# Supplementary material for: Puffer Fish Gut Microbiota Studies Revealed Unique Bacterial Co-Occurrence Patterns and New Insights on Tetrodotoxin Producers
Source: Mar Drugs. 2020 May 25;18(5):278. doi: 10.3390/md18050278 (PMC7281374; doi:10.3390/md18050278)
Supplement: Supplementary file 1 [file marinedrugs-18-00278-s001.zip]

Archive with 6 entries (6 files):
- Supplementary File.xlsx
- __MACOSX/._Supplementary File.xlsx
- Figure S1.pdf
- __MACOSX/._Figure S1.pdf
- Figure S2.pdf
- __MACOSX/._Figure S2.pdf
