# Supplementary material for: Puffer Fish Gut Microbiota Studies Revealed Unique Bacterial Co-Occurrence Patterns and New Insights on Tetrodotoxin Producers
Source: Mar Drugs. 2020 May 25;18(5):278. doi: 10.3390/md18050278 (PMC7281374; doi:10.3390/md18050278)
Supplement: Supplementary file 1 [file marinedrugs-18-00278-s001.zip › Supplementary File.xlsx]

## Sheet: Table S1
Table S1. Weight, length, sex and liver TTX content of different puffer fish species
SampleID	Group	Species	Sex	Liver weight (g)	TTX concentration (ug/g)	Body weight	Body length
TBim1	TBim	Takifugu bimaculatus	Female	10	85.7	100.5	14.1
TBim2	TBim	Takifugu bimaculatus	Female	10	79.23	89.3	15.6
TBim3	TBim	Takifugu bimaculatus	Female	10	39	122.6	16.7
TBim4	TBim	Takifugu bimaculatus	Female	10	36.26	148.2	15.9
TBim5	TBim	Takifugu bimaculatus	Female	10	23.27	156.8	17.7
TBim6	TBim	Takifugu bimaculatus	Female	10	21.03	178.9	18.5
TBim7	TBim	Takifugu bimaculatus	Female	10	63.76	84.6	14.7
TObs1	TObs	Takifugu obscurus	Female	10	0	302	23.4
TObs2	TObs	Takifugu obscurus	Female	10	0	331.9	21.5
TObs3	TObs	Takifugu obscurus	Female	10	0	294.9	21.9
TObs4	TObs	Takifugu obscurus	Female	10	0	318.1	22.2
TObs5	TObs	Takifugu obscurus	Female	10	0	369.4	25.1
TObs6	TObs	Takifugu obscurus	Female	10	0	382.5	26.1
TObs7	TObs	Takifugu obscurus	Female	10	0	314.4	24.2
TObs8	TObs	Takifugu obscurus	Female	10	0	301	24.6
TOce1	TOce	Takifugu ocellatus	Female	10	15.71	83.8	13.4
TOce2	TOce	Takifugu ocellatus	Female	10	18.81	154.6	19.4
TOce3	TOce	Takifugu ocellatus	Female	10	38.55	131.5	17.7
TOce4	TOce	Takifugu ocellatus	Female	10	92.53	87.8	13.4
TOce5	TOce	Takifugu ocellatus	Female	10	60.61	149.3	19.6
TOce6	TOce	Takifugu ocellatus	Female	10	112.45	150	17.6
TOce7	TOce	Takifugu ocellatus	Female	10	132.1	104.3	14.1
TOce8	TOce	Takifugu ocellatus	Female	10	55.13	136.2	15.1
TOce9	TOce	Takifugu ocellatus	Female	10	61.36	183.5	20.7
TOceH1	TOceH	Takifugu ocellatus (suspected species)	Female	10	4.71	164.5	18.6
TOceH2	TOceH	Takifugu ocellatus (suspected species)	Female	10	17.31	89.7	14.3
TOceH3	TOceH	Takifugu ocellatus (suspected species)	Female	10	12.28	98.7	15.3
TOceH4	TOceH	Takifugu ocellatus (suspected species)	Female	10	15.44	110.2	17.7
TOceH5	TOceH	Takifugu ocellatus (suspected species)	Female	10	8.65	193.2	20.8
TOceH6	TOceH	Takifugu ocellatus (suspected species)	Female	10	22.81	93.9	13
TOceH7	TOceH	Takifugu ocellatus (suspected species)	Female	10	12.6	84.1	14.9
TOceH8	TOceH	Takifugu ocellatus (suspected species)	Female	10	6.44	143.6	20.1
TXan1	TXan	Takifugu xanthopterus	Female	10	0	68.4	13.5
TXan10	TXan	Takifugu xanthopterus	Female	10	0	124.9	16
TXan2	TXan	Takifugu xanthopterus	Female	10	0	150.2	18.4
TXan3	TXan	Takifugu xanthopterus	Female	10	0	144.4	16.3
TXan4	TXan	Takifugu xanthopterus	Female	10	0	123	16.2
TXan5	TXan	Takifugu xanthopterus	Female	10	0	183.9	17
TXan6	TXan	Takifugu xanthopterus	Female	10	0	85.2	12.1
TXan7	TXan	Takifugu xanthopterus	Female	10	0	124.9	17.2
TXan8	TXan	Takifugu xanthopterus	Female	10	0	80.9	13.6
TXan9	TXan	Takifugu xanthopterus	Female	10	0	163.8	18.3

## Sheet: Table S2
Table S2. %Q30 and summary of DADA2 sequence data quality control
sample-id	%Q30	input	filtered	denoised	merged	non-chimeric	Utilization
TBim1	96.25	157156	141493	140645	136661	132272	84.17
TBim2	95.99	152050	136457	135198	132085	129274	85.02
TBim3	96.08	159485	142844	141876	137569	134819	84.53
TBim4	95.93	149362	134038	133197	129297	126976	85.01
TBim5	96.17	158200	142028	140296	133909	129557	81.89
TBim6	96.2	151192	135440	132758	122857	115900	76.66
TBim7	96.05	146925	131298	128673	118391	110868	75.46
TObs1	94.9	138702	120763	118716	117181	116702	84.14
TObs2	95.71	147732	130938	128285	121967	118126	79.96
TObs3	95.85	144718	128692	126293	118589	116154	80.26
TObs4	95.81	152720	136180	133777	127609	122487	80.2
TObs5	95.34	156463	136835	133346	119580	115399	73.75
TObs6	95.31	159671	140177	136548	124787	119035	74.55
TObs7	96.04	155429	139294	137101	131100	128007	82.36
TObs8	95.4	146021	127798	124634	112544	105339	72.14
TOce1	94.96	159733	138757	135716	126158	116410	72.88
TOce2	95.6	150443	132906	129233	121979	116280	77.29
TOce3	96.28	145776	130731	130070	127175	124714	85.55
TOce4	96.15	146887	131910	131077	127387	123361	83.98
TOce5	96.07	136961	121616	120567	115836	111461	81.38
TOce6	96.58	224622	205393	204826	203191	198501	88.37
TOce7	96.34	150356	135034	133889	128640	124305	82.67
TOce8	96.25	159065	142408	141520	137058	132382	83.23
TOce9	96.04	152478	136430	135183	131638	128469	84.25
TOceH1	96.11	157241	140088	139109	134754	131701	83.76
TOceH2	96.15	155394	138798	137850	132810	129800	83.53
TOceH3	96.29	141842	127265	125552	120296	116155	81.89
TOceH4	96.09	151496	136008	135251	132334	129495	85.48
TOceH5	96.08	151725	136058	135104	131294	127863	84.27
TOceH6	95.84	154466	137267	136135	131581	127766	82.71
TOceH7	96.11	145282	129871	128740	123635	119661	82.36
TOceH8	96.28	157492	141567	140256	134748	129810	82.42
TXan1	93.29	213730	185414	181202	110995	86322	40.39
TXan2	93.31	199307	171166	168346	149036	107242	53.81
TXan3	93.32	199838	171334	168174	147890	121774	60.94
TXan4	93.47	198187	171029	163253	122915	99484	50.2
TXan5	93.33	203987	175100	173425	166451	148263	72.68
TXan6	94.88	194227	164859	155468	125214	115325	59.38
TXan7	93.87	184848	161692	159962	134869	107086	57.93
TXan8	93.42	201829	174274	169261	121212	109503	54.26
TXan9	93.09	210885	179672	177553	167033	164854	78.17
TXan10	95.41	187209	161756	157125	136253	122862	65.63
AVERAGE	95.42	164551	145302	142981	131584	123613	76.1788
SD	1.07422	23706.7	19394.2	18810.1	16281.6	17403.9	11.3884

## Sheet: Table S3
Table S3. OTU table at different taxonomic levels
Kingdom	TBim1	TBim2	TBim3	TBim4	TBim5	TBim6	TBim7	TObs1	TObs2	TObs3	TObs4	TObs5	TObs6	TObs7	TObs8	TOce1	TOce2	TOce3	TOce4	TOce5	TOce6	TOce7	TOce8	TOce9	TOceH1	TOceH2	TOceH3	TOceH4	TOceH5	TOceH6	TOceH7	TOceH8	TXan1	TXan10	TXan2	TXan3	TXan4	TXan5	TXan6	TXan7	TXan8	TXan9
k__Archaea	0	0	0	0	17	0	0	90	19	345	0	149	596	63	711	14	18	0	0	0	0	0	0	0	0	0	0	0	0	0	0	0	76	98	0	13	142	21	113	0	889	354
k__Bacteria	132272	129274	134819	126976	129540	115900	110868	116612	118107	115809	122487	115250	118439	127944	104628	116396	116262	124714	123361	111461	198501	124305	132382	128469	131701	129800	116155	129495	127863	127766	119661	129810	86246	122764	107242	121761	99342	148242	115212	107086	108614	164500
Phylum	TBim1	TBim2	TBim3	TBim4	TBim5	TBim6	TBim7	TObs1	TObs2	TObs3	TObs4	TObs5	TObs6	TObs7	TObs8	TOce1	TOce2	TOce3	TOce4	TOce5	TOce6	TOce7	TOce8	TOce9	TOceH1	TOceH2	TOceH3	TOceH4	TOceH5	TOceH6	TOceH7	TOceH8	TXan1	TXan10	TXan2	TXan3	TXan4	TXan5	TXan6	TXan7	TXan8	TXan9
[Thermi]	0	70	0	0	0	65	58	5	0	0	0	49	20	0	14	0	0	0	0	71	0	0	0	59	3	0	0	0	0	39	0	0	0	0	0	5	0	0	223	0	0	0
Acidobacteria	0	0	0	0	2	0	0	2	16	13	3	216	54	80	853	14	2	0	0	0	0	0	0	0	0	0	0	0	0	0	0	0	125	301	1	74	283	52	5296	0	1326	66
Actinobacteria	179	1202	625	551	519	559	732	1176	2464	4109	1998	16383	14843	2975	10132	2966	1689	96	159	712	54	319	171	1279	548	543	187	135	204	752	540	353	857	2735	130	89	3442	0	1816	28	6988	100
AD3	0	0	0	0	0	0	0	0	0	0	0	0	0	0	11	0	0	0	0	0	0	0	0	0	0	0	0	0	0	0	0	0	0	0	0	0	12	0	0	0	38	0
Armatimonadetes	0	0	0	0	0	0	0	0	0	0	0	0	0	0	0	0	0	0	0	0	0	0	0	0	0	0	0	0	0	0	0	0	0	3	0	0	0	0	0	0	29	0
Bacteroidetes	5111	5987	8731	6001	7202	1674	2432	376	5255	18471	43114	9544	15270	19360	14314	9177	28304	13396	28175	19545	13053	21005	10471	19715	18407	25526	24383	4035	9001	5529	5054	8743	21857	7625	458	899	1889	796	4161	1240	7339	241
BRC1	0	0	0	0	0	0	0	0	0	0	0	0	0	0	26	0	0	0	0	0	0	0	0	0	0	0	0	0	0	0	0	0	0	0	0	0	0	0	0	0	0	0
Caldiserica	0	0	0	0	0	0	0	0	0	0	0	0	0	0	3	0	0	0	0	0	0	0	0	0	0	0	0	0	0	0	0	0	0	0	0	0	0	0	0	0	0	0
Caldithrix	0	0	0	0	0	0	0	0	0	0	0	0	0	0	69	0	0	0	0	0	0	0	0	0	0	0	0	0	0	0	0	0	0	0	0	0	0	0	0	0	0	0
CD12	0	0	0	0	0	0	0	0	0	0	0	0	0	0	38	0	0	0	0	0	0	0	0	0	0	0	0	0	0	0	0	0	0	0	0	0	0	0	0	0	0	0
Chlamydiae	0	0	0	0	0	0	0	0	0	0	0	0	27	4	0	0	0	0	0	0	0	0	0	0	0	0	0	0	0	0	0	0	0	0	0	0	0	0	9	0	0	0
Chlorobi	0	0	0	0	0	0	0	0	0	0	0	0	0	4	43	0	0	0	0	0	0	0	0	0	2	0	0	0	0	0	2	0	34	20	0	6	6	0	4	0	68	0
Chloroflexi	0	0	0	0	43	19	30	43	52	80	3	424	198	39	2205	29	13	0	0	0	0	0	0	0	0	0	22	0	0	0	2	5	29	163	3	59	78	0	815	0	1384	0
Cyanobacteria	0	1048	63	0	2162	3135	2929	64	207	261	109	293	342	94	5188	167	150	0	0	0	0	137	0	995	46	0	1794	0	0	0	3021	173	1730	1284	20437	520	511	123	128	0	7127	59
Deferribacteres	0	0	0	0	0	0	0	0	0	0	0	6	0	0	45	0	0	0	0	0	0	0	0	0	0	0	0	0	0	0	0	0	426	0	0	0	0	0	0	0	0	0
Dictyoglomi	0	0	0	0	0	0	0	0	0	0	0	0	0	0	0	0	0	0	0	0	0	0	0	0	0	0	0	0	0	0	0	0	0	0	0	0	0	0	0	0	7	0
Elusimicrobia	0	0	0	0	0	0	0	0	0	0	0	0	0	0	29	2	0	0	0	0	0	0	0	0	0	0	0	0	0	0	0	0	0	81	0	0	0	0	0	0	0	0
Fibrobacteres	0	0	0	0	0	0	0	0	0	0	0	0	0	0	37	0	0	0	0	0	0	0	0	0	0	0	0	0	0	0	0	0	0	0	0	0	0	0	10	0	0	0
Firmicutes	14295	5668	14173	7565	8594	29027	33722	517	5699	3494	3121	9039	15784	11271	21450	4197	3487	5399	7854	21855	6063	13924	10319	3642	10504	5390	5641	10110	13284	50964	18251	18061	42340	17134	4830	22896	7408	2002	11262	59777	12084	3735
Fusobacteria	159	1582	314	6384	158	1492	6068	17	378	248	79	290	370	352	219	497	343	6	197	34	0	5	4	553	85	2310	0	124	1046	351	174	188	1672	3409	11490	669	865	742	2112	35097	9895	144
GAL15	0	0	0	0	0	0	0	0	0	0	0	0	0	9	0	0	0	0	0	0	0	0	0	0	0	0	0	0	0	0	0	0	0	0	0	0	0	0	0	0	7	0
Gemmatimonadetes	0	0	0	0	0	0	7	2	5	8	0	31	8	0	1213	3	0	0	0	0	0	0	0	0	0	0	0	0	0	0	0	0	56	40	0	20	103	0	97	0	1501	0
GN02	0	9	0	0	0	9	0	0	0	0	0	0	0	0	18	0	0	0	0	0	0	0	0	8	0	0	0	0	0	0	0	0	12	19	28	10	0	0	126	0	48	0
GN04	0	0	0	0	0	0	0	0	0	0	0	0	0	0	41	0	4	0	0	0	0	0	0	0	0	0	0	0	0	0	0	0	0	0	0	0	4	0	0	0	0	0
GOUTA4	0	0	0	0	0	0	0	0	0	0	0	0	0	0	3	0	0	0	0	0	0	0	0	0	0	0	0	0	0	0	0	0	0	0	0	0	0	0	0	0	0	0
Hyd24-12	0	0	0	0	0	0	0	0	0	0	0	0	0	3	24	2	0	0	0	0	0	0	0	0	0	0	0	0	0	0	0	0	0	0	0	0	0	0	0	0	0	0
Kazan-3B-28	0	0	0	0	0	0	0	0	0	0	0	13	34	0	8	23	24	0	0	0	0	0	0	0	0	0	0	0	0	0	0	0	0	0	0	0	0	0	0	0	15	0
KSB3	0	0	0	0	0	0	0	0	0	0	0	0	0	0	0	0	0	0	0	0	0	0	0	0	0	0	0	0	0	0	0	0	0	0	0	0	4	0	0	0	0	0
Lentisphaerae	0	0	0	0	0	0	0	0	0	0	0	0	0	0	0	0	3	0	0	0	0	0	0	0	0	0	0	0	0	0	0	0	0	0	0	0	0	0	73	0	0	0
Nitrospirae	0	2	0	0	0	0	3	0	0	3	0	7	4	3	144	0	0	0	0	0	0	0	0	0	0	0	0	0	0	9	0	0	0	21	0	0	40	0	7	0	336	3
NKB19	0	0	0	0	0	0	0	0	0	0	0	0	8	19	0	0	0	0	0	0	0	0	0	0	0	0	0	0	0	0	0	0	0	0	0	0	0	0	0	0	0	0
OC31	0	0	0	0	0	0	0	0	0	0	0	0	0	0	18	0	3	0	0	0	0	0	0	0	0	0	0	0	0	0	0	0	0	0	0	0	0	0	0	0	0	0
OD1	0	0	0	0	0	0	0	0	0	0	0	78	0	0	19	0	0	0	0	3	0	0	0	0	0	0	0	0	0	0	0	0	0	0	0	0	8	0	1245	0	29	0
OP1	0	0	0	0	0	0	0	0	2	0	0	0	0	0	52	0	0	0	0	0	0	0	0	0	0	0	0	0	0	0	0	0	0	0	0	0	0	0	0	0	0	0
OP11	0	0	0	0	0	0	0	0	0	0	0	0	0	0	0	0	0	0	0	0	0	0	0	0	0	0	0	0	0	0	0	0	0	0	0	0	0	0	29	0	0	0
OP3	0	0	0	0	0	0	0	0	0	7	0	0	0	0	0	0	0	0	0	0	0	0	0	0	0	0	0	0	0	0	0	0	0	0	0	0	0	0	0	0	0	0
OP8	0	0	0	0	0	0	0	0	0	0	0	4	0	0	78	0	0	0	0	0	0	0	0	0	0	0	0	0	0	0	0	0	0	0	0	0	0	0	0	0	0	0
OP9	0	0	0	0	0	0	0	0	16	18	10	28	22	0	167	27	13	0	0	0	0	0	0	0	0	0	0	0	0	0	0	0	0	0	0	0	0	0	0	0	0	0
Planctomycetes	0	0	0	0	0	0	0	0	16	31	0	17	44	10	44	0	2	0	0	0	0	0	0	0	0	0	0	0	0	2	0	0	0	6	0	0	25	0	681	0	154	8
Proteobacteria	65457	33341	50220	35099	63076	41378	37903	3558	64987	49843	46828	38865	30086	80684	39338	95000	34018	47605	40397	30236	134492	55492	67469	32178	48483	34286	44742	46435	43722	33656	52519	64232	14490	87373	67615	73275	83255	33278	52804	6349	56866	6831
SAR406	0	0	0	0	0	0	0	0	0	0	0	0	0	0	20	0	0	0	0	0	0	0	0	0	0	0	0	0	0	0	0	0	0	0	0	0	0	0	0	0	0	0
Spirochaetes	45687	79422	59443	70836	47048	37177	26216	110553	38220	38097	26922	38257	39604	12755	7253	3927	47361	57255	45974	38221	43929	32676	42578	68418	52238	61101	38506	67757	60030	35843	39290	37485	1329	1217	1886	23036	1122	110110	31527	4329	2203	152970
SR1	0	0	0	0	0	0	0	0	0	0	0	0	0	0	0	0	0	0	0	0	0	0	0	0	0	0	0	0	0	0	0	0	0	7	0	27	0	0	868	0	85	0
Synergistetes	0	0	0	0	0	0	0	8	5	3	3	8	45	0	52	0	0	0	0	3	0	0	0	0	0	0	0	0	0	4	0	0	0	207	0	0	0	0	22	0	64	0
Tenericutes	1384	943	1195	379	736	1351	765	262	674	1078	249	1497	1478	234	614	329	824	957	605	774	907	747	1370	1622	1339	471	880	899	576	599	795	559	985	275	32	151	225	1139	692	266	618	41
Thermotogae	0	0	0	0	0	0	0	20	0	0	0	0	0	0	5	0	0	0	0	0	0	0	0	0	0	0	0	0	0	0	0	0	0	10	0	0	0	0	0	0	0	0
TM6	0	0	0	0	0	0	0	0	0	0	6	10	0	3	30	2	0	0	0	2	0	0	0	0	0	0	0	0	0	6	0	0	14	41	0	5	0	0	267	0	7	277
TM7	0	0	0	0	0	5	3	9	101	45	31	179	68	42	344	34	22	0	0	0	0	0	0	0	0	0	0	0	0	3	0	0	259	484	332	0	0	0	14	0	81	25
Unclassified	0	0	0	0	0	0	0	0	0	0	0	0	2	0	51	0	0	0	0	0	0	0	0	0	0	0	0	0	0	0	0	0	31	0	0	0	2	0	0	0	16	0
Verrucomicrobia	0	0	55	161	0	9	0	0	10	0	9	9	45	3	300	0	0	0	0	5	0	0	0	0	46	173	0	0	0	9	13	11	0	250	0	20	38	0	904	0	227	0
WPS-2	0	0	0	0	0	0	0	0	0	0	2	3	83	0	5	0	0	0	0	0	0	0	0	0	0	0	0	0	0	0	0	0	0	45	0	0	0	0	20	0	0	0
WS3	0	0	0	0	0	0	0	0	0	0	0	0	0	0	103	0	0	0	0	0	0	0	0	0	0	0	0	0	0	0	0	0	0	0	0	0	22	0	0	0	72	0
WWE1	0	0	0	0	0	0	0	0	0	0	0	0	0	0	8	0	0	0	0	0	3	0	0	0	0	0	0	0	0	0	0	0	0	14	0	0	0	0	0	0	0	0
Class	TBim1	TBim2	TBim3	TBim4	TBim5	TBim6	TBim7	TObs1	TObs2	TObs3	TObs4	TObs5	TObs6	TObs7	TObs8	TOce1	TOce2	TOce3	TOce4	TOce5	TOce6	TOce7	TOce8	TOce9	TOceH1	TOceH2	TOceH3	TOceH4	TOceH5	TOceH6	TOceH7	TOceH8	TXan1	TXan10	TXan2	TXan3	TXan4	TXan5	TXan6	TXan7	TXan8	TXan9
c__[Brachyspirae]	357	1821	329	966	3047	3340	864	0	152	173	114	198	238	112	219	135	4411	9695	2761	1734	3549	5400	709	3830	588	1987	5315	6268	1763	823	2789	2950	0	100	0	310	0	0	0	0	0	139
c__[Brevinematae]	45330	77601	59114	69870	43940	33817	25332	110546	38042	37568	26747	37943	38106	12641	6802	3742	42914	47560	43213	36487	40380	27276	41869	64588	51650	59114	33127	61489	58267	35020	36501	34535	1329	703	1886	22690	1122	110110	31517	4329	2121	152831
c__[Brocadiae]	0	0	0	0	0	0	0	0	0	0	0	0	0	0	0	0	0	0	0	0	0	0	0	0	0	0	0	0	0	0	0	0	0	0	0	0	0	0	0	0	59	0
c__[Chloracidobacteria]	0	0	0	0	0	0	0	0	0	0	0	0	0	7	67	0	2	0	0	0	0	0	0	0	0	0	0	0	0	0	0	0	2	19	1	47	51	11	343	0	395	0
c__[Cloacamonae]	0	0	0	0	0	0	0	0	0	0	0	0	0	0	8	0	0	0	0	0	3	0	0	0	0	0	0	0	0	0	0	0	0	14	0	0	0	0	0	0	0	0
c__[Fimbriimonadia]	0	0	0	0	0	0	0	0	0	0	0	0	0	0	0	0	0	0	0	0	0	0	0	0	0	0	0	0	0	0	0	0	0	0	0	0	0	0	0	0	8	0
c__[Lentisphaeria]	0	0	0	0	0	0	0	0	0	0	0	0	0	0	0	0	3	0	0	0	0	0	0	0	0	0	0	0	0	0	0	0	0	0	0	0	0	0	73	0	0	0
c__[Leptospirae]	0	0	0	0	3	0	0	0	0	0	0	0	0	0	11	2	0	0	0	0	0	0	0	0	0	0	0	0	0	0	0	0	0	0	0	0	0	0	10	0	0	0
c__[Micrarchaea]	0	0	0	0	0	0	0	0	3	8	0	10	0	0	24	14	4	0	0	0	0	0	0	0	0	0	0	0	0	0	0	0	0	32	0	0	0	0	0	0	16	0
c__[Parvarchaea]	0	0	0	0	0	0	0	0	0	0	0	0	0	0	0	0	0	0	0	0	0	0	0	0	0	0	0	0	0	0	0	0	0	6	0	0	0	0	21	0	49	34
c__[Pedosphaerae]	0	0	0	0	0	0	0	0	0	0	0	0	0	0	59	0	0	0	0	0	0	0	0	0	0	0	0	0	0	0	0	0	0	0	0	0	0	0	173	0	53	0
c__[Rhodothermi]	0	0	0	0	0	0	0	0	3	0	0	0	2	0	216	0	2	0	0	0	0	0	0	0	0	0	0	0	0	0	0	0	0	7	0	0	23	0	52	0	8	0
c__[Saprospirae]	76	572	261	1160	1317	201	371	6	169	292	452	307	527	650	576	612	6775	7092	15715	7971	8722	6083	1249	7845	3310	16138	14937	630	1376	536	201	616	68	127	84	244	158	273	518	64	1039	33
c__[Spartobacteria]	0	0	0	0	0	0	0	0	0	0	0	0	13	3	26	0	0	0	0	0	0	0	0	0	0	0	0	0	0	0	0	0	0	18	0	0	1	0	562	0	59	0
c__0319-6E2	0	0	0	0	0	0	0	0	0	0	0	0	0	0	0	0	0	0	0	0	0	0	0	0	0	0	0	0	0	0	0	0	0	0	0	0	0	0	0	0	7	0
c__4C0d-2	0	0	0	0	0	0	0	0	0	6	0	0	0	0	22	0	0	0	0	0	0	0	0	0	0	0	0	0	0	0	0	0	27	0	0	0	0	0	0	0	4	0
c__AB16	0	0	0	0	0	0	0	0	0	0	0	0	0	0	20	0	0	0	0	0	0	0	0	0	0	0	0	0	0	0	0	0	0	0	0	0	0	0	0	0	0	0
c__ABS-6	0	0	0	0	0	0	0	0	0	0	0	0	0	0	11	0	0	0	0	0	0	0	0	0	0	0	0	0	0	0	0	0	0	0	0	0	12	0	0	0	38	0
c__Acidimicrobiia	4	0	5	3	9	4	17	22	56	33	42	46	72	12	1784	67	43	0	0	5	0	11	0	0	0	0	0	0	0	60	2	0	0	530	54	13	2010	0	9	0	952	0
c__Acidobacteria-5	0	0	0	0	0	0	0	0	0	0	0	0	0	0	12	0	0	0	0	0	0	0	0	0	0	0	0	0	0	0	0	0	0	0	0	0	0	0	0	0	0	0
c__Acidobacteria-6	0	0	0	0	2	0	0	2	13	7	0	162	41	70	179	0	0	0	0	0	0	0	0	0	0	0	0	0	0	0	0	0	67	53	0	27	0	0	3923	0	429	49
c__Acidobacteriia	0	0	0	0	0	0	0	0	0	0	0	0	2	0	91	0	0	0	0	0	0	0	0	0	0	0	0	0	0	0	0	0	0	89	0	0	40	0	116	0	43	0
c__Actinobacteria	146	1202	375	368	464	322	539	1106	2158	3692	1687	15807	13733	2799	5557	2769	1518	42	97	680	33	150	138	1279	317	377	143	73	141	672	372	211	656	1977	76	63	1414	0	1770	28	5009	90
c__Alphaproteobacteria	180	184	142	24	155	978	986	165	32	72	47	916	322	82	2998	139	56	0	0	1058	10	169	161	92	104	3	119	13	15	1614	50	314	1610	12374	744	921	1994	153	5744	105	9010	1276
c__Anaerolineae	0	0	0	0	43	19	30	0	25	7	0	12	6	3	362	10	13	0	0	0	0	0	0	0	0	0	22	0	0	0	2	5	25	57	3	0	69	0	785	0	366	0
c__ANME-1	0	0	0	0	0	0	0	0	0	0	0	0	0	0	130	0	0	0	0	0	0	0	0	0	0	0	0	0	0	0	0	0	0	0	0	0	0	0	0	0	0	0
c__AT-s2-57	0	0	0	0	0	0	0	0	0	0	0	0	0	0	4	0	0	0	0	0	0	0	0	0	0	0	0	0	0	0	0	0	0	0	0	0	0	0	0	0	0	0
c__AT-s54	0	0	0	0	0	0	0	0	0	0	0	0	0	0	0	0	0	0	0	0	0	0	0	0	0	0	0	0	0	0	0	0	0	0	0	0	3	0	0	0	0	0
c__Bacilli	1465	823	856	103	63	2096	1926	279	1242	934	1462	4043	2981	9599	2739	1602	1307	14	26	959	5	356	1158	778	595	77	13	26	45	1185	212	472	13195	5738	81	323	1132	24	2668	102	2569	3281
c__Bacteroidia	5019	5407	8465	4837	5830	1419	1950	348	2730	3425	2337	3782	10032	1831	5102	4965	17060	6304	12460	11557	4326	14918	9195	11845	15097	9388	9351	3405	7625	4988	4851	8117	21739	7439	348	635	1388	460	1455	867	5819	119
c__BB34	0	0	0	0	0	0	0	0	0	0	0	0	0	0	6	0	0	0	0	0	0	0	0	0	0	0	0	0	0	0	0	0	0	0	0	0	0	0	0	0	7	0
c__BD1-5	0	9	0	0	0	9	0	0	0	0	0	0	0	0	5	0	0	0	0	0	0	0	0	8	0	0	0	0	0	0	0	0	0	6	0	0	0	0	0	0	19	0
c__BD7-11	0	0	0	0	0	0	0	0	0	4	0	0	0	0	0	0	0	0	0	0	0	0	0	0	0	0	0	0	0	0	0	0	0	0	0	0	0	0	0	0	0	0
c__Betaproteobacteria	142	99	3	499	173	72	154	65	331	183	1144	1113	3003	1348	4573	2259	910	0	19	69	13	23	85	63	0	399	80	0	30	92	613	26	3067	20650	404	396	317	118	1977	57	4713	420
c__BPC102	0	0	0	0	0	0	0	0	0	0	0	0	0	0	5	2	0	0	0	0	0	0	0	0	0	0	0	0	0	0	0	0	0	0	0	0	0	0	0	0	28	17
c__BSV26	0	0	0	0	0	0	0	0	0	0	0	0	0	0	19	0	0	0	0	0	0	0	0	0	0	0	0	0	0	0	0	0	0	0	0	0	0	0	0	0	0	0
c__C0119	0	0	0	0	0	0	0	0	0	0	0	0	0	0	11	0	0	0	0	0	0	0	0	0	0	0	0	0	0	0	0	0	0	0	0	0	0	0	0	0	0	0
c__C6	0	0	0	0	0	0	0	0	0	0	0	0	0	0	0	0	0	0	0	0	0	0	0	0	0	0	0	0	0	0	0	0	0	0	0	0	0	0	49	0	0	0
c__Caldithrixae	0	0	0	0	0	0	0	0	0	0	0	0	0	0	69	0	0	0	0	0	0	0	0	0	0	0	0	0	0	0	0	0	0	0	0	0	0	0	0	0	0	0
c__Chlamydiia	0	0	0	0	0	0	0	0	0	0	0	0	27	4	0	0	0	0	0	0	0	0	0	0	0	0	0	0	0	0	0	0	0	0	0	0	0	0	9	0	0	0
c__Chlorobia	0	0	0	0	0	0	0	0	0	0	0	0	0	4	8	0	0	0	0	0	0	0	0	0	0	0	0	0	0	0	0	0	0	0	0	0	0	0	0	0	25	0
c__Chloroflexi	0	0	0	0	0	0	0	0	0	0	0	119	0	0	405	0	0	0	0	0	0	0	0	0	0	0	0	0	0	0	0	0	0	0	0	0	0	0	0	0	156	0
c__Chloroplast	0	1048	63	0	2162	3135	2929	64	207	255	109	293	342	94	5162	167	150	0	0	0	0	137	0	995	46	0	1794	0	0	0	3021	173	372	13	227	356	464	21	5	0	6883	0
c__CK-1C4-19	0	0	0	0	0	0	0	0	26	27	22	37	54	29	224	49	33	0	0	0	0	0	0	0	0	0	0	0	0	0	0	0	0	0	0	0	0	0	0	0	0	0
c__Clostridia	8332	1701	9565	4987	5899	24687	29680	218	4328	2481	1628	4880	12668	1623	17967	2528	2137	2730	4542	10529	1252	9775	7494	1669	8286	4359	4863	3295	5506	12401	13205	10680	27004	11091	3705	21866	4671	1823	7396	59441	8800	301
c__Coriobacteriia	29	0	245	180	46	230	173	36	208	266	243	123	686	65	660	59	107	54	62	27	21	158	33	0	231	166	44	62	63	15	158	142	170	5	0	13	0	0	8	0	262	0
c__Cytophagia	16	5	0	0	50	43	88	0	2	3	4	20	0	5	237	1	0	0	0	17	0	0	27	14	0	0	77	0	0	5	0	0	18	13	0	9	73	0	79	0	77	0
c__DA052	0	0	0	0	0	0	0	0	0	6	0	0	0	0	33	0	0	0	0	0	0	0	0	0	0	0	0	0	0	0	0	0	0	0	0	0	0	0	32	0	0	0
c__Deferribacteres	0	0	0	0	0	0	0	0	0	0	0	6	0	0	45	0	0	0	0	0	0	0	0	0	0	0	0	0	0	0	0	0	426	0	0	0	0	0	0	0	0	0
c__Dehalococcoidetes	0	0	0	0	0	0	0	43	25	57	3	277	185	36	425	14	0	0	0	0	0	0	0	0	0	0	0	0	0	0	0	0	4	0	0	59	0	0	28	0	65	0
c__Deinococci	0	70	0	0	0	65	58	5	0	0	0	49	20	0	14	0	0	0	0	71	0	0	0	59	3	0	0	0	0	39	0	0	0	0	0	5	0	0	223	0	0	0
c__Deltaproteobacteria	821	445	622	557	1199	2844	2164	0	35	46	19	407	376	54	2608	104	29	10831	12429	7063	2596	2172	3079	1384	1787	1567	2348	4716	3150	2768	929	1106	289	678	88	6931	1236	0	1249	0	925	108
c__Dictyoglomia	0	0	0	0	0	0	0	0	0	0	0	0	0	0	0	0	0	0	0	0	0	0	0	0	0	0	0	0	0	0	0	0	0	0	0	0	0	0	0	0	7	0
c__DSEG	0	0	0	0	0	0	0	0	0	0	0	0	0	0	12	0	0	0	0	0	0	0	0	0	0	0	0	0	0	0	0	0	0	0	0	0	0	0	0	0	0	0
c__Ellin6529	0	0	0	0	0	0	0	0	0	0	0	0	4	0	27	0	0	0	0	0	0	0	0	0	0	0	0	0	0	0	0	0	0	0	0	0	0	0	0	0	203	0
c__Elusimicrobia	0	0	0	0	0	0	0	0	0	0	0	0	0	0	15	0	0	0	0	0	0	0	0	0	0	0	0	0	0	0	0	0	0	81	0	0	0	0	0	0	0	0
c__Endomicrobia	0	0	0	0	0	0	0	0	0	0	0	0	0	0	14	2	0	0	0	0	0	0	0	0	0	0	0	0	0	0	0	0	0	0	0	0	0	0	0	0	0	0
c__Epsilonproteobacteria	55552	23041	41936	26050	51233	24659	15629	2550	32591	46350	40026	16891	12027	72951	13327	11464	23639	33815	24399	10276	126963	49720	58912	24959	42916	27974	39188	37844	28240	9118	32224	54673	1532	366	2349	1511	4928	3697	2896	389	2256	312
c__Erysipelotrichi	4498	3144	3752	2475	2632	2244	2116	20	129	79	31	116	135	49	744	67	43	2655	3286	10367	4806	3793	1667	1195	1623	954	765	6789	7733	37378	4834	6909	2141	305	1044	707	1605	155	1198	234	715	153
c__Fibrobacteria	0	0	0	0	0	0	0	0	0	0	0	0	0	0	37	0	0	0	0	0	0	0	0	0	0	0	0	0	0	0	0	0	0	0	0	0	0	0	10	0	0	0
c__Flavobacteriia	0	3	5	4	5	11	23	22	2347	14751	40321	5412	4703	16874	8140	3594	4452	0	0	0	5	4	0	11	0	0	18	0	0	0	2	10	32	39	26	11	247	63	2053	269	353	89
c__Fusobacteriia	159	1582	314	6384	158	1492	6068	17	378	248	79	290	370	352	219	497	343	6	197	34	0	5	4	553	85	2310	0	124	1046	351	174	188	1672	3409	11490	669	865	742	2112	35097	9895	144
c__Gammaproteobacteria	8762	9572	7517	7969	10316	12825	18970	778	31998	3192	5592	19538	14358	6249	15826	81034	9384	2959	3550	11770	4910	3408	5232	5680	3676	4343	3007	3862	12287	20064	18703	8113	7992	53303	64030	63516	74763	29310	40938	5798	39962	4715
c__Gemm-1	0	0	0	0	0	0	7	2	0	0	0	28	0	0	102	0	0	0	0	0	0	0	0	0	0	0	0	0	0	0	0	0	34	11	0	0	5	0	86	0	177	0
c__Gemm-2	0	0	0	0	0	0	0	0	0	0	0	0	0	0	154	0	0	0	0	0	0	0	0	0	0	0	0	0	0	0	0	0	0	0	0	0	28	0	0	0	41	0
c__Gemm-3	0	0	0	0	0	0	0	0	2	0	0	0	3	0	212	0	0	0	0	0	0	0	0	0	0	0	0	0	0	0	0	0	0	0	0	0	0	0	0	0	18	0
c__Gemm-4	0	0	0	0	0	0	0	0	3	0	0	3	2	0	462	0	0	0	0	0	0	0	0	0	0	0	0	0	0	0	0	0	0	0	0	0	70	0	0	0	0	0
c__Gemm-5	0	0	0	0	0	0	0	0	0	8	0	0	0	0	126	0	0	0	0	0	0	0	0	0	0	0	0	0	0	0	0	0	0	0	0	0	0	0	0	0	68	0
c__Gemmatimonadetes	0	0	0	0	0	0	0	0	0	0	0	0	3	0	157	3	0	0	0	0	0	0	0	0	0	0	0	0	0	0	0	0	22	29	0	20	0	0	11	0	1192	0
c__Gitt-GS-136	0	0	0	0	0	0	0	0	2	0	0	0	0	0	50	0	0	0	0	0	0	0	0	0	0	0	0	0	0	0	0	0	0	0	0	0	0	0	0	0	29	0
c__GN05	0	0	0	0	0	0	0	0	0	0	0	0	1	0	0	0	0	0	0	0	0	0	0	0	0	0	0	0	0	0	0	0	0	0	0	0	0	0	0	0	0	0
c__GN15	0	0	0	0	0	0	0	0	0	0	0	0	0	0	41	0	4	0	0	0	0	0	0	0	0	0	0	0	0	0	0	0	0	0	0	0	4	0	0	0	0	0
c__Halobacteria	0	0	0	0	0	0	0	0	0	10	0	18	0	0	13	0	14	0	0	0	0	0	0	0	0	0	0	0	0	0	0	0	0	0	0	0	6	0	45	0	139	0
c__Holophagae	0	0	0	0	0	0	0	0	0	0	0	0	0	0	11	0	0	0	0	0	0	0	0	0	0	0	0	0	0	0	0	0	0	0	0	0	0	0	0	0	0	0
c__Ignavibacteria	0	0	0	0	0	0	0	0	0	0	0	0	0	0	9	0	0	0	0	0	0	0	0	0	0	0	0	0	0	0	0	0	0	14	0	0	6	0	2	0	7	0
c__iii1-8	0	0	0	0	0	0	0	0	0	0	0	49	0	0	82	0	0	0	0	0	0	0	0	0	0	0	0	0	0	0	0	0	0	16	0	0	0	0	0	0	101	0
c__JL-ETNP-Z39	0	0	0	0	0	0	0	0	0	0	0	0	0	0	0	0	0	0	0	0	0	0	0	0	0	0	0	0	0	0	0	0	0	0	0	0	0	0	0	0	5	0
c__JS1	0	0	0	0	0	0	0	0	16	18	10	28	22	0	167	27	13	0	0	0	0	0	0	0	0	0	0	0	0	0	0	0	0	0	0	0	0	0	0	0	0	0
c__KIST-JJY010	0	0	0	0	0	0	0	0	0	0	0	0	0	0	0	0	0	0	0	0	0	0	0	0	0	0	0	0	0	0	0	0	0	0	0	0	0	0	0	0	21	0
c__koll11	0	0	0	0	0	0	0	0	0	7	0	0	0	0	0	0	0	0	0	0	0	0	0	0	0	0	0	0	0	0	0	0	0	0	0	0	0	0	0	0	0	0
c__Ktedonobacteria	0	0	0	0	0	0	0	0	0	0	0	0	0	0	25	0	0	0	0	0	0	0	0	0	0	0	0	0	0	0	0	0	0	60	0	0	0	0	0	0	33	0
c__MB-A2-108	0	0	0	0	0	0	0	0	0	0	3	0	12	6	363	4	0	0	0	0	0	0	0	0	0	0	0	0	0	0	0	0	0	0	0	0	0	0	0	0	146	10
c__MBGA	0	0	0	0	0	0	0	26	0	0	0	0	0	0	0	0	0	0	0	0	0	0	0	0	0	0	0	0	0	0	0	0	0	0	0	0	0	0	0	0	0	0
c__MBGB	0	0	0	0	0	0	0	0	0	0	0	0	0	0	18	0	0	0	0	0	0	0	0	0	0	0	0	0	0	0	0	0	0	0	0	0	28	0	0	0	0	0
c__MCG	0	0	0	0	0	0	0	4	4	14	0	28	19	32	4	0	0	0	0	0	0	0	0	0	0	0	0	0	0	0	0	0	0	0	0	0	0	0	14	0	214	288
c__Methanobacteria	0	0	0	0	0	0	0	0	0	0	0	0	261	0	49	0	0	0	0	0	0	0	0	0	0	0	0	0	0	0	0	0	0	7	0	0	0	0	0	0	0	0
c__Methanomicrobia	0	0	0	0	17	0	0	21	12	313	0	93	287	11	277	0	0	0	0	0	0	0	0	0	0	0	0	0	0	0	0	0	69	0	0	13	8	21	7	0	191	22
c__Mollicutes	1384	943	1195	379	736	1351	765	262	648	1048	227	1460	1424	205	390	280	791	957	605	774	907	747	1370	1622	1339	471	880	899	576	599	795	559	985	275	32	151	225	1139	532	266	612	41
c__MSBL6	0	0	0	0	0	0	0	0	2	0	0	0	0	0	22	0	0	0	0	0	0	0	0	0	0	0	0	0	0	0	0	0	0	0	0	0	0	0	0	0	0	0
c__MVP-15	0	0	0	0	0	0	0	0	0	0	0	0	0	0	4	0	0	0	0	0	0	0	0	0	0	0	0	0	0	0	0	0	0	0	0	0	0	0	0	0	0	0
c__Nitriliruptoria	0	0	0	0	0	0	0	0	6	8	5	28	26	0	702	17	9	0	0	0	0	0	0	0	0	0	0	0	0	0	0	0	0	0	0	0	6	0	0	0	0	0
c__Nitrospira	0	2	0	0	0	0	3	0	0	3	0	7	4	3	144	0	0	0	0	0	0	0	0	0	0	0	0	0	0	9	0	0	0	21	0	0	40	0	7	0	336	3
c__OM190	0	0	0	0	0	0	0	0	0	0	0	0	0	0	0	0	0	0	0	0	0	0	0	0	0	0	0	0	0	0	0	0	0	0	0	0	0	0	0	0	12	0
c__OP11-4	0	0	0	0	0	0	0	0	0	0	0	0	0	0	0	0	0	0	0	0	0	0	0	0	0	0	0	0	0	0	0	0	0	0	0	0	0	0	29	0	0	0
c__OP8_1	0	0	0	0	0	0	0	0	0	0	0	4	0	0	72	0	0	0	0	0	0	0	0	0	0	0	0	0	0	0	0	0	0	0	0	0	0	0	0	0	0	0
c__OPB14	0	0	0	0	0	0	0	0	0	0	0	0	0	0	30	0	0	0	0	0	0	0	0	0	0	0	0	0	0	0	0	0	0	0	0	0	0	0	0	0	0	0
c__OPB41	0	0	0	0	0	0	0	0	0	0	0	0	0	0	0	0	0	0	0	0	0	0	0	0	0	0	0	0	0	0	0	0	0	0	0	0	0	0	0	0	20	0
c__OPB56	0	0	0	0	0	0	0	0	0	0	0	0	0	0	7	0	0	0	0	0	0	0	0	0	2	0	0	0	0	0	2	0	34	6	0	6	0	0	0	0	14	0
c__Opitutae	0	0	0	0	0	0	0	0	0	0	0	0	0	0	6	0	0	0	0	0	0	0	0	0	0	0	0	0	0	0	0	0	0	32	0	0	0	0	3	0	9	0
c__OS-K	0	0	0	0	0	0	0	0	0	0	0	5	0	0	72	6	0	0	0	0	0	0	0	0	0	0	0	0	0	0	0	0	0	0	0	0	0	0	0	0	0	0
c__Oscillatoriophycideae	0	0	0	0	0	0	0	0	0	0	0	0	0	0	0	0	0	0	0	0	0	0	0	0	0	0	0	0	0	0	0	0	0	0	0	0	0	0	5	0	64	0
c__P2-11E	0	0	0	0	0	0	0	0	0	0	0	0	0	0	0	0	0	0	0	0	0	0	0	0	0	0	0	0	0	0	0	0	0	0	0	0	0	0	0	0	10	0
c__PAUC37f	0	0	0	0	0	0	0	0	0	0	0	0	0	0	0	0	0	0	0	0	0	0	0	0	0	0	0	0	0	0	0	0	0	0	0	0	0	0	0	0	10	0
c__Phycisphaerae	0	0	0	0	0	0	0	0	0	0	0	0	7	0	33	0	0	0	0	0	0	0	0	0	0	0	0	0	0	0	0	0	0	6	0	0	16	0	12	0	46	8
c__Planctomycetia	0	0	0	0	0	0	0	0	16	27	0	17	37	10	11	0	2	0	0	0	0	0	0	0	0	0	0	0	0	0	0	0	0	0	0	0	9	0	620	0	37	0
c__PRR-11	0	0	0	0	0	0	0	0	0	0	0	0	0	0	26	0	0	0	0	0	0	0	0	0	0	0	0	0	0	0	0	0	0	0	0	0	0	0	0	0	0	0
c__PRR-12	0	0	0	0	0	0	0	0	0	0	0	0	0	0	103	0	0	0	0	0	0	0	0	0	0	0	0	0	0	0	0	0	0	0	0	0	22	0	0	0	72	0
c__RB25	0	0	0	0	0	0	0	0	0	0	0	0	0	0	0	0	0	0	0	0	0	0	0	0	0	0	0	0	0	0	0	0	0	66	0	0	76	0	0	0	12	0
c__RF3	0	0	0	0	0	0	0	0	0	3	0	0	0	0	0	0	0	0	0	0	0	0	0	0	0	0	0	0	0	0	0	0	0	0	0	0	0	0	160	0	6	0
c__Rubrobacteria	0	0	0	0	0	3	0	12	27	98	13	374	301	84	412	41	12	0	0	0	0	0	0	0	0	0	0	0	0	0	8	0	0	47	0	0	0	0	16	0	0	0
c__S035	0	0	0	0	0	0	0	0	0	0	0	0	0	0	8	0	0	0	0	0	0	0	0	0	0	0	0	0	0	0	0	0	0	0	0	0	0	0	0	0	33	0
c__S085	0	0	0	0	0	0	0	0	0	6	0	7	0	0	212	5	0	0	0	0	0	0	0	0	0	0	0	0	0	0	0	0	0	46	0	0	0	0	0	0	20	0
c__SAR202	0	0	0	0	0	0	0	0	0	10	0	9	0	0	159	0	0	0	0	0	0	0	0	0	0	0	0	0	0	0	0	0	0	0	0	0	9	0	2	0	6	0
c__SBRH58	0	0	0	0	0	0	0	0	0	0	0	0	0	0	9	0	0	0	0	0	0	0	0	0	0	0	0	0	0	0	0	0	0	0	0	0	0	0	0	0	7	0
c__SC3	0	0	0	0	0	0	0	0	0	0	0	0	0	0	0	0	0	0	0	0	0	0	0	0	0	0	0	0	0	0	0	0	48	113	34	0	0	0	0	0	0	0
c__SHA-26	0	0	0	0	0	0	0	0	0	0	0	0	0	0	0	0	0	0	0	0	0	0	0	0	0	0	0	0	0	0	0	0	0	0	0	0	0	0	0	0	2	0
c__SHA-37	0	0	0	0	0	0	0	0	0	0	0	0	0	0	0	0	0	0	0	0	0	0	0	0	0	0	0	0	0	0	0	0	0	3	0	0	0	0	0	0	0	0
c__SJA-28	0	0	0	0	0	0	0	0	0	0	0	0	0	0	0	0	0	0	0	0	0	0	0	0	0	0	0	0	0	0	0	0	0	0	0	0	0	0	2	0	22	0
c__SJA-4	0	0	0	0	0	0	0	0	0	0	6	10	0	3	21	2	0	0	0	2	0	0	0	0	0	0	0	0	0	6	0	0	14	41	0	5	0	0	267	0	0	277
c__Solibacteres	0	0	0	0	0	0	0	0	3	0	0	0	5	0	89	6	0	0	0	0	0	0	0	0	0	0	0	0	0	0	0	0	56	0	0	0	12	41	882	0	145	0
c__Sphingobacteriia	0	0	0	0	0	0	0	0	4	0	0	23	6	0	43	5	15	0	0	0	0	0	0	0	0	0	0	0	0	0	0	0	0	0	0	0	0	0	4	40	43	0
c__Spirochaetes	0	0	0	0	58	20	20	7	26	356	61	116	1259	2	217	48	36	0	0	0	0	0	0	0	0	0	64	0	0	0	0	0	0	414	0	36	0	0	0	0	82	0
c__Sva0725	0	0	0	0	0	0	0	0	0	0	3	0	6	0	187	0	0	0	0	0	0	0	0	0	0	0	0	0	0	0	0	0	0	30	0	0	100	0	0	0	61	0
c__Synechococcophycideae	0	0	0	0	0	0	0	0	0	0	0	0	0	0	0	0	0	0	0	0	0	0	0	0	0	0	0	0	0	0	0	0	1331	1271	20210	164	47	102	118	0	149	59
c__Synergistia	0	0	0	0	0	0	0	8	5	3	3	8	45	0	52	0	0	0	0	3	0	0	0	0	0	0	0	0	0	4	0	0	0	207	0	0	0	0	22	0	64	0
c__TA18	0	0	0	0	0	0	0	0	0	0	0	0	0	0	6	0	0	0	0	0	0	0	0	0	0	0	0	0	0	0	0	0	0	2	0	0	17	0	0	0	0	0
c__Thaumarchaeota	0	0	0	0	0	0	0	29	0	0	0	0	24	0	57	0	0	0	0	0	0	0	0	0	0	0	0	0	0	0	0	0	7	53	0	0	100	0	17	0	280	10
c__Thermoleophilia	0	0	0	0	0	0	3	0	9	12	5	5	13	9	638	9	0	0	0	0	0	0	0	0	0	0	0	0	0	5	0	0	31	176	0	0	12	0	13	0	578	0
c__Thermomicrobia	0	0	0	0	0	0	0	0	0	0	0	0	0	0	307	0	0	0	0	0	0	0	0	0	0	0	0	0	0	0	0	0	0	0	0	0	0	0	0	0	404	0
c__Thermoplasmata	0	0	0	0	0	0	0	10	0	0	0	0	5	20	118	0	0	0	0	0	0	0	0	0	0	0	0	0	0	0	0	0	0	0	0	0	0	0	5	0	0	0
c__Thermotogae	0	0	0	0	0	0	0	20	0	0	0	0	0	0	5	0	0	0	0	0	0	0	0	0	0	0	0	0	0	0	0	0	0	10	0	0	0	0	0	0	0	0
c__TK10	0	0	0	0	0	0	0	0	0	0	0	0	0	0	92	0	0	0	0	0	0	0	0	0	0	0	0	0	0	0	0	0	0	0	0	0	0	0	0	0	30	0
c__TK17	0	0	0	0	0	0	0	0	0	0	0	0	3	0	91	0	0	0	0	0	0	0	0	0	0	0	0	0	0	0	0	0	0	0	0	0	0	0	0	0	28	0
c__TM1	0	0	0	0	0	0	0	0	0	0	0	0	0	0	0	0	0	0	0	0	0	0	0	0	0	0	0	0	0	0	0	0	0	28	0	0	0	0	0	0	0	0
c__TM7-1	0	0	0	0	0	0	0	0	0	0	0	0	0	0	21	0	0	0	0	0	0	0	0	0	0	0	0	0	0	0	0	0	0	47	278	0	0	0	0	0	63	0
c__TM7-3	0	0	0	0	0	5	3	9	101	45	31	179	68	42	304	34	22	0	0	0	0	0	0	0	0	0	0	0	0	0	0	0	201	318	0	0	0	0	14	0	18	25
c__TTA-B1	0	0	0	0	0	0	0	0	0	0	0	0	0	0	3	0	0	0	0	0	0	0	0	0	0	0	0	0	0	0	0	0	0	0	0	0	0	0	0	0	0	0
c__Verruco-5	0	0	0	0	0	0	0	0	0	0	0	0	23	0	0	0	0	0	0	0	0	0	0	0	0	0	0	0	0	0	0	0	0	0	0	0	0	0	0	0	0	0
c__Verrucomicrobiae	0	0	55	161	0	9	0	0	10	0	9	9	9	0	191	0	0	0	0	5	0	0	0	0	46	173	0	0	0	9	13	11	0	200	0	20	37	0	166	0	106	0
c__WM88	0	0	0	0	0	0	0	0	0	0	0	0	0	3	24	2	0	0	0	0	0	0	0	0	0	0	0	0	0	0	0	0	0	0	0	0	0	0	0	0	0	0
c__ZB2	0	0	0	0	0	0	0	0	0	0	0	75	0	0	7	0	0	0	0	3	0	0	0	0	0	0	0	0	0	0	0	0	0	0	0	0	8	0	1245	0	23	0
Unclassified	0	0	0	0	0	0	0	0	0	0	2	19	127	31	266	23	27	0	0	0	0	0	0	0	0	0	0	0	0	5	0	0	53	71	48	37	7	0	1018	0	293	0
Order	TBim1	TBim2	TBim3	TBim4	TBim5	TBim6	TBim7	TObs1	TObs2	TObs3	TObs4	TObs5	TObs6	TObs7	TObs8	TOce1	TOce2	TOce3	TOce4	TOce5	TOce6	TOce7	TOce8	TOce9	TOceH1	TOceH2	TOceH3	TOceH4	TOceH5	TOceH6	TOceH7	TOceH8	TXan1	TXan10	TXan2	TXan3	TXan4	TXan5	TXan6	TXan7	TXan8	TXan9
o__[Borreliales]	0	0	0	0	4	0	0	0	0	0	0	0	0	0	0	0	0	0	0	0	0	0	0	0	0	0	0	0	0	0	0	0	0	0	0	36	0	0	0	0	0	0
o__[Brachyspirales]	357	1821	329	966	3047	3340	864	0	152	173	114	198	238	112	219	135	4411	9695	2761	1734	3549	5400	709	3830	588	1987	5315	6268	1763	823	2789	2950	0	100	0	310	0	0	0	0	0	139
o__[Brevinematales]	45330	77601	59114	69870	43940	33817	25332	110546	38042	37568	26747	37941	38106	12641	6802	3725	42914	47560	43213	36487	40380	27276	41869	64588	51650	59114	33127	61489	58267	35020	36501	34535	1329	703	1886	22690	1122	110110	31517	4329	2121	152831
o__[Chthoniobacterales]	0	0	0	0	0	0	0	0	0	0	0	0	13	3	26	0	0	0	0	0	0	0	0	0	0	0	0	0	0	0	0	0	0	18	0	0	1	0	562	0	59	0
o__[Cloacamonales]	0	0	0	0	0	0	0	0	0	0	0	0	0	0	8	0	0	0	0	0	3	0	0	0	0	0	0	0	0	0	0	0	0	14	0	0	0	0	0	0	0	0
o__[Entotheonellales]	0	0	0	0	0	0	0	0	0	0	2	0	3	3	51	0	0	0	0	0	0	0	0	0	0	0	0	0	0	0	0	0	0	0	0	0	14	0	1	0	0	0
o__[Fimbriimonadales]	0	0	0	0	0	0	0	0	0	0	0	0	0	0	0	0	0	0	0	0	0	0	0	0	0	0	0	0	0	0	0	0	0	0	0	0	0	0	0	0	8	0
o__[Leptospirales]	0	0	0	0	3	0	0	0	0	0	0	0	0	0	11	2	0	0	0	0	0	0	0	0	0	0	0	0	0	0	0	0	0	0	0	0	0	0	10	0	0	0
o__[Marinicellales]	0	6	0	0	0	8	10	0	0	0	3	21	5	5	39	0	5	0	0	0	0	2	0	0	0	0	6	0	0	0	0	0	0	90	0	0	217	0	4	0	0	8
o__[Micrarchaeles]	0	0	0	0	0	0	0	0	0	0	0	0	0	0	0	0	0	0	0	0	0	0	0	0	0	0	0	0	0	0	0	0	0	27	0	0	0	0	0	0	0	0
o__[Pedosphaerales]	0	0	0	0	0	0	0	0	0	0	0	0	0	0	59	0	0	0	0	0	0	0	0	0	0	0	0	0	0	0	0	0	0	0	0	0	0	0	173	0	53	0
o__[Rhodothermales]	0	0	0	0	0	0	0	0	3	0	0	0	2	0	216	0	2	0	0	0	0	0	0	0	0	0	0	0	0	0	0	0	0	7	0	0	23	0	52	0	8	0
o__[Roseiflexales]	0	0	0	0	0	0	0	0	0	0	0	0	0	0	46	0	0	0	0	0	0	0	0	0	0	0	0	0	0	0	0	0	0	0	0	0	0	0	0	0	82	0
o__[Saprospirales]	76	572	261	1160	1317	201	371	6	169	292	452	307	527	650	576	612	6775	7092	15715	7971	8722	6083	1249	7845	3310	16138	14937	630	1376	536	201	616	68	127	84	244	158	273	518	64	1039	33
o__0319-7L14	0	0	0	0	0	0	0	0	0	0	3	0	12	6	186	4	0	0	0	0	0	0	0	0	0	0	0	0	0	0	0	0	0	0	0	0	0	0	0	0	146	10
o__11-24	0	0	0	0	0	0	0	0	0	0	0	0	0	0	0	0	0	0	0	0	0	0	0	0	0	0	0	0	0	0	0	0	0	0	0	0	0	0	0	0	16	0
o__32-20	0	0	0	0	0	0	0	0	0	0	0	0	0	0	19	0	0	0	0	0	0	0	0	0	0	0	0	0	0	0	0	0	0	0	0	0	0	0	0	0	22	0
o__A21b	0	0	0	0	0	0	0	0	0	0	0	0	0	0	0	0	0	0	0	0	0	0	0	0	0	0	0	0	0	0	0	0	0	0	0	0	0	0	0	0	31	0
o__A89	0	0	0	0	0	0	0	0	0	0	0	0	0	0	11	0	0	0	0	0	0	0	0	0	0	0	0	0	0	0	0	0	0	0	0	0	0	0	0	0	0	0
o__Acholeplasmatales	0	0	0	0	0	0	0	0	0	4	0	0	25	0	0	0	0	0	0	0	0	0	0	0	0	0	0	0	0	0	0	0	12	0	0	0	0	0	125	0	0	41
o__Acidimicrobiales	4	0	5	3	9	4	17	22	56	33	42	46	72	12	1784	67	43	0	0	5	0	11	0	0	0	0	0	0	0	60	2	0	0	530	54	13	2010	0	9	0	952	0
o__Acidithiobacillales	0	0	0	0	0	0	0	0	0	0	0	0	0	0	0	0	0	0	0	0	0	0	0	0	0	0	0	0	0	0	0	0	0	0	0	0	0	0	272	0	0	0
o__Acidobacteriales	0	0	0	0	0	0	0	0	0	0	0	0	2	0	91	0	0	0	0	0	0	0	0	0	0	0	0	0	0	0	0	0	0	89	0	0	40	0	116	0	43	0
o__Actinomycetales	62	69	82	36	391	168	242	1092	1981	3626	1596	15346	13469	2732	4526	2697	1454	19	14	215	21	27	46	23	18	15	79	21	34	255	74	80	626	655	76	63	305	0	1201	28	4608	90
o__Aeromonadales	390	608	331	374	312	258	318	0	258	94	165	372	3332	147	811	498	179	8	0	551	0	63	0	140	22	0	0	179	287	4797	426	500	124	66	0	282	41	10	950	14	687	73
o__AKAU3564	0	0	0	0	0	0	0	0	0	0	0	0	0	0	0	0	0	0	0	0	0	0	0	0	0	0	0	0	0	0	0	0	0	0	0	0	0	0	12	0	0	0
o__AKIW781	0	0	0	0	0	0	0	0	0	0	0	119	0	0	323	0	0	0	0	0	0	0	0	0	0	0	0	0	0	0	0	0	0	0	0	0	0	0	0	0	23	0
o__AKYG1722	0	0	0	0	0	0	0	0	0	0	0	0	0	0	68	0	0	0	0	0	0	0	0	0	0	0	0	0	0	0	0	0	0	0	0	0	0	0	0	0	22	0
o__AKYG885	0	0	0	0	0	0	0	0	0	0	0	0	0	0	46	0	0	0	0	0	0	0	0	0	0	0	0	0	0	0	0	0	0	0	0	0	0	0	0	0	15	0
o__Alteromonadales	1142	1775	293	284	727	1839	2808	0	252	156	373	1985	282	756	446	1023	143	6	86	62	3	178	599	983	63	55	278	115	634	529	1084	573	324	591	1224	5781	1773	617	1772	208	5290	1152
o__Anaerolineales	0	0	0	0	0	0	0	0	0	0	0	0	0	0	13	0	0	0	0	0	0	0	0	0	0	0	0	0	0	0	2	0	0	11	0	0	0	0	210	0	0	0
o__Anaeroplasmatales	0	0	0	0	0	0	0	0	0	0	0	0	0	0	7	0	0	0	0	0	0	0	0	0	0	0	0	0	0	0	0	0	0	229	0	0	21	0	232	0	329	0
o__Ardenscatenales	0	0	0	0	0	0	0	0	0	0	0	0	0	0	9	0	0	0	0	0	0	0	0	0	0	0	0	0	0	0	0	0	0	0	0	0	0	0	0	0	0	0
o__ASSO-13	0	0	0	0	0	0	0	0	0	0	0	0	0	0	17	0	0	0	0	0	0	0	0	0	0	0	0	0	0	0	0	0	0	0	0	0	0	0	0	0	0	0
o__B07_WMSP1	0	0	0	0	0	0	0	0	0	0	0	0	0	0	16	0	0	0	0	0	0	0	0	0	0	0	0	0	0	0	0	0	0	0	0	0	0	0	0	0	0	0
o__Bacillales	1396	74	828	64	49	2004	1799	36	119	146	100	2178	334	8185	520	74	91	5	4	807	5	308	1090	60	583	29	13	14	21	949	115	406	76	176	81	243	9	0	1579	1	715	3245
o__Bacteroidales	5019	5407	8465	4837	5830	1419	1950	348	2730	3425	2337	3782	10032	1831	5102	4965	17060	6304	12460	11557	4326	14918	9195	11845	15097	9388	9351	3405	7625	4988	4851	8117	21739	7439	348	635	1388	460	1455	867	5819	119
o__BD7-3	0	0	0	0	0	0	0	0	0	8	4	60	6	0	37	7	3	0	0	0	0	0	0	0	0	0	0	0	0	0	0	0	11	0	0	2	0	0	0	0	0	0
o__Bdellovibrionales	0	0	0	0	3	0	0	0	0	5	0	86	0	0	67	12	0	0	0	0	0	0	0	0	0	0	0	0	0	0	0	0	0	21	0	20	3	0	297	0	50	0
o__Bifidobacteriales	84	1133	293	332	73	154	297	14	177	66	91	461	261	67	1019	72	64	23	83	465	12	123	92	1256	299	362	64	52	107	417	298	131	30	1322	0	0	1109	0	569	0	345	0
o__BPC015	0	0	0	0	0	0	0	0	0	0	0	0	0	0	8	0	0	0	0	0	0	0	0	0	0	0	0	0	0	0	0	0	0	0	0	0	0	0	0	0	0	0
o__BPC076	0	0	0	0	0	0	0	0	0	0	0	0	0	0	9	0	0	0	0	0	0	0	0	0	0	0	0	0	0	0	0	0	0	0	0	0	0	0	1	0	0	0
o__Brocadiales	0	0	0	0	0	0	0	0	0	0	0	0	0	0	0	0	0	0	0	0	0	0	0	0	0	0	0	0	0	0	0	0	0	0	0	0	0	0	0	0	59	0
o__Burkholderiales	142	85	3	499	141	40	123	26	86	60	315	521	541	133	984	182	95	0	19	69	6	23	85	60	0	399	70	0	30	89	613	25	2995	19422	403	369	212	118	1852	57	3433	375
o__Caldilineales	0	0	0	0	0	0	0	0	0	0	0	3	0	0	48	2	0	0	0	0	0	0	0	0	0	0	0	0	0	0	0	5	25	7	3	0	21	0	177	0	147	0
o__Caldithrixales	0	0	0	0	0	0	0	0	0	0	0	0	0	0	69	0	0	0	0	0	0	0	0	0	0	0	0	0	0	0	0	0	0	0	0	0	0	0	0	0	0	0
o__Campylobacterales	55552	23041	41936	26050	51233	24659	15629	2550	32591	46350	40026	16891	12027	72951	13320	11464	23639	33815	24399	10276	126963	49720	58912	24959	42916	27974	39188	37844	28240	9118	32224	54673	1532	366	2349	1511	4928	3697	2896	389	2256	312
o__Cardiobacteriales	0	0	0	0	0	0	0	0	0	0	7	0	12	9	44	21	0	0	0	0	0	2	0	0	0	0	0	0	0	0	0	0	0	0	0	0	0	0	914	0	0	0
o__Caulobacterales	0	0	0	0	0	0	2	0	0	8	5	45	143	11	106	10	10	0	0	0	0	0	0	0	0	0	0	0	0	5	0	0	23	72	0	15	1	0	105	0	42	0
o__CCU21	0	0	0	0	0	0	0	0	0	0	0	0	0	0	28	0	0	0	0	0	0	0	0	0	0	0	0	0	0	0	0	0	0	0	0	0	0	0	0	0	0	0
o__Cenarchaeales	0	0	0	0	0	0	0	29	0	0	0	0	0	0	57	0	0	0	0	0	0	0	0	0	0	0	0	0	0	0	0	0	7	53	0	0	100	0	17	0	280	10
o__CFB-26	0	0	0	0	0	0	0	0	0	0	0	0	0	0	0	0	0	0	0	0	0	0	0	0	0	0	0	0	0	0	0	0	0	0	0	0	0	0	360	0	6	0
o__Chlamydiales	0	0	0	0	0	0	0	0	0	0	0	0	27	4	0	0	0	0	0	0	0	0	0	0	0	0	0	0	0	0	0	0	0	0	0	0	0	0	0	0	0	0
o__Chlorobiales	0	0	0	0	0	0	0	0	0	0	0	0	0	0	0	0	0	0	0	0	0	0	0	0	0	0	0	0	0	0	0	0	0	0	0	0	0	0	0	0	25	0
o__Chlorophyta	0	0	0	0	0	0	0	0	0	0	0	0	0	0	4	0	0	0	0	0	0	0	0	0	0	0	0	0	0	0	0	0	0	0	0	0	0	0	0	0	31	0
o__Chromatiales	0	11	0	0	19	10	20	0	3	4	8	2	4	4	267	3	4	0	0	0	0	4	0	6	0	0	6	0	0	0	0	7	18	231	0	0	422	0	63	0	60	21
o__CL500-15	0	0	0	0	0	0	0	0	0	0	0	0	0	0	0	0	0	0	0	0	0	0	0	0	0	0	0	0	0	0	0	0	0	0	0	0	0	0	0	0	12	0
o__Clostridiales	8332	1701	9565	4987	5899	24687	29680	218	4328	2481	1628	4880	12666	1623	17913	2528	2137	2730	4542	10529	1252	9775	7494	1669	8286	4359	4863	3295	5506	12401	13205	10680	27004	11091	3705	21866	4671	1823	7396	59441	8767	298
o__Coriobacteriales	29	0	245	180	46	230	173	36	208	266	243	123	686	65	660	59	107	54	62	27	21	158	33	0	231	166	44	62	63	15	158	142	170	5	0	13	0	0	8	0	262	0
o__CPla-3	0	0	0	0	0	0	0	0	0	0	0	0	0	0	33	0	0	0	0	0	0	0	0	0	0	0	0	0	0	0	0	0	0	0	0	0	0	0	0	0	0	0
o__CV90	0	0	0	0	0	0	0	0	0	0	0	0	0	0	6	0	0	0	0	0	0	0	0	0	0	0	0	0	0	0	0	0	0	0	0	0	9	0	0	0	0	0
o__CW040	0	0	0	0	0	0	0	0	0	0	0	0	0	0	7	0	0	0	0	0	0	0	0	0	0	0	0	0	0	0	0	0	201	98	0	0	0	0	0	0	0	0
o__Cytophagales	16	5	0	0	50	43	88	0	2	3	4	20	0	5	237	1	0	0	0	17	0	0	27	14	0	0	77	0	0	5	0	0	18	13	0	9	73	0	79	0	77	0
o__Deferribacterales	0	0	0	0	0	0	0	0	0	0	0	6	0	0	45	0	0	0	0	0	0	0	0	0	0	0	0	0	0	0	0	0	426	0	0	0	0	0	0	0	0	0
o__Dehalococcoidales	0	0	0	0	0	0	0	0	2	3	3	8	4	0	265	7	0	0	0	0	0	0	0	0	0	0	0	0	0	0	0	0	4	0	0	6	0	0	28	0	65	0
o__Deinococcales	0	70	0	0	0	65	58	0	0	0	0	5	0	0	14	0	0	0	0	71	0	0	0	59	3	0	0	0	0	39	0	0	0	0	0	5	0	0	223	0	0	0
o__Desulfarculales	0	0	0	0	0	0	0	0	0	0	0	0	2	0	65	4	0	0	0	0	0	0	0	0	0	0	0	0	0	0	0	0	0	11	0	0	37	0	0	0	0	0
o__Desulfobacterales	0	0	0	0	343	160	188	0	10	3	3	15	6	22	700	16	6	0	0	0	0	0	0	4	0	0	295	0	0	0	0	5	0	123	0	0	330	0	18	0	30	0
o__Desulfovibrionales	821	445	616	557	685	2573	1880	0	11	19	8	114	345	15	338	38	14	10831	12429	7063	2596	2161	3079	1380	1781	1567	1959	4716	3150	2768	929	1091	281	118	88	6892	84	0	328	0	171	0
o__Desulfuromonadales	0	0	0	0	5	11	0	0	4	0	3	65	4	3	105	2	9	0	0	0	0	0	0	0	0	0	3	0	0	0	0	0	0	115	0	13	87	0	411	0	248	10
o__Dictyoglomales	0	0	0	0	0	0	0	0	0	0	0	0	0	0	0	0	0	0	0	0	0	0	0	0	0	0	0	0	0	0	0	0	0	0	0	0	0	0	0	0	7	0
o__DS-100	0	0	0	0	0	0	0	0	0	0	0	0	0	0	0	0	0	0	0	0	0	0	0	0	0	0	0	0	0	0	0	0	0	0	0	0	0	0	0	0	48	0
o__DS-18	0	0	0	0	0	0	0	0	0	0	0	49	0	0	63	0	0	0	0	0	0	0	0	0	0	0	0	0	0	0	0	0	0	16	0	0	0	0	0	0	76	0
o__DTB120	0	0	0	0	0	0	0	0	0	2	0	0	0	0	43	0	0	0	0	0	0	0	0	0	0	0	0	0	0	0	0	0	0	0	0	0	0	0	0	0	0	0
o__E2	0	0	0	0	0	0	0	10	0	0	0	0	5	20	118	0	0	0	0	0	0	0	0	0	0	0	0	0	0	0	0	0	0	0	0	0	0	0	5	0	0	0
o__E29	0	0	0	0	0	0	0	0	0	0	0	0	0	0	0	0	0	0	0	0	0	0	0	0	0	0	0	0	0	0	0	0	0	0	0	0	0	0	32	0	0	0
o__Ellin329	0	0	0	0	0	0	0	0	0	0	0	0	0	0	53	0	0	0	0	0	0	0	0	0	0	0	0	0	0	0	0	0	0	60	0	0	0	0	0	0	62	0
o__Ellin5290	0	0	0	0	0	0	0	0	0	0	0	0	0	0	12	0	0	0	0	0	0	0	0	0	0	0	0	0	0	0	0	0	0	0	0	0	0	0	0	0	66	0
o__Ellin6067	0	0	0	0	0	1	0	0	0	2	0	2	0	0	20	0	0	0	0	0	0	0	0	0	0	0	0	0	0	0	0	0	19	12	0	0	20	0	12	0	88	0
o__Ellin6513	0	0	0	0	0	0	0	0	0	6	0	0	0	0	33	0	0	0	0	0	0	0	0	0	0	0	0	0	0	0	0	0	0	0	0	0	0	0	0	0	0	0
o__Elusimicrobiales	0	0	0	0	0	0	0	0	0	0	0	0	0	0	8	0	0	0	0	0	0	0	0	0	0	0	0	0	0	0	0	0	0	81	0	0	0	0	0	0	0	0
o__Enterobacteriales	841	202	125	1686	193	571	392	45	300	136	103	734	909	161	1487	449	122	84	60	600	43	0	565	61	15	1073	49	176	186	1898	238	142	789	46872	487	740	66803	491	1139	197	8500	576
o__envOPS12	0	0	0	0	0	0	0	0	2	0	0	0	0	0	6	0	0	0	0	0	0	0	0	0	0	0	0	0	0	0	0	0	0	0	0	0	0	0	0	0	0	0
o__Erysipelotrichales	4498	3144	3752	2475	2632	2244	2116	20	129	79	31	116	135	49	744	67	43	2655	3286	10367	4806	3793	1667	1195	1623	954	765	6789	7733	37378	4834	6909	2141	305	1044	707	1605	155	1198	234	715	153
o__Euglenozoa	0	0	0	0	0	0	0	0	0	0	0	0	0	0	10	0	0	0	0	0	0	0	0	0	0	0	0	0	0	0	0	0	0	4	0	0	0	0	0	0	0	0
o__Euzebyales	0	0	0	0	0	0	0	0	6	0	0	7	2	0	255	8	0	0	0	0	0	0	0	0	0	0	0	0	0	0	0	0	0	0	0	0	6	0	0	0	0	0
o__EW055	0	0	0	0	0	0	0	0	0	0	0	0	0	0	0	0	0	0	0	0	0	0	0	0	0	0	0	0	0	0	0	0	0	0	0	0	0	0	0	0	18	25
o__Fibrobacterales	0	0	0	0	0	0	0	0	0	0	0	0	0	0	37	0	0	0	0	0	0	0	0	0	0	0	0	0	0	0	0	0	0	0	0	0	0	0	10	0	0	0
o__Flavobacteriales	0	3	5	4	5	11	23	22	2347	14751	40321	5412	4703	16874	8140	3594	4452	0	0	0	5	4	0	11	0	0	18	0	0	0	2	10	32	39	26	11	247	63	2053	269	353	89
o__FS117-23B-02	0	0	0	0	0	0	0	43	23	54	0	259	181	36	52	0	0	0	0	0	0	0	0	0	0	0	0	0	0	0	0	0	0	0	0	53	0	0	0	0	0	0
o__Fusobacteriales	159	1582	314	6384	158	1492	6068	17	378	248	79	290	370	352	219	497	343	6	197	34	0	5	4	553	85	2310	0	124	1046	351	174	188	1672	3409	11490	669	865	742	2112	35097	9895	144
o__Gaiellales	0	0	0	0	0	0	3	0	4	9	0	5	0	7	282	9	0	0	0	0	0	0	0	0	0	0	0	0	0	5	0	0	31	28	0	0	2	0	2	0	365	0
o__Gallionellales	0	10	0	0	6	4	0	0	0	0	0	0	0	0	9	0	0	0	0	0	0	0	0	0	0	0	6	0	0	0	0	0	0	0	0	0	0	0	3	0	0	0
o__GCA004	0	0	0	0	0	0	0	0	0	0	0	0	6	0	60	3	0	0	0	0	0	0	0	0	0	0	0	0	0	0	0	0	0	0	0	0	0	0	0	0	23	0
o__Gemellales	0	0	0	0	0	0	0	67	148	39	46	99	428	493	829	401	143	0	0	0	0	0	0	0	0	0	0	0	0	0	11	0	0	196	0	0	0	0	64	0	49	0
o__Gemmatales	0	0	0	0	0	0	0	0	5	27	0	17	37	10	11	0	2	0	0	0	0	0	0	0	0	0	0	0	0	0	0	0	0	0	0	0	0	0	108	0	2	0
o__Gemmatimonadales	0	0	0	0	0	0	0	0	0	0	0	0	0	0	14	0	0	0	0	0	0	0	0	0	0	0	0	0	0	0	0	0	0	0	0	0	0	0	0	0	148	0
o__GIF9	0	0	0	0	0	0	0	0	0	0	0	0	0	0	20	4	0	0	0	0	0	0	0	0	0	0	0	0	0	0	0	0	0	0	0	0	0	0	0	0	0	0
o__GMD14H09	0	0	0	0	0	0	0	0	0	0	0	0	0	0	26	3	0	0	0	0	0	0	0	0	0	0	0	0	0	0	0	0	0	0	0	0	23	0	0	0	0	0
o__GN03	0	0	0	0	0	0	0	0	0	0	0	0	0	0	16	0	0	0	0	0	0	0	0	0	0	0	0	0	0	0	0	0	0	0	0	0	0	0	0	0	0	0
o__HA64	0	0	0	0	0	0	0	0	0	0	0	0	0	0	0	0	0	0	0	0	0	0	0	0	0	0	0	0	0	0	0	0	0	32	0	0	0	0	0	0	0	0
o__Halobacteriales	0	0	0	0	0	0	0	0	0	10	0	18	0	0	13	0	14	0	0	0	0	0	0	0	0	0	0	0	0	0	0	0	0	0	0	0	6	0	45	0	139	0
o__Herpetosiphonales	0	0	0	0	0	0	0	0	0	0	0	0	0	0	36	0	0	0	0	0	0	0	0	0	0	0	0	0	0	0	0	0	0	0	0	0	0	0	0	0	36	0
o__HOC36	0	0	0	0	0	0	0	0	0	0	0	0	0	0	0	0	0	0	0	0	0	0	0	0	0	0	0	0	0	0	0	0	0	0	0	0	0	0	0	0	43	0
o__Holophagales	0	0	0	0	0	0	0	0	0	0	0	0	0	0	11	0	0	0	0	0	0	0	0	0	0	0	0	0	0	0	0	0	0	0	0	0	0	0	0	0	0	0
o__HTCC2188	0	0	0	0	0	0	0	0	0	0	0	3	0	0	24	6	0	0	0	0	0	0	0	0	0	0	0	0	0	0	0	0	0	74	0	0	78	0	0	0	0	0
o__HydGC-84-221A	0	0	0	0	0	0	0	0	0	0	0	0	0	0	12	0	0	0	0	0	0	0	0	0	0	0	0	0	0	0	0	0	0	0	0	0	0	0	0	0	0	0
o__Hydrogenophilales	0	0	0	0	0	2	2	0	0	0	3	0	2	0	25	0	0	0	0	0	0	0	0	0	0	0	0	0	0	0	0	0	0	0	0	0	0	0	31	0	0	0
o__I025	0	0	0	0	0	0	0	0	0	8	0	0	0	0	10	0	0	0	0	0	0	0	0	0	0	0	0	0	0	0	0	0	0	0	0	0	0	0	0	0	0	0
o__Ignavibacteriales	0	0	0	0	0	0	0	0	0	0	0	0	0	0	9	0	0	0	0	0	0	0	0	0	0	0	0	0	0	0	0	0	0	14	0	0	6	0	2	0	7	0
o__IIb	0	0	0	0	0	0	0	0	0	0	0	0	0	0	7	0	0	0	0	0	0	0	0	0	0	0	0	0	0	0	0	0	0	0	0	0	0	0	0	0	0	0
o__iii1-15	0	0	0	0	2	0	0	2	13	7	0	162	41	70	143	0	0	0	0	0	0	0	0	0	0	0	0	0	0	0	0	0	67	53	0	27	0	0	3923	0	429	49
o__IS-44	0	0	0	0	0	0	0	0	0	0	0	0	0	0	0	0	0	0	0	0	0	0	0	0	0	0	0	0	0	0	0	0	0	0	0	0	0	0	0	0	33	0
o__JG30-KF-AS9	0	0	0	0	0	0	0	0	0	0	0	0	0	0	0	0	0	0	0	0	0	0	0	0	0	0	0	0	0	0	0	0	0	60	0	0	0	0	0	0	13	0
o__JG30-KF-CM45	0	0	0	0	0	0	0	0	0	0	0	0	0	0	188	0	0	0	0	0	0	0	0	0	0	0	0	0	0	0	0	0	0	0	0	0	0	0	0	0	355	0
o__KD8-87	0	0	0	0	0	0	0	0	0	0	0	0	0	0	46	3	0	0	0	0	0	0	0	0	0	0	0	0	0	0	0	0	0	0	0	0	0	0	0	0	49	0
o__Kiloniellales	0	0	0	0	4	5	0	0	0	0	0	3	0	0	26	0	0	0	0	0	0	0	0	0	0	0	7	0	0	0	0	0	0	0	0	0	0	0	21	0	0	0
o__Ktedonobacterales	0	0	0	0	0	0	0	0	0	0	0	0	0	0	9	0	0	0	0	0	0	0	0	0	0	0	0	0	0	0	0	0	0	0	0	0	0	0	0	0	0	0
o__Lactobacillales	69	749	28	39	14	92	127	176	975	749	1316	1766	2219	921	1390	1127	1073	9	22	152	0	48	68	718	12	48	0	12	24	236	86	66	13119	5366	0	80	1123	24	1025	101	1797	36
o__LD1-PA13	0	0	0	0	0	0	0	0	0	0	0	0	0	0	36	0	0	0	0	0	0	0	0	0	0	0	0	0	0	0	0	0	0	0	0	0	0	0	0	0	0	0
o__Legionellales	0	0	0	0	0	0	3	0	0	32	0	28	6	0	49	2	9	0	0	4	0	0	0	0	0	0	0	0	0	6	4	0	203	155	74	258	56	31	1793	0	788	17
o__MBA08	0	0	0	0	0	0	0	0	0	0	0	0	0	0	0	0	0	0	0	0	0	0	0	0	0	0	0	0	0	0	0	0	0	0	0	0	0	0	0	0	9	0
o__Methanobacteriales	0	0	0	0	0	0	0	0	0	0	0	0	261	0	49	0	0	0	0	0	0	0	0	0	0	0	0	0	0	0	0	0	0	7	0	0	0	0	0	0	0	0
o__Methanosarcinales	0	0	0	0	17	0	0	21	12	313	0	93	287	11	277	0	0	0	0	0	0	0	0	0	0	0	0	0	0	0	0	0	69	0	0	13	8	21	7	0	191	22
o__Methylococcales	0	0	0	0	8	0	0	0	3	0	0	0	0	0	73	2	0	0	0	0	0	0	0	0	0	0	4	0	0	0	0	0	0	0	0	0	4	0	4	0	11	0
o__Methylophilales	0	0	0	0	22	6	1	0	0	7	0	32	7	0	5	0	0	0	0	0	0	0	0	0	0	0	4	0	0	0	0	0	9	16	0	1	1	0	0	0	47	0
o__MIZ46	0	0	0	0	0	0	0	0	0	10	0	0	0	0	20	0	0	0	0	0	0	0	0	0	0	0	0	0	0	0	0	0	0	3	0	0	0	0	0	0	17	0
o__ML615J-28	0	0	0	0	0	0	0	0	0	3	0	0	0	0	0	0	0	0	0	0	0	0	0	0	0	0	0	0	0	0	0	0	0	0	0	0	0	0	160	0	6	0
o__MLE1-12	0	0	0	0	0	0	0	0	0	0	0	0	0	0	10	0	0	0	0	0	0	0	0	0	0	0	0	0	0	0	0	0	0	0	0	0	0	0	0	0	0	0
o__mle1-48	0	0	0	0	0	0	0	0	0	0	0	0	3	0	26	0	0	0	0	0	0	0	0	0	0	0	0	0	0	0	0	0	0	0	0	0	0	0	0	0	13	0
o__MND1	0	0	0	0	0	0	0	0	0	0	0	5	0	0	24	0	0	0	0	0	0	0	0	0	0	0	0	0	0	0	0	0	0	0	1	0	0	0	0	0	152	0
o__MOB121	0	0	0	0	0	0	0	0	0	0	0	0	0	0	0	0	4	0	0	0	0	0	0	0	0	0	0	0	0	0	0	0	0	0	0	0	0	0	0	0	0	0
o__MSBL9	0	0	0	0	0	0	0	0	0	0	0	0	7	0	0	0	0	0	0	0	0	0	0	0	0	0	0	0	0	0	0	0	0	6	0	0	0	0	0	0	0	0
o__MVS-40	0	0	0	0	0	0	0	0	0	0	0	0	0	0	5	2	0	0	0	0	0	0	0	0	0	0	0	0	0	0	0	0	0	0	0	0	0	0	0	0	28	17
o__Mycoplasmatales	595	921	716	366	718	890	367	262	648	1042	227	1460	1385	205	366	280	789	957	605	739	907	729	715	1622	933	469	873	899	570	488	775	512	973	46	18	151	204	1139	175	266	283	0
o__Myxococcales	0	0	6	0	116	74	85	0	6	0	0	84	4	5	591	16	0	0	0	0	0	6	0	0	6	0	69	0	0	0	0	10	8	103	0	1	280	0	9	0	222	98
o__N1423WL	0	0	0	0	0	0	0	0	0	0	0	0	0	0	0	0	0	0	0	0	0	0	0	0	0	0	0	0	0	0	0	0	0	0	0	14	0	0	0	0	256	0
o__NB1-j	0	0	0	0	0	0	0	0	0	0	0	0	0	0	97	0	0	0	0	0	0	0	0	0	0	0	0	0	0	0	0	0	0	111	0	0	290	0	0	0	0	0
o__Neisseriales	0	0	0	0	0	0	0	22	211	21	816	435	2426	1190	2906	2025	800	0	0	0	0	0	0	0	0	0	0	0	0	0	0	0	39	1104	0	19	28	0	17	0	554	37
o__Nitriliruptorales	0	0	0	0	0	0	0	0	0	8	5	21	21	0	381	9	9	0	0	0	0	0	0	0	0	0	0	0	0	0	0	0	0	0	0	0	0	0	0	0	0	0
o__Nitrosomonadales	0	0	0	0	0	0	0	0	16	61	0	44	2	9	0	0	0	0	0	0	0	0	0	0	0	0	0	0	0	3	0	0	0	58	0	0	26	0	0	0	3	0
o__Nitrososphaerales	0	0	0	0	0	0	0	0	0	0	0	0	24	0	0	0	0	0	0	0	0	0	0	0	0	0	0	0	0	0	0	0	0	0	0	0	0	0	0	0	0	0
o__Nitrospirales	0	2	0	0	0	0	3	0	0	3	0	7	4	3	144	0	0	0	0	0	0	0	0	0	0	0	0	0	0	9	0	0	0	21	0	0	40	0	7	0	336	3
o__NKB15	0	0	0	0	0	0	0	0	0	0	0	0	0	0	6	0	0	0	0	0	0	0	0	0	0	0	0	0	0	0	0	0	0	0	0	0	0	0	0	0	0	0
o__noFP_H7	0	0	0	0	0	0	0	0	0	0	0	0	0	0	10	0	0	0	0	0	0	0	0	0	0	0	0	0	0	0	0	0	0	0	0	0	0	0	0	0	0	0
o__Oceanospirillales	0	68	0	0	26	5	8	0	94	32	68	933	109	57	637	185	87	0	0	0	0	0	0	63	0	0	2	0	0	0	0	0	20	5	0	53	13	0	240	191	61	81
o__OPB11	0	0	0	0	0	0	0	0	23	7	0	9	0	0	71	0	13	0	0	0	0	0	0	0	0	0	0	0	0	0	0	0	0	0	0	0	0	0	0	0	41	0
o__OPB54	0	0	0	0	0	0	0	0	0	0	0	0	0	0	0	0	0	0	0	0	0	0	0	0	0	0	0	0	0	0	0	0	0	0	0	0	0	0	0	0	0	3
o__Opitutales	0	0	0	0	0	0	0	0	0	0	0	0	0	0	6	0	0	0	0	0	0	0	0	0	0	0	0	0	0	0	0	0	0	0	0	0	0	0	3	0	9	0
o__Oscillatoriales	0	0	0	0	0	0	0	0	0	0	0	0	0	0	0	0	0	0	0	0	0	0	0	0	0	0	0	0	0	0	0	0	0	0	0	0	0	0	5	0	64	0
o__Pasteurellales	0	18	0	0	7	3	15	133	652	93	999	1657	1524	756	1424	722	726	0	0	8	0	6	0	25	0	0	4	0	0	9	12	10	0	991	0	0	34	0	21	0	934	25
o__pGrfC26	0	0	0	0	0	0	0	0	0	0	0	0	12	11	0	0	0	0	0	0	0	0	0	0	0	0	0	0	0	0	0	0	0	0	0	0	0	0	6	0	69	100
o__PHOS-HD29	0	0	0	0	0	0	0	0	0	0	0	0	0	0	0	0	0	0	0	0	0	0	0	0	0	0	0	0	0	0	0	0	0	2	0	0	8	0	0	0	0	0
o__Phycisphaerales	0	0	0	0	0	0	0	0	0	0	0	0	0	0	0	0	0	0	0	0	0	0	0	0	0	0	0	0	0	0	0	0	0	0	0	0	16	0	0	0	14	0
o__Pirellulales	0	0	0	0	0	0	0	0	0	0	0	0	0	0	0	0	0	0	0	0	0	0	0	0	0	0	0	0	0	0	0	0	0	0	0	0	0	0	454	0	35	0
o__PL-11B10	0	0	0	0	0	0	0	0	0	0	0	0	0	0	4	0	0	0	0	0	0	0	0	0	0	0	0	0	0	0	0	0	0	0	0	0	0	0	0	0	0	0
o__Planctomycetales	0	0	0	0	0	0	0	0	11	0	0	0	0	0	0	0	0	0	0	0	0	0	0	0	0	0	0	0	0	0	0	0	0	0	0	0	9	0	58	0	0	0
o__pLW-97	0	0	0	0	0	0	0	0	0	0	0	0	0	0	21	0	0	0	0	0	0	0	0	0	0	0	0	0	0	0	0	0	0	0	0	0	0	0	0	0	0	0
o__pMC2A384	0	0	0	0	0	0	0	0	3	8	0	10	0	0	24	14	4	0	0	0	0	0	0	0	0	0	0	0	0	0	0	0	0	5	0	0	0	0	0	0	16	0
o__Pseudanabaenales	0	0	0	0	0	0	0	0	0	0	0	0	0	0	0	0	0	0	0	0	0	0	0	0	0	0	0	0	0	0	0	0	0	0	0	0	3	0	9	0	46	0
o__Pseudomonadales	8	416	62	22	50	1142	1375	10	164	152	123	946	611	235	934	398	148	0	0	1658	0	0	0	329	43	8	16	0	18	1673	31	20	807	2311	112	374	125	45	3932	102	1938	129
o__RB41	0	0	0	0	0	0	0	0	0	0	0	0	0	7	47	0	2	0	0	0	0	0	0	0	0	0	0	0	0	0	0	0	2	19	1	47	51	11	343	0	331	0
o__RF32	0	0	0	0	0	0	0	0	0	0	0	0	0	0	9	0	0	0	0	0	0	0	0	0	0	0	0	0	0	0	3	0	0	0	0	0	0	0	0	0	0	0
o__RF39	0	0	256	0	0	3	0	0	0	2	0	0	14	0	12	0	2	0	0	0	0	0	0	0	258	0	7	0	0	0	5	0	0	0	0	0	0	0	0	0	0	0
o__Rhizobiales	18	0	61	0	0	94	92	0	16	19	0	24	87	10	1114	26	20	0	0	14	0	57	24	0	53	0	0	0	0	46	0	98	469	3079	307	463	763	64	623	75	4810	500
o__Rhodobacterales	57	90	48	6	95	780	804	131	2	3	19	542	9	14	467	19	13	0	0	948	0	105	38	16	51	3	57	7	5	1347	19	189	143	416	146	42	573	0	4022	0	285	72
o__Rhodocyclales	0	4	0	0	0	8	10	17	13	32	5	66	8	2	330	35	5	0	0	0	7	0	0	0	0	0	0	0	0	0	0	1	0	35	0	5	10	0	23	0	253	8
o__Rhodospirillales	0	0	0	0	0	0	3	5	0	3	0	5	8	0	410	6	0	0	0	0	0	3	0	0	0	0	9	0	0	0	0	0	10	365	0	0	74	0	40	0	245	0
o__Rickettsiales	0	6	0	0	37	15	25	29	4	20	5	29	53	12	201	24	4	0	0	0	3	4	0	4	0	0	36	0	0	0	7	0	183	32	83	113	186	0	20	0	1721	3
o__Rubrobacterales	0	0	0	0	0	3	0	12	27	98	13	374	301	84	412	41	12	0	0	0	0	0	0	0	0	0	0	0	0	0	8	0	0	47	0	0	0	0	16	0	0	0
o__S0208	0	0	0	0	43	19	30	0	0	0	0	0	0	0	5	0	0	0	0	0	0	0	0	0	0	0	22	0	0	0	0	0	0	0	0	0	0	0	0	0	0	0
o__S1198	0	0	0	0	0	0	0	0	0	0	0	0	0	3	9	0	0	0	0	0	0	0	0	0	0	0	0	0	0	0	0	0	0	0	0	0	0	0	0	0	0	0
o__SB-34	0	0	0	0	0	0	0	0	0	0	0	0	0	0	69	5	0	0	0	0	0	0	0	0	0	0	0	0	0	0	0	0	0	0	0	0	0	0	7	0	4	0
o__SB-45	0	0	0	0	0	0	0	0	16	18	10	28	22	0	167	27	13	0	0	0	0	0	0	0	0	0	0	0	0	0	0	0	0	0	0	0	0	0	0	0	0	0
o__SBla14	0	0	0	0	0	0	0	0	0	0	0	0	0	0	23	0	0	0	0	0	0	0	0	0	0	0	0	0	0	0	0	0	0	0	0	0	0	0	16	0	0	0
o__SBR1031	0	0	0	0	0	0	0	0	0	0	0	0	0	0	3	0	0	0	0	0	0	0	0	0	0	0	0	0	0	0	0	0	0	12	0	0	0	0	17	0	87	0
o__SBYZ_6080	0	0	0	0	0	0	0	0	0	0	0	0	1	0	0	0	0	0	0	0	0	0	0	0	0	0	0	0	0	0	0	0	0	0	0	0	0	0	0	0	0	0
o__SC-I-84	0	0	0	0	0	0	0	0	0	0	0	0	0	0	54	0	0	0	0	0	0	0	0	0	0	0	0	0	0	0	0	0	0	3	0	2	0	0	0	0	73	0
o__Sediment-1	0	0	0	0	0	0	0	0	0	0	0	0	0	0	51	0	0	0	0	0	0	0	0	0	0	0	0	0	0	0	0	0	0	0	0	0	18	0	0	0	72	0
o__SHA-124	0	0	0	0	0	0	0	0	0	0	0	0	0	0	6	0	0	0	0	0	0	0	0	0	0	0	0	0	0	0	0	0	0	0	0	0	0	0	0	0	0	0
o__SHA-20	0	0	0	0	0	0	0	0	0	0	0	0	0	0	0	0	0	0	0	0	0	0	0	0	0	0	0	0	0	0	0	0	0	0	0	0	0	0	7	0	0	0
o__SHA-98	0	0	0	0	0	0	0	0	0	0	0	0	0	0	0	0	0	0	0	0	0	0	0	0	0	0	0	0	0	0	0	0	0	0	0	0	0	0	0	0	10	0
o__SJA-15	0	0	0	0	0	0	0	0	0	0	0	0	0	0	26	0	0	0	0	0	0	0	0	0	0	0	0	0	0	0	0	0	0	0	0	0	0	0	7	0	15	0
o__SJA-36	0	0	0	0	0	0	0	0	0	0	0	0	0	0	0	0	0	0	0	0	0	0	0	0	0	0	0	0	0	0	0	0	0	0	0	0	0	0	0	0	3	0
o__SM1D11	0	0	0	0	0	0	0	0	0	6	0	0	0	0	0	0	0	0	0	0	0	0	0	0	0	0	0	0	0	0	0	0	0	0	0	0	0	0	0	0	0	0
o__Solibacterales	0	0	0	0	0	0	0	0	3	0	0	0	5	0	89	6	0	0	0	0	0	0	0	0	0	0	0	0	0	0	0	0	56	0	0	0	12	41	882	0	145	0
o__Solirubrobacterales	0	0	0	0	0	0	0	0	5	3	5	0	13	2	356	0	0	0	0	0	0	0	0	0	0	0	0	0	0	0	0	0	0	148	0	0	10	0	11	0	213	0
o__Sphaerochaetales	0	0	0	0	0	0	0	0	0	0	0	0	20	0	7	0	0	0	0	0	0	0	0	0	0	0	0	0	0	0	0	0	0	0	0	0	0	0	0	0	0	0
o__Sphingobacteriales	0	0	0	0	0	0	0	0	4	0	0	23	6	0	43	5	15	0	0	0	0	0	0	0	0	0	0	0	0	0	0	0	0	0	0	0	0	0	4	40	43	0
o__Sphingomonadales	105	88	33	18	15	84	56	0	10	6	14	190	5	33	482	42	6	0	0	96	7	0	99	72	0	0	10	6	10	216	21	27	757	8324	208	285	306	89	880	30	1598	215
o__Spirobacillales	0	0	0	0	45	20	11	0	0	0	0	0	0	0	25	0	0	0	0	0	0	0	0	0	0	0	22	0	0	0	0	0	0	24	0	0	0	0	0	0	0	0
o__Spirochaetales	0	0	0	0	54	20	20	7	26	356	61	116	1239	2	210	48	36	0	0	0	0	0	0	0	0	0	64	0	0	0	0	0	0	414	0	0	0	0	0	0	82	0
o__Stramenopiles	0	1048	63	0	2162	3135	2929	0	62	95	0	0	6	0	58	3	0	0	0	0	0	137	0	995	46	0	1794	0	0	0	3021	173	0	0	0	0	32	0	5	0	73	0
o__Streptophyta	0	0	0	0	0	0	0	64	145	160	109	293	336	94	5090	164	150	0	0	0	0	0	0	0	0	0	0	0	0	0	0	0	372	9	227	356	432	21	0	0	6779	0
o__Sva0725	0	0	0	0	0	0	0	0	0	0	3	0	6	0	187	0	0	0	0	0	0	0	0	0	0	0	0	0	0	0	0	0	0	30	0	0	100	0	0	0	61	0
o__Sva0853	0	0	0	0	0	0	0	0	4	7	0	0	12	6	134	13	0	0	0	0	0	0	0	0	0	0	0	0	0	0	0	0	0	0	0	5	0	0	0	0	0	0
o__Synechococcales	0	0	0	0	0	0	0	0	0	0	0	0	0	0	0	0	0	0	0	0	0	0	0	0	0	0	0	0	0	0	0	0	1331	1271	20210	164	44	102	109	0	103	59
o__Synergistales	0	0	0	0	0	0	0	8	5	3	3	8	45	0	52	0	0	0	0	3	0	0	0	0	0	0	0	0	0	4	0	0	0	207	0	0	0	0	22	0	64	0
o__Syntrophobacterales	0	0	0	0	0	6	0	0	0	0	0	0	0	0	176	0	0	0	0	0	0	5	0	0	0	0	0	0	0	0	0	0	0	47	0	0	33	0	17	0	146	0
o__Thermales	0	0	0	0	0	0	0	5	0	0	0	44	20	0	0	0	0	0	0	0	0	0	0	0	0	0	0	0	0	0	0	0	0	0	0	0	0	0	0	0	0	0
o__Thermoanaerobacterales	0	0	0	0	0	0	0	0	0	0	0	0	2	0	54	0	0	0	0	0	0	0	0	0	0	0	0	0	0	0	0	0	0	0	0	0	0	0	0	0	0	0
o__Thermogemmatisporales	0	0	0	0	0	0	0	0	0	0	0	0	0	0	16	0	0	0	0	0	0	0	0	0	0	0	0	0	0	0	0	0	0	0	0	0	0	0	0	0	11	0
o__Thermomicrobiales	0	0	0	0	0	0	0	0	0	0	0	0	0	0	0	0	0	0	0	0	0	0	0	0	0	0	0	0	0	0	0	0	0	0	0	0	0	0	0	0	17	0
o__Thermotogales	0	0	0	0	0	0	0	20	0	0	0	0	0	0	5	0	0	0	0	0	0	0	0	0	0	0	0	0	0	0	0	0	0	10	0	0	0	0	0	0	0	0
o__Thiobacterales	0	0	0	0	0	0	0	0	5	0	0	0	17	0	115	15	6	0	0	0	0	0	0	3	0	0	0	0	0	0	0	0	0	0	0	0	18	0	6	0	10	0
o__Thiohalorhabdales	7	9	7	4	0	0	0	0	5	0	9	2	0	0	45	5	0	0	0	8	0	0	0	0	0	0	0	4	0	40	0	4	0	32	0	10	124	0	9	0	0	1
o__Thiotrichales	0	11	0	0	110	65	62	0	30	11	12	20	21	16	364	45	14	0	0	0	0	0	0	28	0	0	58	0	0	0	0	0	17	240	0	4	1735	0	112	0	35	6
o__TK18	0	0	0	0	0	0	0	0	0	0	0	0	0	0	25	0	0	0	0	0	0	0	0	0	0	0	0	0	0	0	0	0	0	0	0	0	0	0	0	0	0	0
o__Turicibacterales	0	0	0	0	0	0	0	0	0	0	0	0	0	0	0	0	0	0	0	0	0	0	0	0	0	0	0	0	0	0	0	0	0	0	0	0	0	0	0	0	8	0
o__Ucm1571	0	0	0	0	0	0	0	0	0	0	0	0	0	0	0	0	0	0	0	0	0	0	0	0	0	0	0	0	0	0	0	0	0	0	0	0	0	0	49	0	0	0
o__VC38	0	0	0	0	0	0	0	0	0	0	0	0	0	0	8	0	0	0	0	0	0	0	0	0	0	0	0	0	0	0	0	0	0	0	0	0	0	0	0	0	0	0
o__Verrucomicrobiales	0	0	55	161	0	9	0	0	10	0	9	9	9	0	191	0	0	0	0	5	0	0	0	0	46	173	0	0	0	9	13	11	0	200	0	20	37	0	166	0	106	0
o__Vibrionales	6372	6440	6699	5599	8827	8898	13942	585	30199	2458	3688	12699	7353	4070	8625	77589	7912	2861	3404	8868	4864	3153	4068	4031	3533	3207	2577	3388	11162	11104	16908	6857	5617	431	62133	55992	3116	28115	29342	4963	20720	2600
o__WCHB1-41	0	0	0	0	0	0	0	0	0	0	0	0	23	0	0	0	0	0	0	0	0	0	0	0	0	0	0	0	0	0	0	0	0	0	0	0	0	0	0	0	0	0
o__WCHB1-50	0	0	0	0	0	0	0	0	0	0	0	0	0	0	0	0	0	0	0	0	0	0	0	0	0	0	0	0	0	0	0	0	0	27	0	0	48	0	0	0	43	0
o__WCHB1-81	0	0	0	0	0	0	0	0	0	0	0	0	3	0	12	0	0	0	0	0	0	0	0	0	0	0	0	0	0	0	0	0	0	0	0	0	0	0	0	0	26	0
o__WCHD3-30	0	0	0	0	0	0	0	0	0	0	0	0	0	0	0	0	0	0	0	0	0	0	0	0	0	0	0	0	0	0	0	0	0	0	0	0	0	0	2	0	23	0
o__WD2101	0	0	0	0	0	0	0	0	0	0	0	0	0	0	0	0	0	0	0	0	0	0	0	0	0	0	0	0	0	0	0	0	0	0	0	0	0	0	0	0	32	8
o__Xanthomonadales	2	8	0	0	5	20	11	5	38	24	34	136	190	33	515	83	35	0	0	11	0	0	0	12	0	0	0	0	0	8	0	0	73	1114	0	22	52	1	345	123	799	13
o__YLA114	0	0	0	0	0	0	0	0	0	0	0	0	0	0	0	0	0	0	0	0	0	0	0	0	0	0	0	0	0	0	0	0	0	6	0	0	0	0	19	0	26	34
o__YS2	0	0	0	0	0	0	0	0	0	0	0	0	0	0	12	0	0	0	0	0	0	0	0	0	0	0	0	0	0	0	0	0	27	0	0	0	0	0	0	0	4	0
o__Z20	0	0	0	0	0	0	0	0	0	0	0	0	0	0	0	0	3	0	0	0	0	0	0	0	0	0	0	0	0	0	0	0	0	0	0	0	0	0	73	0	0	0
o__ZA3648c	0	0	0	0	0	0	0	0	0	0	0	0	0	0	10	0	0	0	0	0	0	0	0	0	0	0	0	0	0	0	0	0	0	0	0	0	0	0	0	0	0	0
Unclassified	789	31	223	13	60	489	436	41	140	118	69	485	282	149	3803	153	86	0	0	40	0	18	655	10	150	2	7	0	6	122	17	47	224	815	374	55	572	0	2934	0	2514	964
Family	TBim1	TBim2	TBim3	TBim4	TBim5	TBim6	TBim7	TObs1	TObs2	TObs3	TObs4	TObs5	TObs6	TObs7	TObs8	TOce1	TOce2	TOce3	TOce4	TOce5	TOce6	TOce7	TOce8	TOce9	TOceH1	TOceH2	TOceH3	TOceH4	TOceH5	TOceH6	TOceH7	TOceH8	TXan1	TXan10	TXan2	TXan3	TXan4	TXan5	TXan6	TXan7	TXan8	TXan9
f__[Acidaminobacteraceae]	94	0	10	0	13	0	0	0	3	0	0	0	0	0	79	0	0	0	0	0	0	0	8	0	0	0	4	0	12	0	13	10	0	0	0	0	0	0	0	0	0	0
f__[Amoebophilaceae]	0	0	0	0	4	0	0	0	0	3	0	0	0	0	0	0	0	0	0	0	0	0	0	0	0	0	0	0	0	0	0	0	0	0	0	0	0	0	0	0	0	0
f__[Balneolaceae]	0	0	0	0	0	0	0	0	3	0	0	0	2	0	177	0	2	0	0	0	0	0	0	0	0	0	0	0	0	0	0	0	0	0	0	0	0	0	0	0	0	0
f__[Barnesiellaceae]	0	0	0	0	3	0	0	0	0	0	0	0	0	0	0	0	0	0	0	0	0	4	0	0	0	0	9	0	0	0	3	0	0	40	0	0	0	0	0	0	0	0
f__[Borreliaceae]	0	0	0	0	4	0	0	0	0	0	0	0	0	0	0	0	0	0	0	0	0	0	0	0	0	0	0	0	0	0	0	0	0	0	0	36	0	0	0	0	0	0
f__[Bryobacteraceae]	0	0	0	0	0	0	0	0	0	0	0	0	0	0	13	0	0	0	0	0	0	0	0	0	0	0	0	0	0	0	0	0	0	0	0	0	0	0	0	0	0	0
f__[Chromatiaceae]	0	71	0	0	154	101	129	0	0	13	0	163	0	0	16	0	0	0	0	0	0	0	0	39	0	0	66	0	0	0	11	0	36	0	0	41	0	0	172	0	30	0
f__[Chthoniobacteraceae]	0	0	0	0	0	0	0	0	0	0	0	0	13	3	26	0	0	0	0	0	0	0	0	0	0	0	0	0	0	0	0	0	0	18	0	0	0	0	562	0	59	0
f__[Cloacamonaceae]	0	0	0	0	0	0	0	0	0	0	0	0	0	0	8	0	0	0	0	0	3	0	0	0	0	0	0	0	0	0	0	0	0	14	0	0	0	0	0	0	0	0
f__[Entotheonellaceae]	0	0	0	0	0	0	0	0	0	0	2	0	3	3	45	0	0	0	0	0	0	0	0	0	0	0	0	0	0	0	0	0	0	0	0	0	9	0	0	0	0	0
f__[Exiguobacteraceae]	0	34	15	0	2	66	63	0	0	0	0	0	0	0	16	0	0	0	0	63	0	0	0	42	0	0	0	0	0	69	0	0	12	0	66	25	0	0	101	0	0	34
f__[Fimbriimonadaceae]	0	0	0	0	0	0	0	0	0	0	0	0	0	0	0	0	0	0	0	0	0	0	0	0	0	0	0	0	0	0	0	0	0	0	0	0	0	0	0	0	8	0
f__[Kouleothrixaceae]	0	0	0	0	0	0	0	0	0	0	0	0	0	0	24	0	0	0	0	0	0	0	0	0	0	0	0	0	0	0	0	0	0	0	0	0	0	0	0	0	42	0
f__[Marinicellaceae]	0	6	0	0	0	8	10	0	0	0	3	21	5	5	39	0	5	0	0	0	0	2	0	0	0	0	6	0	0	0	0	0	0	90	0	0	217	0	4	0	0	8
f__[Methanomassiliicoccaceae]	0	0	0	0	0	0	0	0	0	0	0	0	5	20	59	0	0	0	0	0	0	0	0	0	0	0	0	0	0	0	0	0	0	0	0	0	0	0	0	0	0	0
f__[Mogibacteriaceae]	0	0	8	0	6	10	10	0	75	110	59	47	382	41	144	96	73	0	4	0	0	0	0	0	4	5	3	0	3	0	4	7	68	7	0	0	3	0	0	0	68	0
f__[Odoribacteraceae]	0	4	6	0	0	0	0	0	0	0	0	0	0	0	0	0	0	0	0	4	0	18	0	0	15	0	19	0	0	0	17	8	294	44	0	0	0	0	0	0	34	0
f__[Paraprevotellaceae]	0	0	0	0	0	0	0	41	164	110	48	881	511	193	341	285	305	0	0	0	0	0	0	0	0	0	0	0	0	0	0	0	42	309	0	0	0	0	0	0	280	0
f__[Thermodesulfovibrionaceae]	0	0	0	0	0	0	3	0	0	3	0	0	4	0	38	0	0	0	0	0	0	0	0	0	0	0	0	0	0	0	0	0	0	0	0	0	20	0	0	0	0	0
f__[Tissierellaceae]	0	0	0	2	0	0	0	4	83	118	42	654	244	48	118	122	106	0	0	0	0	0	0	0	0	5	0	0	0	0	4	0	0	127	0	5	0	0	13	5	43	3
f__[Weeksellaceae]	0	3	0	0	0	7	11	0	2331	14671	40197	4453	4489	16638	6765	3236	4341	0	0	0	0	0	0	7	0	0	0	0	0	0	2	0	0	0	0	0	0	0	518	269	106	13
f__01D2Z36	0	0	0	0	0	0	0	0	0	0	0	0	0	0	0	0	0	0	0	0	0	0	0	0	0	0	0	0	0	0	0	0	0	0	0	0	1	0	0	0	0	0
f__0319-6A21	0	0	0	0	0	0	0	0	0	0	0	0	0	0	20	0	0	0	0	0	0	0	0	0	0	0	0	0	0	0	0	0	0	21	0	0	0	0	0	0	36	0
f__125ds10	0	0	0	0	0	0	0	0	0	0	0	0	0	0	0	0	0	0	0	0	0	0	0	0	0	0	0	0	0	0	0	0	0	0	0	0	0	0	0	0	24	0
f__A4b	0	0	0	0	0	0	0	0	0	0	0	0	0	0	3	0	0	0	0	0	0	0	0	0	0	0	0	0	0	0	0	0	0	12	0	0	0	0	17	0	71	0
f__Acetobacteraceae	0	0	0	0	0	0	0	0	0	0	0	0	0	0	45	0	0	0	0	0	0	3	0	0	0	0	4	0	0	0	0	0	0	30	0	0	0	0	1	0	95	0
f__Acholeplasmataceae	0	0	0	0	0	0	0	0	0	4	0	0	25	0	0	0	0	0	0	0	0	0	0	0	0	0	0	0	0	0	0	0	12	0	0	0	0	0	125	0	0	41
f__Acidithiobacillaceae	0	0	0	0	0	0	0	0	0	0	0	0	0	0	0	0	0	0	0	0	0	0	0	0	0	0	0	0	0	0	0	0	0	0	0	0	0	0	272	0	0	0
f__Acidobacteriaceae	0	0	0	0	0	0	0	0	0	0	0	0	2	0	23	0	0	0	0	0	0	0	0	0	0	0	0	0	0	0	0	0	0	59	0	0	25	0	116	0	10	0
f__ACK-M1	0	0	0	0	0	0	0	0	0	0	0	0	0	0	0	0	0	0	0	0	0	0	0	0	0	0	0	0	0	0	0	0	0	0	0	0	0	0	0	0	13	5
f__Actinomycetaceae	0	0	0	0	0	0	0	27	232	358	297	185	631	314	135	174	148	0	0	0	0	0	0	0	0	0	0	0	0	0	0	0	0	188	0	0	0	0	51	0	577	0
f__Actinosynnemataceae	0	0	0	0	0	0	0	0	0	0	0	0	0	0	0	0	0	0	0	0	0	0	0	0	0	0	0	0	0	0	0	0	19	0	0	0	0	0	1	0	0	0
f__AEGEAN_185	0	0	0	0	0	0	0	0	0	0	0	0	0	0	10	0	0	0	0	0	0	0	0	0	0	0	0	0	0	0	0	0	0	0	0	0	0	0	0	0	0	0
f__Aerococcaceae	0	0	0	0	0	0	0	4	0	0	3	1	0	0	0	16	0	0	0	0	0	0	0	0	0	0	0	0	0	0	0	0	0	0	0	0	7	0	0	0	0	0
f__Aeromonadaceae	390	608	331	374	312	258	318	0	29	5	10	132	26	12	101	106	4	8	0	551	0	63	0	140	22	0	0	179	287	4797	426	500	124	66	0	282	41	10	950	14	687	69
f__AKIW874	0	0	0	0	0	0	0	9	0	0	0	0	0	0	49	0	0	0	0	0	0	0	0	0	0	0	0	0	0	0	0	0	0	0	0	0	0	0	9	0	0	0
f__Alcaligenaceae	0	64	3	499	122	7	85	12	51	36	48	252	290	44	311	72	37	0	19	63	6	23	0	46	0	399	70	0	24	65	613	25	91	186	0	0	24	0	40	0	73	0
f__Alcanivoracaceae	0	0	0	0	0	0	0	0	0	0	0	0	0	0	90	0	0	0	0	0	0	0	0	0	0	0	0	0	0	0	0	0	0	0	0	0	0	0	0	0	10	21
f__Alicyclobacillaceae	0	0	0	0	0	0	0	0	0	0	0	0	0	0	2	0	0	0	0	0	0	0	0	0	0	0	0	0	0	0	0	0	0	76	0	0	0	0	431	0	0	15
f__Alteromonadaceae	4	16	0	0	175	269	312	0	3	14	2	163	3	0	137	6	10	0	0	0	0	0	10	10	0	0	125	0	0	0	422	0	22	43	4	0	147	0	33	0	0	32
f__Anaerobaculaceae	0	0	0	0	0	0	0	8	0	0	0	0	4	0	37	0	0	0	0	0	0	0	0	0	0	0	0	0	0	0	0	0	0	0	0	0	0	0	0	0	0	0
f__Anaerolinaceae	0	0	0	0	0	0	0	0	0	0	0	0	0	0	13	0	0	0	0	0	0	0	0	0	0	0	0	0	0	0	2	0	0	11	0	0	0	0	210	0	0	0
f__Anaeroplasmataceae	0	0	0	0	0	0	0	0	0	0	0	0	0	0	7	0	0	0	0	0	0	0	0	0	0	0	0	0	0	0	0	0	0	229	0	0	21	0	232	0	329	0
f__ANME-2a-2b	0	0	0	0	0	0	0	0	0	0	0	0	0	0	27	0	0	0	0	0	0	0	0	0	0	0	0	0	0	0	0	0	0	0	0	0	0	0	0	0	0	0
f__ANME-2c	0	0	0	0	17	0	0	21	12	313	0	93	287	11	19	0	0	0	0	0	0	0	0	0	0	0	0	0	0	0	0	0	69	0	0	13	8	21	0	0	191	22
f__ANME-2D	0	0	0	0	0	0	0	0	0	0	0	0	0	0	9	0	0	0	0	0	0	0	0	0	0	0	0	0	0	0	0	0	0	0	0	0	0	0	7	0	0	0
f__Ardenscatenaceae	0	0	0	0	0	0	0	0	0	0	0	0	0	0	9	0	0	0	0	0	0	0	0	0	0	0	0	0	0	0	0	0	0	0	0	0	0	0	0	0	0	0
f__At425_EubF1	0	0	0	0	0	0	0	0	0	0	0	0	3	0	12	0	0	0	0	0	0	0	0	0	0	0	0	0	0	0	0	0	0	0	0	0	0	0	0	0	26	0
f__Aurantimonadaceae	0	0	0	0	0	0	0	0	0	0	0	0	0	0	17	0	0	0	0	0	0	0	9	0	0	0	0	0	0	7	0	0	0	0	0	0	0	0	0	0	7	0
f__auto67_4W	0	0	0	0	0	0	0	0	0	0	0	0	0	0	11	0	0	0	0	0	0	0	0	0	0	0	0	0	0	0	0	0	0	0	0	0	0	0	168	0	22	0
f__BA008	0	0	0	0	0	0	0	0	0	0	0	0	0	0	9	0	0	0	0	0	0	0	0	0	0	0	0	0	0	0	0	0	0	0	0	0	0	0	0	0	0	0
f__Bacillaceae	1394	13	810	60	47	1876	1649	4	0	8	0	3	14	16	144	0	7	5	4	674	0	308	1085	18	583	29	13	9	21	814	87	406	37	48	0	212	0	0	50	0	355	0
f__Bacteriovoracaceae	0	0	0	0	3	0	0	0	0	5	0	86	0	0	67	12	0	0	0	0	0	0	0	0	0	0	0	0	0	0	0	0	0	21	0	20	0	0	280	0	44	0
f__Bacteroidaceae	991	620	665	799	1322	733	555	32	226	216	121	352	515	111	624	240	424	1093	1326	837	194	2055	1796	1226	1227	1523	1986	622	821	366	851	1054	851	1200	0	0	137	11	262	763	783	0
f__Bdellovibrionaceae	0	0	0	0	0	0	0	0	0	0	0	0	0	0	0	0	0	0	0	0	0	0	0	0	0	0	0	0	0	0	0	0	0	0	0	0	3	0	17	0	6	0
f__Beijerinckiaceae	0	0	0	0	0	0	0	0	0	0	0	0	0	0	64	0	0	0	0	0	0	0	0	0	0	0	0	0	0	0	0	0	0	0	0	0	0	0	0	0	18	0
f__Beutenbergiaceae	0	0	0	0	0	0	0	0	0	0	0	0	0	0	0	0	0	0	0	0	0	0	0	0	0	0	0	0	0	0	0	0	0	0	0	0	0	0	0	0	181	0
f__Bifidobacteriaceae	84	1133	293	332	73	154	297	14	177	66	91	461	261	67	1019	72	64	23	83	465	12	123	92	1256	299	362	64	52	107	417	298	131	30	1322	0	0	1109	0	569	0	345	0
f__Bogoriellaceae	0	0	0	0	0	0	0	0	0	0	0	0	0	0	0	0	0	0	0	0	0	0	0	0	0	0	0	0	0	0	0	0	0	0	0	0	0	0	0	0	27	0
f__Brachyspiraceae	357	1821	329	966	3047	3340	864	0	152	173	114	198	238	112	219	135	4411	9695	2761	1734	3549	5400	709	3830	588	1987	5315	6268	1763	823	2789	2950	0	100	0	310	0	0	0	0	0	139
f__Bradyrhizobiaceae	0	0	0	0	0	0	0	0	6	0	0	0	0	0	235	10	16	0	0	0	0	0	0	0	0	0	0	0	0	0	0	0	0	132	0	0	0	0	0	0	6	0
f__Brevibacteriaceae	0	0	0	0	0	0	0	0	0	0	0	0	0	0	0	0	0	0	0	0	0	0	0	0	0	0	0	0	0	0	0	0	0	0	0	0	0	0	36	0	46	0
f__Brevinemataceae	45330	77601	59114	69870	43940	33817	25332	110546	38042	37568	26747	37941	38106	12641	6802	3725	42914	47560	43213	36487	40380	27276	41869	64588	51650	59114	33127	61489	58267	35020	36501	34535	1329	703	1886	22690	1122	110110	31517	4329	2121	152831
f__Brocadiaceae	0	0	0	0	0	0	0	0	0	0	0	0	0	0	0	0	0	0	0	0	0	0	0	0	0	0	0	0	0	0	0	0	0	0	0	0	0	0	0	0	59	0
f__Brucellaceae	0	0	0	0	0	0	0	0	6	0	0	0	78	0	0	0	0	0	0	0	0	0	0	0	0	0	0	0	0	0	0	0	0	0	0	0	0	0	0	0	13	0
f__BS11	0	0	0	0	0	0	0	0	0	0	0	0	170	0	29	0	5	0	0	0	0	0	0	0	0	0	0	0	0	0	0	0	0	0	0	0	0	0	0	0	0	0
f__Burkholderiaceae	0	0	0	0	0	0	0	0	3	0	252	10	97	12	133	48	33	0	0	0	0	0	0	0	0	0	0	0	0	0	0	0	0	198	0	0	0	0	2	0	114	0
f__C111	0	0	0	0	9	0	11	0	0	0	7	0	9	6	79	3	0	0	0	0	0	11	0	0	0	0	0	0	0	0	2	0	0	73	43	0	280	0	0	0	349	0
f__Caldilineaceae	0	0	0	0	0	0	0	0	0	0	0	3	0	0	48	2	0	0	0	0	0	0	0	0	0	0	0	0	0	0	0	5	25	7	3	0	21	0	177	0	147	0
f__Caldithrixaceae	0	0	0	0	0	0	0	0	0	0	0	0	0	0	69	0	0	0	0	0	0	0	0	0	0	0	0	0	0	0	0	0	0	0	0	0	0	0	0	0	0	0
f__Campylobacteraceae	55552	22959	41936	26050	51166	24583	15572	2550	32457	46194	39882	16787	11904	72727	10844	11395	23543	33815	24399	10276	126963	49695	58912	24889	42909	27974	39136	37844	28240	9118	32222	54632	1514	323	2349	1506	4910	3697	2873	389	2209	304
f__Cardiobacteriaceae	0	0	0	0	0	0	0	0	0	0	7	0	12	9	44	21	0	0	0	0	0	0	0	0	0	0	0	0	0	0	0	0	0	0	0	0	0	0	914	0	0	0
f__Carnobacteriaceae	0	0	0	0	0	30	43	24	44	30	24	80	121	85	87	170	102	0	0	39	0	0	0	0	0	0	0	0	0	61	0	0	18	0	0	0	0	0	85	78	155	0
f__Caulobacteraceae	0	0	0	0	0	0	2	0	0	8	5	45	143	11	106	10	10	0	0	0	0	0	0	0	0	0	0	0	0	5	0	0	23	72	0	15	1	0	102	0	42	0
f__Cellulomonadaceae	0	0	0	0	0	0	10	0	0	0	0	0	0	0	13	0	0	0	0	0	0	0	0	0	0	0	0	0	0	0	0	0	0	0	0	0	0	0	0	0	0	0
f__Cenarchaeaceae	0	0	0	0	0	0	0	29	0	0	0	0	0	0	57	0	0	0	0	0	0	0	0	0	0	0	0	0	0	0	0	0	7	0	0	0	100	0	17	0	280	10
f__Chitinophagaceae	76	572	261	1160	1317	201	366	6	169	292	442	296	527	650	447	609	6772	7092	15715	7971	8722	6083	1249	7845	3310	16138	14929	630	1376	536	201	614	68	70	84	244	90	273	501	64	883	33
f__Chlamydiaceae	0	0	0	0	0	0	0	0	0	0	0	0	27	4	0	0	0	0	0	0	0	0	0	0	0	0	0	0	0	0	0	0	0	0	0	0	0	0	0	0	0	0
f__Chlorobiaceae	0	0	0	0	0	0	0	0	0	0	0	0	0	0	0	0	0	0	0	0	0	0	0	0	0	0	0	0	0	0	0	0	0	0	0	0	0	0	0	0	25	0
f__Christensenellaceae	0	0	171	0	0	0	0	8	0	0	0	0	15	0	68	5	0	0	0	0	0	0	0	0	151	0	0	0	0	0	0	5	0	0	0	0	0	0	2	0	13	0
f__Chromatiaceae	0	4	0	0	0	3	14	0	0	0	0	0	0	0	13	0	0	0	0	0	0	4	0	6	0	0	5	0	0	0	0	7	0	10	0	0	6	0	50	0	30	12
f__Clostridiaceae	2136	63	2012	425	230	4794	8678	2	28	25	13	31	136	16	437	16	15	58	741	487	31	613	1620	27	1530	337	165	94	1082	702	809	768	391	239	340	980	205	76	221	3925	2175	45
f__Colwelliaceae	0	0	0	0	22	0	0	0	0	0	0	43	0	0	5	10	0	0	0	0	0	0	0	0	0	0	0	0	0	0	0	3	0	0	0	0	1	0	20	0	0	15
f__Comamonadaceae	0	21	0	0	19	33	38	14	22	17	8	228	95	44	407	47	21	0	0	6	0	0	0	14	0	0	0	0	6	14	0	0	40	286	19	45	47	27	997	17	504	45
f__Conexibacteraceae	0	0	0	0	0	0	0	0	0	0	0	0	0	0	30	0	0	0	0	0	0	0	0	0	0	0	0	0	0	0	0	0	0	99	0	0	4	0	0	0	26	0
f__Coriobacteriaceae	29	0	245	180	46	230	173	36	208	266	243	123	686	65	660	59	107	54	62	27	21	158	33	0	231	166	44	62	63	15	158	142	170	5	0	13	0	0	8	0	262	0
f__Corynebacteriaceae	0	0	0	0	0	0	0	8	19	0	0	250	37	0	76	516	47	0	0	0	0	0	0	0	0	0	0	0	0	0	0	0	0	46	0	0	56	0	0	0	1133	0
f__Coxiellaceae	0	0	0	0	0	0	0	0	0	15	0	21	6	0	33	2	0	0	0	0	0	0	0	0	0	0	0	0	0	0	0	0	65	145	50	0	6	0	1405	0	31	0
f__Crenotrichaceae	0	0	0	0	0	0	0	0	3	0	0	0	0	0	28	2	0	0	0	0	0	0	0	0	0	0	1	0	0	0	0	0	0	0	0	0	0	0	4	0	11	0
f__Cryomorphaceae	0	0	0	0	0	0	4	0	0	7	6	32	0	0	72	8	8	0	0	0	0	0	0	0	0	0	8	0	0	0	0	0	22	10	26	7	6	0	153	0	28	0
f__CV106	0	0	0	0	0	0	0	0	0	0	0	0	0	0	0	0	0	0	0	0	0	0	0	0	0	0	0	0	0	0	0	0	0	0	0	0	18	0	0	0	11	0
f__Cyclobacteriaceae	0	0	0	0	0	0	1	0	2	0	0	20	0	0	0	0	0	0	0	0	0	0	0	4	0	0	0	0	0	0	0	0	0	0	0	0	0	0	32	0	7	0
f__Cystobacteraceae	0	0	0	0	0	0	0	0	0	0	0	0	0	0	25	9	0	0	0	0	0	0	0	0	0	0	0	0	0	0	0	0	0	0	0	0	0	0	0	0	12	0
f__Cystobacterineae	0	0	0	0	8	0	6	0	0	0	0	0	0	0	0	0	0	0	0	0	0	0	0	0	0	0	0	0	0	0	0	0	0	5	0	0	6	0	0	0	0	0
f__Cytophagaceae	0	0	0	0	19	4	25	0	0	0	2	0	0	5	183	0	0	0	0	17	0	0	0	3	0	0	24	0	0	5	0	0	12	13	0	9	21	0	47	0	70	0
f__Deferribacteraceae	0	0	0	0	0	0	0	0	0	0	0	6	0	0	45	0	0	0	0	0	0	0	0	0	0	0	0	0	0	0	0	0	426	0	0	0	0	0	0	0	0	0
f__Dehalobacteriaceae	0	0	8	0	0	0	0	0	0	0	0	0	0	0	0	0	0	0	0	0	0	0	0	0	0	0	0	0	0	0	0	0	84	0	0	0	0	0	0	0	0	0
f__Dehalococcoidaceae	0	0	0	0	0	0	0	0	2	0	3	8	4	0	204	2	0	0	0	0	0	0	0	0	0	0	0	0	0	0	0	0	4	0	0	6	0	0	28	0	65	0
f__Deinococcaceae	0	70	0	0	0	65	58	0	0	0	0	0	0	0	12	0	0	0	0	71	0	0	0	59	3	0	0	0	0	39	0	0	0	0	0	5	0	0	223	0	0	0
f__Dermabacteraceae	0	0	0	0	0	0	0	0	0	0	0	37	0	0	0	0	0	0	0	0	0	0	0	0	0	0	0	0	0	0	0	0	14	0	0	0	0	0	46	0	0	0
f__Desulfarculaceae	0	0	0	0	0	0	0	0	0	0	0	0	2	0	65	4	0	0	0	0	0	0	0	0	0	0	0	0	0	0	0	0	0	11	0	0	37	0	0	0	0	0
f__Desulfobacteraceae	0	0	0	0	16	13	21	0	5	0	3	7	0	10	369	13	6	0	0	0	0	0	0	4	0	0	11	0	0	0	0	0	0	0	0	0	68	0	10	0	14	0
f__Desulfobulbaceae	0	0	0	0	327	147	167	0	5	3	0	6	3	12	324	3	0	0	0	0	0	0	0	0	0	0	284	0	0	0	0	5	0	123	0	0	262	0	8	0	16	0
f__Desulfomicrobiaceae	0	0	0	0	0	0	0	0	0	9	0	0	4	0	26	0	0	0	0	0	0	0	0	0	0	0	0	0	0	0	0	0	0	0	0	0	0	0	0	0	0	0
f__Desulfovibrionaceae	821	445	616	557	685	2573	1880	0	11	10	8	114	341	15	312	38	14	10831	12429	7063	2596	2161	3079	1380	1781	1567	1959	4716	3150	2768	929	1091	281	118	88	6892	84	0	328	0	171	0
f__Desulfuromonadaceae	0	0	0	0	5	11	0	0	4	0	3	59	0	0	27	2	6	0	0	0	0	0	0	0	0	0	0	0	0	0	0	0	0	62	0	0	81	0	46	0	0	0
f__Dethiosulfovibrionaceae	0	0	0	0	0	0	0	0	5	3	3	8	41	0	15	0	0	0	0	3	0	0	0	0	0	0	0	0	0	4	0	0	0	166	0	0	0	0	3	0	64	0
f__DHVEG-1	0	0	0	0	0	0	0	0	0	0	0	0	0	0	18	0	0	0	0	0	0	0	0	0	0	0	0	0	0	0	0	0	0	0	0	0	0	0	0	0	0	0
f__Dictyoglomaceae	0	0	0	0	0	0	0	0	0	0	0	0	0	0	0	0	0	0	0	0	0	0	0	0	0	0	0	0	0	0	0	0	0	0	0	0	0	0	0	0	7	0
f__Dietziaceae	0	0	0	0	0	0	5	0	0	0	0	0	0	0	0	0	0	0	0	0	0	0	0	0	0	0	0	0	0	4	0	0	0	0	0	0	0	0	0	0	0	0
f__Dolo_23	0	0	0	0	0	0	0	0	0	0	0	0	0	0	0	0	0	0	0	0	0	0	0	0	0	0	0	0	0	0	0	0	0	0	0	0	0	0	0	0	15	0
f__EB1003	0	0	0	0	0	0	0	0	0	0	0	0	0	0	0	0	0	0	0	0	0	0	0	0	0	0	0	0	0	0	0	0	0	0	0	0	0	0	0	0	14	0
f__EB1017	0	0	0	0	0	0	0	0	0	0	0	0	0	0	15	0	0	0	0	0	0	0	0	0	0	0	0	0	0	0	0	0	0	0	0	0	0	0	0	0	83	0
f__Ectothiorhodospiraceae	0	0	0	0	0	0	0	0	0	4	5	1	0	0	101	0	0	0	0	0	0	0	0	0	0	0	0	0	0	0	0	0	18	0	0	0	2	0	7	0	29	0
f__Ellin515	0	0	0	0	0	0	0	0	0	0	0	0	0	0	17	0	0	0	0	0	0	0	0	0	0	0	0	0	0	0	0	0	0	0	0	0	0	0	0	0	11	0
f__Ellin5301	0	0	0	0	0	0	0	0	0	0	0	0	0	0	0	0	0	0	0	0	0	0	0	0	0	0	0	0	0	0	0	0	0	0	0	0	0	0	0	0	97	0
f__Ellin6075	0	0	0	0	0	0	0	0	0	0	0	0	0	7	12	0	0	0	0	0	0	0	0	0	0	0	0	0	0	0	0	0	0	0	0	47	33	11	343	0	201	0
f__Elusimicrobiaceae	0	0	0	0	0	0	0	0	0	0	0	0	0	0	8	0	0	0	0	0	0	0	0	0	0	0	0	0	0	0	0	0	0	0	0	0	0	0	0	0	0	0
f__Enterobacteriaceae	841	202	125	1686	193	571	392	45	300	136	103	734	909	161	1487	449	122	84	60	600	43	0	565	61	15	1073	49	176	186	1898	238	142	789	46872	487	740	66803	491	1139	197	8500	576
f__Enterococcaceae	24	136	0	0	0	6	7	0	13	0	8	0	14	19	49	9	0	0	0	0	0	10	21	178	0	0	0	0	0	16	0	9	0	0	0	15	39	0	0	23	0	0
f__Erysipelotrichaceae	4498	3144	3752	2475	2632	2244	2116	20	129	79	31	116	135	49	744	67	43	2655	3286	10367	4806	3793	1667	1195	1623	954	765	6789	7733	37378	4834	6909	2141	305	1044	707	1605	155	1198	234	715	153
f__Erythrobacteraceae	15	88	33	18	15	75	56	0	10	0	0	51	0	12	146	16	0	0	0	84	0	0	0	72	0	0	7	6	10	199	21	27	11	0	0	0	25	0	263	0	71	1
f__Eubacteriaceae	10	2	0	0	0	0	0	0	0	31	0	6	0	0	0	0	2	0	0	0	0	0	11	0	0	0	0	0	0	0	0	0	8	0	0	0	7	0	0	0	26	2
f__Euzebyaceae	0	0	0	0	0	0	0	0	6	0	0	7	2	0	255	8	0	0	0	0	0	0	0	0	0	0	0	0	0	0	0	0	0	0	0	0	6	0	0	0	0	0
f__F16	0	0	0	0	0	0	0	0	0	0	0	0	0	0	7	0	0	0	0	0	0	0	0	0	0	0	0	0	0	0	0	0	201	94	0	0	0	0	0	0	0	0
f__Ferrimonadaceae	301	151	50	0	38	278	366	0	0	0	0	0	0	0	0	0	0	0	0	0	0	39	251	127	44	0	25	0	0	0	0	60	0	0	0	0	0	0	0	0	0	0
f__Fibrobacteraceae	0	0	0	0	0	0	0	0	0	0	0	0	0	0	37	0	0	0	0	0	0	0	0	0	0	0	0	0	0	0	0	0	0	0	0	0	0	0	10	0	0	0
f__Flammeovirgaceae	16	5	0	0	27	39	59	0	0	0	2	0	0	0	54	1	0	0	0	0	0	0	27	7	0	0	53	0	0	0	0	0	6	0	0	0	52	0	0	0	0	0
f__Flavobacteriaceae	0	0	2	4	5	0	0	22	16	73	118	927	214	236	1293	350	103	0	0	0	5	4	0	0	0	0	0	0	0	0	0	10	10	29	0	4	229	63	1352	0	219	76
f__Francisellaceae	0	0	0	0	0	0	0	0	0	0	0	4	0	0	0	0	0	0	0	4	0	0	0	0	0	0	0	0	0	6	4	0	127	0	14	242	20	31	387	0	712	17
f__Frankiaceae	0	0	0	0	0	0	0	0	0	0	0	0	0	0	31	0	0	0	0	0	0	0	0	0	0	0	0	0	0	0	0	0	0	0	0	0	0	0	0	0	51	0
f__Fusobacteriaceae	159	1582	314	6384	158	1492	6068	17	169	211	45	103	228	94	162	286	201	6	197	34	0	5	4	553	85	2310	0	124	1046	351	174	188	1672	973	11490	669	865	742	2112	35097	9796	144
f__FW	0	2	0	0	0	0	0	0	0	0	0	0	0	0	0	0	0	0	0	0	0	0	0	0	0	0	0	0	0	0	0	0	0	0	0	0	0	0	0	0	0	0
f__Gaiellaceae	0	0	0	0	0	0	3	0	4	9	0	5	0	1	147	0	0	0	0	0	0	0	0	0	0	0	0	0	0	0	0	0	31	28	0	0	2	0	2	0	345	0
f__Gallionellaceae	0	10	0	0	6	4	0	0	0	0	0	0	0	0	9	0	0	0	0	0	0	0	0	0	0	0	6	0	0	0	0	0	0	0	0	0	0	0	3	0	0	0
f__Gemellaceae	0	0	0	0	0	0	0	67	148	39	46	99	428	493	829	401	143	0	0	0	0	0	0	0	0	0	0	0	0	0	11	0	0	196	0	0	0	0	64	0	49	0
f__Gemmataceae	0	0	0	0	0	0	0	0	5	27	0	17	37	10	11	0	2	0	0	0	0	0	0	0	0	0	0	0	0	0	0	0	0	0	0	0	0	0	108	0	0	0
f__Gemmatimonadaceae	0	0	0	0	0	0	0	0	0	0	0	0	0	0	0	0	0	0	0	0	0	0	0	0	0	0	0	0	0	0	0	0	0	0	0	0	0	0	0	0	35	0
f__Geobacteraceae	0	0	0	0	0	0	0	0	0	0	0	0	4	0	28	0	3	0	0	0	0	0	0	0	0	0	3	0	0	0	0	0	0	53	0	13	6	0	365	0	248	0
f__Geodermatophilaceae	0	0	0	0	0	0	0	0	0	18	0	0	13	0	172	14	0	0	0	0	0	0	0	0	0	0	0	0	0	0	0	0	0	0	0	0	0	0	0	0	0	0
f__Glycomycetaceae	0	0	0	0	0	0	0	0	0	0	0	0	4	0	94	5	0	0	0	0	0	0	0	0	0	0	0	0	0	0	0	0	0	0	0	0	0	0	0	0	0	0
f__Gracilibacteraceae	0	0	0	0	0	0	0	0	0	0	0	0	0	0	0	0	0	0	0	0	0	0	0	0	0	0	0	0	0	0	0	0	0	17	0	0	0	0	0	0	0	0
f__Haliangiaceae	0	0	0	0	70	37	54	0	6	0	0	0	0	3	91	4	0	0	0	0	0	0	0	0	0	0	46	0	0	0	0	0	0	0	0	0	11	0	1	0	40	98
f__Halobacteriaceae	0	0	0	0	0	0	0	0	0	10	0	18	0	0	13	0	14	0	0	0	0	0	0	0	0	0	0	0	0	0	0	0	0	0	0	0	6	0	45	0	139	0
f__Halomonadaceae	0	0	0	0	0	0	0	0	20	0	17	121	33	19	450	60	22	0	0	0	0	0	0	0	0	0	0	0	0	0	0	0	0	5	0	28	11	0	37	38	23	31
f__Helicobacteraceae	0	82	0	0	67	76	57	0	134	156	144	104	123	224	2476	69	96	0	0	0	0	25	0	70	7	0	52	0	0	0	2	41	18	43	0	5	18	0	23	0	47	0
f__Holophagaceae	0	0	0	0	0	0	0	0	0	0	0	0	0	0	11	0	0	0	0	0	0	0	0	0	0	0	0	0	0	0	0	0	0	0	0	0	0	0	0	0	0	0
f__HTCC2089	0	0	0	0	0	0	0	0	0	0	0	3	0	0	6	0	0	0	0	0	0	0	0	0	0	0	0	0	0	0	0	0	0	74	0	0	78	0	0	0	0	0
f__HTCC2188	0	0	0	0	0	0	0	0	0	0	0	0	0	0	0	0	4	0	0	0	3	0	0	0	0	0	0	0	0	0	0	0	0	0	0	0	60	0	0	0	0	0
f__Hydrogenophilaceae	0	0	0	0	0	2	2	0	0	0	3	0	2	0	25	0	0	0	0	0	0	0	0	0	0	0	0	0	0	0	0	0	0	0	0	0	0	0	31	0	0	0
f__Hyphomicrobiaceae	4	0	13	0	0	25	24	0	2	4	0	5	0	0	225	7	4	0	0	0	0	17	7	0	0	0	0	0	0	14	0	24	0	22	24	31	40	0	17	0	236	0
f__Hyphomonadaceae	0	0	0	0	0	0	0	0	0	0	2	0	0	3	50	0	0	0	0	0	0	0	0	0	0	0	0	0	0	0	0	0	0	13	0	0	35	0	18	0	0	0
f__Iamiaceae	0	0	0	0	0	0	0	0	0	0	0	0	0	0	0	0	0	0	0	0	0	0	0	0	0	0	0	0	0	0	0	0	0	0	0	0	0	0	0	0	32	0
f__Idiomarinaceae	0	6	0	0	0	0	0	0	0	0	0	0	7	0	7	0	0	0	0	0	0	0	0	5	0	0	0	0	0	0	0	0	0	0	0	0	0	0	34	0	0	200
f__Ignavibacteriaceae	0	0	0	0	0	0	0	0	0	0	0	0	0	0	0	0	0	0	0	0	0	0	0	0	0	0	0	0	0	0	0	0	0	14	0	0	6	0	2	0	7	0
f__Intrasporangiaceae	0	0	0	0	0	0	0	0	0	11	0	131	0	0	8	8	0	0	0	24	0	0	0	0	0	0	0	0	0	5	0	0	0	78	0	0	0	0	260	0	447	0
f__Isosphaeraceae	0	0	0	0	0	0	0	0	0	0	0	0	0	0	0	0	0	0	0	0	0	0	0	0	0	0	0	0	0	0	0	0	0	0	0	0	0	0	0	0	2	0
f__JdFBGBact	0	0	0	0	0	0	0	0	0	0	0	0	0	0	0	0	0	0	0	0	0	0	0	0	0	0	0	0	0	0	0	0	0	84	0	13	303	0	0	0	0	0
f__JTB36	0	0	0	0	0	0	0	0	0	0	0	0	0	0	6	0	0	0	0	0	0	0	0	0	0	0	0	0	0	0	0	0	0	0	0	0	0	0	0	0	0	0
f__JTB38	0	0	0	0	0	0	0	0	0	0	0	0	0	0	0	0	0	0	0	0	0	0	0	0	0	0	0	0	0	0	0	0	0	101	0	0	159	0	0	0	0	0
f__koll13	0	0	0	0	0	0	0	0	10	5	0	12	7	6	545	16	4	0	0	0	0	0	0	0	0	0	0	0	0	12	0	0	0	237	0	0	945	0	0	0	78	0
f__Koribacteraceae	0	0	0	0	0	0	0	0	0	0	0	0	0	0	68	0	0	0	0	0	0	0	0	0	0	0	0	0	0	0	0	0	0	30	0	0	15	0	0	0	33	0
f__KSB4	0	0	0	0	0	0	0	0	0	0	0	0	0	0	1	0	0	0	0	0	0	0	0	0	0	0	0	0	0	0	0	0	0	0	0	0	0	0	0	0	0	0
f__Ktedonobacteraceae	0	0	0	0	0	0	0	0	0	0	0	0	0	0	9	0	0	0	0	0	0	0	0	0	0	0	0	0	0	0	0	0	0	0	0	0	0	0	0	0	0	0
f__Lachnospiraceae	1782	958	1152	1609	2437	6486	4403	25	1591	729	459	1483	5015	649	5435	988	529	1205	1027	2418	651	1392	1678	830	927	1275	1880	1571	1271	2592	3884	1706	14712	3210	128	1232	496	18	1752	0	1785	36
f__Lactobacillaceae	0	593	5	25	0	16	7	0	34	193	203	114	160	42	224	53	60	0	0	9	0	6	0	528	0	24	0	0	0	9	0	7	13095	602	0	58	763	0	30	0	1086	0
f__Legionellaceae	0	0	0	0	0	0	0	0	0	17	0	3	0	0	13	0	6	0	0	0	0	0	0	0	0	0	0	0	0	0	0	0	11	10	0	9	3	0	0	0	28	0
f__Leptospiraceae	0	0	0	0	3	0	0	0	0	0	0	0	0	0	9	2	0	0	0	0	0	0	0	0	0	0	0	0	0	0	0	0	0	0	0	0	0	0	10	0	0	0
f__Leptotrichiaceae	0	0	0	0	0	0	0	0	209	37	34	187	142	258	57	211	142	0	0	0	0	0	0	0	0	0	0	0	0	0	0	0	0	2436	0	0	0	0	0	0	99	0
f__Leuconostocaceae	0	0	0	0	0	0	0	0	2	2	0	2	2	0	3	0	0	0	0	0	0	0	3	0	0	7	0	0	0	0	0	0	0	0	0	0	1	0	0	0	24	0
f__lheB3-7	0	0	0	0	0	0	0	0	0	0	0	0	0	0	9	0	0	0	0	0	0	0	0	0	0	0	0	0	0	0	0	0	0	0	0	0	0	0	0	0	0	0
f__Mamiellaceae	0	0	0	0	0	0	0	0	0	0	0	0	0	0	4	0	0	0	0	0	0	0	0	0	0	0	0	0	0	0	0	0	0	0	0	0	0	0	0	0	7	0
f__Marine group II	0	0	0	0	0	0	0	0	0	0	0	0	0	0	0	0	0	0	0	0	0	0	0	0	0	0	0	0	0	0	0	0	0	0	0	0	0	0	5	0	0	0
f__mb2424	0	0	0	0	0	0	0	0	0	0	0	0	0	0	38	0	0	0	0	0	0	0	0	0	0	0	0	0	0	0	0	0	0	0	0	0	0	0	0	0	85	0
f__Methanobacteriaceae	0	0	0	0	0	0	0	0	0	0	0	0	261	0	49	0	0	0	0	0	0	0	0	0	0	0	0	0	0	0	0	0	0	7	0	0	0	0	0	0	0	0
f__Methanosaetaceae	0	0	0	0	0	0	0	0	0	0	0	0	0	0	186	0	0	0	0	0	0	0	0	0	0	0	0	0	0	0	0	0	0	0	0	0	0	0	0	0	0	0
f__Methanosarcinaceae	0	0	0	0	0	0	0	0	0	0	0	0	0	0	36	0	0	0	0	0	0	0	0	0	0	0	0	0	0	0	0	0	0	0	0	0	0	0	0	0	0	0
f__Methylobacteriaceae	0	0	0	0	0	0	0	0	0	0	0	0	0	0	0	0	0	0	0	0	0	0	0	0	0	0	0	0	0	0	0	0	0	14	9	0	0	0	0	0	13	0
f__Methylococcaceae	0	0	0	0	8	0	0	0	0	0	0	0	0	0	10	0	0	0	0	0	0	0	0	0	0	0	0	0	0	0	0	0	0	0	0	0	0	0	0	0	0	0
f__Methylocystaceae	0	0	0	0	0	0	0	0	0	0	0	0	0	0	38	0	0	0	0	0	0	0	0	0	0	0	0	0	0	0	0	0	0	17	0	0	0	0	0	0	18	0
f__Methylophilaceae	0	0	0	0	22	6	0	0	0	0	0	0	0	0	0	0	0	0	0	0	0	0	0	0	0	0	0	0	0	0	0	0	9	16	0	0	1	0	0	0	21	0
f__Microbacteriaceae	0	0	0	0	0	0	0	0	2	0	0	0	0	0	81	0	4	0	0	0	0	10	0	0	0	0	0	0	0	0	0	11	43	27	50	0	0	0	82	28	50	0
f__Micrococcaceae	0	0	0	0	3	0	3	117	448	511	474	3242	1884	267	864	473	548	0	0	0	0	0	0	0	0	0	0	0	0	0	0	0	108	66	0	56	0	0	441	0	1130	12
f__Micromonosporaceae	0	0	0	0	0	0	0	0	0	0	0	0	29	0	27	0	0	0	0	0	0	0	0	0	0	0	0	0	0	0	0	0	0	8	0	0	0	0	0	0	17	0
f__Microthrixaceae	0	0	0	0	0	0	0	0	0	0	0	0	0	0	20	0	0	0	0	0	0	0	0	0	0	0	0	0	0	0	0	0	0	0	0	0	0	0	0	0	7	0
f__mitochondria	0	0	0	0	0	0	0	25	0	12	0	0	0	0	116	0	4	0	0	0	0	0	0	0	0	0	0	0	0	0	0	0	174	12	83	97	179	0	5	0	1708	3
f__ML635J-40	0	0	0	0	0	0	0	0	0	0	0	0	0	0	8	0	0	0	0	0	0	0	0	0	0	0	0	0	0	0	0	0	0	0	0	0	0	0	0	42	0	0
f__MND4	0	0	0	0	0	0	0	0	0	0	0	0	0	0	0	0	0	0	0	0	0	0	0	0	0	0	0	0	0	0	0	0	0	0	0	0	17	0	0	0	0	0
f__Moraxellaceae	0	377	62	5	12	1106	1345	0	72	62	86	453	284	97	551	173	55	0	0	1640	0	0	0	301	43	0	0	0	9	1661	21	11	735	2208	112	332	46	45	3569	13	1049	113
f__Moritellaceae	40	30	28	29	31	13	89	0	2	0	0	0	0	0	5	32	0	0	17	0	0	0	0	0	0	0	0	19	88	44	105	38	0	0	0	0	0	0	0	0	0	0
f__Mycobacteriaceae	0	0	0	0	0	0	0	3	0	18	0	336	234	35	262	0	0	0	0	0	0	0	0	0	0	0	0	0	0	0	0	0	0	0	0	0	0	0	0	0	0	0
f__Mycoplasmataceae	595	921	716	366	718	890	367	262	648	1042	227	1460	1385	205	366	280	789	957	605	739	907	729	715	1622	933	469	873	899	570	488	775	512	973	46	18	151	204	1139	175	266	283	0
f__Myxococcaceae	0	0	0	0	0	0	0	0	0	0	0	10	0	0	141	0	0	0	0	0	0	0	0	0	0	0	0	0	0	0	0	0	0	0	0	0	0	0	0	0	59	0
f__Nakamurellaceae	0	0	0	0	0	0	0	0	0	0	0	0	0	0	14	0	0	0	0	0	0	0	0	0	0	0	0	0	0	0	0	0	0	0	0	0	0	0	0	0	29	0
f__Nannocystaceae	0	0	6	0	21	18	14	0	0	0	0	0	0	0	15	3	0	0	0	0	0	6	0	0	6	0	8	0	0	0	0	10	0	0	0	0	0	0	0	0	8	0
f__NB1-i	0	0	0	0	0	0	0	0	0	0	0	0	0	0	59	0	0	0	0	0	0	0	0	0	0	0	0	0	0	0	0	0	0	0	0	0	22	0	0	0	0	0
f__Neisseriaceae	0	0	0	0	0	0	0	22	211	21	816	435	2426	1190	2906	2025	800	0	0	0	0	0	0	0	0	0	0	0	0	0	0	0	39	1104	0	19	28	0	17	0	554	37
f__Nitriliruptoraceae	0	0	0	0	0	0	0	0	0	8	5	21	21	0	381	9	9	0	0	0	0	0	0	0	0	0	0	0	0	0	0	0	0	0	0	0	0	0	0	0	0	0
f__Nitrosomonadaceae	0	0	0	0	0	0	0	0	16	61	0	44	2	9	0	0	0	0	0	0	0	0	0	0	0	0	0	0	0	3	0	0	0	58	0	0	26	0	0	0	3	0
f__Nitrososphaeraceae	0	0	0	0	0	0	0	0	0	0	0	0	24	0	0	0	0	0	0	0	0	0	0	0	0	0	0	0	0	0	0	0	0	0	0	0	0	0	0	0	0	0
f__Nitrospinaceae	0	0	0	0	0	0	0	0	0	0	0	2	3	0	7	0	0	0	0	0	0	0	0	0	0	0	0	0	0	0	0	0	0	0	0	0	0	0	0	0	0	0
f__Nitrospiraceae	0	0	0	0	0	0	0	0	0	0	0	7	0	3	86	0	0	0	0	0	0	0	0	0	0	0	0	0	0	9	0	0	0	0	0	0	20	0	7	0	283	3
f__Nocardiaceae	62	69	82	36	388	163	224	923	1254	2687	805	10772	10435	2090	2206	1489	673	19	14	188	21	14	46	23	18	15	79	21	34	238	74	69	239	62	0	7	232	0	4	0	117	5
f__Nocardioidaceae	0	0	0	0	0	0	0	0	14	0	0	75	9	0	135	0	0	0	0	0	0	0	0	0	0	0	0	0	0	0	0	0	0	25	0	0	0	0	14	0	255	36
f__ntu14	0	0	0	0	0	0	0	0	0	0	0	0	0	0	0	0	0	0	0	0	0	0	0	0	0	0	0	0	0	0	0	0	0	0	0	0	63	0	0	0	0	0
f__oc28	0	0	0	0	0	0	0	0	0	0	0	0	0	0	0	0	0	0	0	0	0	0	0	0	0	0	0	0	0	0	0	0	0	0	0	0	0	0	0	0	16	0
f__Oceanospirillaceae	0	68	0	0	26	4	7	0	74	32	51	812	73	38	85	125	63	0	0	0	0	0	0	63	0	0	2	0	0	0	0	0	20	0	0	24	0	0	203	153	28	29
f__OM27	0	0	0	0	0	0	0	0	0	0	0	71	0	0	30	0	0	0	0	0	0	0	0	0	0	0	0	0	0	0	0	0	0	0	0	0	43	0	2	0	0	0
f__OM60	0	0	0	0	18	15	16	0	0	0	0	8	0	0	31	1	0	0	0	0	0	14	4	0	0	0	9	0	0	0	0	9	18	425	0	0	1240	0	66	0	82	5
f__OPB35	0	0	0	0	0	0	0	0	0	0	0	0	0	0	14	0	0	0	0	0	0	0	0	0	0	0	0	0	0	0	0	0	0	0	0	0	0	0	0	0	2	0
f__Opitutaceae	0	0	0	0	0	0	0	0	0	0	0	0	0	0	6	0	0	0	0	0	0	0	0	0	0	0	0	0	0	0	0	0	0	0	0	0	0	0	3	0	9	0
f__Oxalobacteraceae	142	0	0	0	0	0	0	0	7	7	7	31	53	33	105	15	4	0	0	0	0	0	85	0	0	0	0	0	0	10	0	0	2846	18752	384	324	141	91	813	40	2742	330
f__p-2534-18B5	0	0	0	0	0	0	0	0	0	3	0	0	0	0	0	0	0	0	0	0	0	0	0	0	0	0	0	0	0	0	0	0	0	0	0	0	0	0	0	0	0	0
f__Paenibacillaceae	0	0	0	0	0	0	0	0	0	0	0	3	7	0	11	0	0	0	0	0	0	0	0	0	0	0	0	0	0	0	0	0	2	0	0	0	0	0	10	0	230	0
f__Pasteurellaceae	0	18	0	0	7	3	15	133	650	93	999	1657	1524	756	1416	722	726	0	0	8	0	6	0	25	0	0	4	0	0	9	12	10	0	991	0	0	34	0	21	0	934	25
f__PAUC26f	0	0	0	0	0	0	0	0	0	0	0	0	0	0	3	0	0	0	0	0	0	0	0	0	0	0	0	0	0	0	0	0	56	0	0	0	0	41	675	0	0	0
f__Pelagibacteraceae	0	0	0	0	0	0	0	0	4	8	5	27	53	12	51	24	0	0	0	0	0	0	0	0	0	0	0	0	0	0	0	0	0	20	0	7	7	0	15	0	10	0
f__Pelobacteraceae	0	0	0	0	0	0	0	0	0	0	0	6	0	3	36	0	0	0	0	0	0	0	0	0	0	0	0	0	0	0	0	0	0	0	0	0	0	0	0	0	0	10
f__Peptococcaceae	0	0	0	0	0	0	0	0	0	16	2	0	5	0	34	3	9	0	0	0	0	0	0	0	0	0	0	0	0	0	0	0	0	0	0	0	0	0	653	0	0	0
f__Peptostreptococcaceae	2057	170	2763	1229	213	9445	10825	0	42	170	31	76	151	39	319	79	76	39	235	2779	24	2699	1651	49	2199	870	43	167	429	4322	1270	4054	1864	292	2887	19533	3335	1683	1703	55361	1243	8
f__Phormidiaceae	0	0	0	0	0	0	0	0	0	0	0	0	0	0	0	0	0	0	0	0	0	0	0	0	0	0	0	0	0	0	0	0	0	0	0	0	0	0	5	0	64	0
f__Phyllobacteriaceae	14	0	35	0	0	45	42	0	0	15	0	13	0	6	165	0	0	0	0	0	0	40	8	0	32	0	0	0	0	9	0	69	450	2704	263	423	632	64	523	75	4367	454
f__Pirellulaceae	0	0	0	0	0	0	0	0	0	0	0	0	0	0	0	0	0	0	0	0	0	0	0	0	0	0	0	0	0	0	0	0	0	0	0	0	0	0	454	0	35	0
f__Piscirickettsiaceae	0	1	0	0	93	61	56	0	6	0	0	4	0	5	164	15	0	0	0	0	0	0	0	23	0	0	56	0	0	0	0	0	17	225	0	4	1727	0	95	0	35	6
f__Planctomycetaceae	0	0	0	0	0	0	0	0	11	0	0	0	0	0	0	0	0	0	0	0	0	0	0	0	0	0	0	0	0	0	0	0	0	0	0	0	9	0	58	0	0	0
f__Planococcaceae	0	17	0	0	0	28	29	0	55	64	31	1204	194	7982	186	6	20	0	0	35	0	0	0	0	0	0	0	0	0	40	0	0	7	34	15	6	0	0	65	1	3	3190
f__Polyangiaceae	0	0	0	0	0	0	0	0	0	0	0	3	0	2	19	0	0	0	0	0	0	0	0	0	0	0	0	0	0	0	0	0	0	31	0	0	0	0	0	0	19	0
f__Porphyromonadaceae	88	47	108	90	51	30	57	4	155	558	98	277	712	276	572	986	460	45	72	105	6	381	170	70	257	166	89	22	54	39	166	198	5	547	0	0	0	0	71	0	518	14
f__Prevotellaceae	0	0	33	0	80	16	10	58	1081	1080	622	518	2245	245	463	476	833	30	33	0	6	0	0	10	44	2	124	15	32	0	0	0	1193	3590	0	0	3	0	87	0	646	0
f__Propionibacteriaceae	0	0	0	0	0	5	0	0	12	21	20	315	176	26	73	18	34	0	0	0	0	0	0	0	0	0	0	0	0	2	0	0	13	39	10	0	14	0	144	0	147	0
f__PRR-10	0	0	0	0	0	0	0	0	0	0	0	0	0	0	34	0	0	0	0	0	0	0	0	0	0	0	0	0	0	0	0	0	0	0	0	0	0	0	0	0	29	0
f__Pseudanabaenaceae	0	0	0	0	0	0	0	0	0	0	0	0	0	0	0	0	0	0	0	0	0	0	0	0	0	0	0	0	0	0	0	0	0	0	0	0	3	0	9	0	46	0
f__Pseudoalteromonadaceae	781	1417	234	205	273	4696	1221	10	24169	1142	1779	6219	3340	1927	3936	9093	5466	2761	1486	7429	4826	2309	2977	3145	1698	2066	1623	1211	162	2346	232	1160	37	0	0	56	0	2255	1521	2	696	81
f__Pseudomonadaceae	8	39	0	17	38	36	30	10	92	90	37	493	327	138	383	225	93	0	0	18	0	0	0	28	0	8	16	0	9	12	10	9	72	103	0	42	79	0	363	89	889	16
f__Pseudonocardiaceae	0	0	0	0	0	0	0	0	0	0	0	3	0	0	27	0	0	0	0	0	0	0	0	0	0	0	0	0	0	0	0	0	0	0	0	0	0	0	24	0	24	0
f__Psychromonadaceae	0	19	0	0	17	29	31	0	15	0	2	0	59	18	0	10	5	0	0	0	0	0	0	25	0	0	15	0	0	0	0	0	0	1	0	0	2	0	0	0	28	0
f__R4-45B	0	0	0	0	0	0	0	0	0	0	0	0	0	0	0	0	3	0	0	0	0	0	0	0	0	0	0	0	0	0	0	0	0	0	0	0	0	0	0	0	0	0
f__RB40	0	0	0	0	0	0	0	0	0	0	0	0	0	0	18	0	0	0	0	0	0	0	0	0	0	0	0	0	0	0	0	0	0	0	0	0	0	0	0	0	17	0
f__RFP12	0	0	0	0	0	0	0	0	0	0	0	0	23	0	0	0	0	0	0	0	0	0	0	0	0	0	0	0	0	0	0	0	0	0	0	0	0	0	0	0	0	0
f__Rhizobiaceae	0	0	0	0	0	1	7	0	0	0	0	0	0	0	70	0	0	0	0	14	0	0	0	0	0	0	0	0	0	11	0	0	19	58	5	0	0	0	74	0	0	40
f__Rhodobacteraceae	57	90	48	6	95	780	804	131	2	3	17	542	9	11	417	19	13	0	0	948	0	105	38	16	51	3	57	7	5	1347	19	189	143	403	146	42	538	0	4004	0	285	72
f__Rhodobiaceae	0	0	0	0	0	0	0	0	0	0	0	0	0	0	97	0	0	0	0	0	0	0	0	0	0	0	0	0	0	0	0	0	0	0	0	0	0	0	0	0	15	0
f__Rhodocyclaceae	0	4	0	0	0	8	10	17	13	32	5	66	8	2	330	35	5	0	0	0	7	0	0	0	0	0	0	0	0	0	0	1	0	35	0	5	10	0	23	0	253	8
f__Rhodospirillaceae	0	0	0	0	0	0	3	5	0	0	0	5	8	0	248	6	0	0	0	0	0	0	0	0	0	0	5	0	0	0	0	0	10	335	0	0	74	0	39	0	142	0
f__Rhodothermaceae	0	0	0	0	0	0	0	0	0	0	0	0	0	0	39	0	0	0	0	0	0	0	0	0	0	0	0	0	0	0	0	0	0	0	0	0	23	0	52	0	8	0
f__Rickettsiaceae	0	6	0	0	15	7	10	4	0	0	0	0	0	0	7	0	0	0	0	0	0	2	0	4	0	0	15	0	0	0	7	0	9	0	0	0	0	0	0	0	3	0
f__Rikenellaceae	3940	4724	7600	3948	4364	607	1256	128	1091	1346	1322	1377	1853	917	1867	2869	14830	5117	11014	10530	4105	12300	7207	10514	13430	7697	7099	2728	6710	4558	3683	6765	5224	960	348	598	1120	403	418	62	519	57
f__Rs-045	0	0	0	0	0	0	0	0	0	8	0	0	0	0	10	0	0	0	0	0	0	0	0	0	0	0	0	0	0	0	0	0	0	0	0	0	0	0	0	0	0	0
f__Rubrobacteraceae	0	0	0	0	0	3	0	12	27	98	13	374	301	84	412	41	12	0	0	0	0	0	0	0	0	0	0	0	0	0	8	0	0	47	0	0	0	0	16	0	0	0
f__Ruminococcaceae	1182	207	2641	1368	1697	3184	4349	22	1642	517	473	1573	3991	533	8529	747	478	1283	2186	3235	476	4276	1543	443	2698	1537	1703	1267	2250	3089	6088	3172	2459	2707	350	44	422	46	1052	150	1521	119
f__S24-7	0	0	53	0	0	21	16	41	0	3	3	219	868	3	519	13	24	19	15	81	10	160	0	0	124	0	2	18	8	25	131	92	14076	727	0	37	71	46	603	0	2893	48
f__Saccharospirillaceae	0	0	0	0	0	1	0	0	0	0	0	0	0	0	0	0	0	0	0	0	0	0	0	0	0	0	0	0	0	0	0	0	0	0	0	0	0	0	0	0	0	0
f__SAGMA-X	0	0	0	0	0	0	0	0	0	0	0	0	0	0	0	0	0	0	0	0	0	0	0	0	0	0	0	0	0	0	0	0	0	53	0	0	0	0	0	0	0	0
f__Saprospiraceae	0	0	0	0	0	0	5	0	0	0	10	0	0	0	126	3	3	0	0	0	0	0	0	0	0	0	8	0	0	0	0	2	0	16	0	0	68	0	4	0	120	0
f__SAR324	0	0	0	0	0	0	0	0	4	7	0	0	12	6	128	13	0	0	0	0	0	0	0	0	0	0	0	0	0	0	0	0	0	0	0	0	0	0	0	0	0	0
f__SB-1	0	0	0	0	2	0	0	0	0	3	0	0	0	0	19	0	4	0	0	0	5	0	0	0	0	0	4	0	0	0	0	0	0	6	0	0	0	0	0	0	55	0
f__SC3-41	0	0	0	0	0	0	0	0	0	0	0	0	0	0	20	0	0	0	0	0	0	0	0	0	0	0	0	0	0	0	0	0	0	0	0	0	0	0	0	0	0	0
f__Sediment-4	0	0	0	0	0	0	0	0	0	0	0	0	0	0	2	0	0	0	0	0	0	0	0	0	0	0	0	0	0	0	0	0	0	0	0	0	0	0	0	0	0	0
f__Shewanellaceae	797	1482	215	255	272	1134	1865	0	232	129	369	1608	213	738	245	964	124	6	69	62	0	125	334	777	19	55	38	96	546	485	546	463	247	116	1220	5740	263	617	1447	208	5126	900
f__Sinobacteraceae	0	6	0	0	5	13	11	0	0	0	0	7	0	5	151	11	4	0	0	0	0	0	0	12	0	0	0	0	0	0	0	0	32	175	0	0	0	1	201	0	249	0
f__Solibacteraceae	0	0	0	0	0	0	0	0	0	0	0	0	0	0	41	6	0	0	0	0	0	0	0	0	0	0	0	0	0	0	0	0	0	0	0	0	12	0	0	0	39	0
f__Solirubrobacteraceae	0	0	0	0	0	0	0	0	0	0	0	0	0	0	26	0	0	0	0	0	0	0	0	0	0	0	0	0	0	0	0	0	0	0	0	0	0	0	0	0	0	0
f__Sphaerochaetaceae	0	0	0	0	0	0	0	0	0	0	0	0	20	0	7	0	0	0	0	0	0	0	0	0	0	0	0	0	0	0	0	0	0	0	0	0	0	0	0	0	0	0
f__Sphingobacteriaceae	0	0	0	0	0	0	0	0	0	0	0	19	0	0	0	0	5	0	0	0	0	0	0	0	0	0	0	0	0	0	0	0	0	0	0	0	0	0	4	40	31	0
f__Sphingomonadaceae	90	0	0	0	0	9	0	0	0	6	14	103	5	21	336	26	6	0	0	12	7	0	99	0	0	0	3	0	0	17	0	0	746	8311	208	285	274	89	539	30	1527	214
f__Spirochaetaceae	0	0	0	0	54	20	20	7	26	356	61	116	1239	2	210	48	36	0	0	0	0	0	0	0	0	0	64	0	0	0	0	0	0	414	0	0	0	0	0	0	82	0
f__Sporichthyaceae	0	0	0	0	0	0	0	0	0	0	0	0	0	0	77	0	0	0	0	0	0	0	0	0	0	0	0	0	0	0	0	0	0	0	0	0	0	0	0	0	135	0
f__Sporolactobacillaceae	0	10	0	4	0	9	13	32	46	58	45	872	66	170	69	47	51	0	0	16	5	0	5	0	0	0	0	5	0	19	28	0	0	0	0	0	0	0	0	0	0	0
f__Staphylococcaceae	2	0	3	0	0	25	45	0	18	16	23	90	53	17	39	16	12	0	0	19	0	0	0	0	0	0	0	0	0	7	0	0	0	18	0	0	0	0	67	0	111	6
f__Streptococcaceae	45	20	23	14	14	40	70	148	880	524	1078	1569	1922	775	1024	879	911	9	22	104	0	32	44	12	12	17	0	12	24	150	86	50	6	4764	0	7	309	24	909	0	532	36
f__Streptomycetaceae	0	0	0	0	0	0	0	14	0	2	0	0	17	0	37	0	0	0	0	0	0	0	0	0	0	0	0	0	0	0	0	0	187	10	0	0	0	0	98	0	56	32
f__Streptosporangiaceae	0	0	0	0	0	0	0	0	0	0	0	0	0	0	0	0	0	0	0	0	0	0	0	0	0	0	0	0	0	0	0	0	0	0	0	0	0	0	0	0	19	0
f__Succinivibrionaceae	0	0	0	0	0	0	0	0	229	89	155	240	3306	135	710	392	175	0	0	0	0	0	0	0	0	0	0	0	0	0	0	0	0	0	0	0	0	0	0	0	0	4
f__SUP05	0	0	0	0	0	0	0	0	0	0	0	0	0	0	0	0	0	0	0	0	0	0	0	0	0	0	0	0	0	0	0	0	0	0	0	1	0	0	0	0	0	0
f__Symbiobacteriaceae	0	0	0	0	0	0	0	0	0	0	0	0	0	0	0	0	0	0	0	0	0	0	0	0	0	0	0	0	0	0	0	0	0	0	0	0	0	0	468	0	0	0
f__Synechococcaceae	0	0	0	0	0	0	0	0	0	0	0	0	0	0	0	0	0	0	0	0	0	0	0	0	0	0	0	0	0	0	0	0	1331	1271	20210	164	44	102	109	0	103	59
f__Synergistaceae	0	0	0	0	0	0	0	0	0	0	0	0	0	0	0	0	0	0	0	0	0	0	0	0	0	0	0	0	0	0	0	0	0	41	0	0	0	0	19	0	0	0
f__Syntrophaceae	0	0	0	0	0	6	0	0	0	0	0	0	0	0	125	0	0	0	0	0	0	5	0	0	0	0	0	0	0	0	0	0	0	47	0	0	4	0	17	0	15	0
f__Syntrophobacteraceae	0	0	0	0	0	0	0	0	0	0	0	0	0	0	45	0	0	0	0	0	0	0	0	0	0	0	0	0	0	0	0	0	0	0	0	0	29	0	0	0	131	0
f__Syntrophomonadaceae	0	0	0	0	0	0	0	0	0	7	0	0	0	0	8	0	0	0	0	0	0	0	0	0	0	0	0	0	0	0	0	0	0	174	0	0	0	0	29	0	0	0
f__Syntrophorhabdaceae	0	0	0	0	0	0	0	0	0	0	0	0	0	0	6	0	0	0	0	0	0	0	0	0	0	0	0	0	0	0	0	0	0	0	0	0	0	0	0	0	0	0
f__Thermaceae	0	0	0	0	0	0	0	5	0	0	0	44	20	0	0	0	0	0	0	0	0	0	0	0	0	0	0	0	0	0	0	0	0	0	0	0	0	0	0	0	0	0
f__Thermoactinomycetaceae	0	0	0	0	0	0	0	0	0	0	0	0	0	0	0	0	0	0	0	0	0	0	0	0	0	0	0	0	0	0	0	0	0	0	0	0	0	0	845	0	0	0
f__Thermoanaerobacteraceae	0	0	0	0	0	0	0	0	0	0	0	0	2	0	27	0	0	0	0	0	0	0	0	0	0	0	0	0	0	0	0	0	0	0	0	0	0	0	0	0	0	0
f__Thermodesulfobiaceae	0	0	0	0	0	0	0	0	0	0	0	0	0	0	27	0	0	0	0	0	0	0	0	0	0	0	0	0	0	0	0	0	0	0	0	0	0	0	0	0	0	0
f__Thermogemmatisporaceae	0	0	0	0	0	0	0	0	0	0	0	0	0	0	16	0	0	0	0	0	0	0	0	0	0	0	0	0	0	0	0	0	0	0	0	0	0	0	0	0	11	0
f__Thermomonosporaceae	0	0	0	0	0	0	0	0	0	0	0	0	0	0	41	0	0	0	0	0	0	0	0	0	0	0	0	0	0	0	0	0	0	0	0	0	0	0	0	0	0	0
f__Thermotogaceae	0	0	0	0	0	0	0	20	0	0	0	0	0	0	5	0	0	0	0	0	0	0	0	0	0	0	0	0	0	0	0	0	0	10	0	0	0	0	0	0	0	0
f__Thiobacteraceae	0	0	0	0	0	0	0	0	0	0	0	0	0	0	0	0	0	0	0	0	0	0	0	0	0	0	0	0	0	0	0	0	0	0	0	0	16	0	0	0	0	0
f__Thiohalorhabdaceae	0	0	0	0	0	0	0	0	0	0	6	2	0	0	27	0	0	0	0	0	0	0	0	0	0	0	0	0	0	0	0	0	0	0	0	10	4	0	0	0	0	1
f__Thiotrichaceae	0	10	0	0	14	4	6	0	24	11	12	16	21	11	200	30	14	0	0	0	0	0	0	5	0	0	2	0	0	0	0	0	0	15	0	0	8	0	17	0	0	0
f__TK06	0	0	0	0	0	0	0	0	0	0	0	0	0	0	22	0	0	0	0	0	0	0	0	0	0	0	0	0	0	0	0	0	0	0	0	0	0	0	0	0	0	0
f__Trueperaceae	0	0	0	0	0	0	0	0	0	0	0	5	0	0	2	0	0	0	0	0	0	0	0	0	0	0	0	0	0	0	0	0	0	0	0	0	0	0	0	0	0	0
f__Turicibacteraceae	0	0	0	0	0	0	0	0	0	0	0	0	0	0	0	0	0	0	0	0	0	0	0	0	0	0	0	0	0	0	0	0	0	0	0	0	0	0	0	0	8	0
f__UD5	0	0	0	0	0	0	0	0	0	0	0	0	0	0	0	0	0	0	0	0	0	0	0	0	0	0	0	0	0	0	0	0	0	0	0	0	0	0	0	0	17	0
f__VC21_Bac22	0	0	0	0	0	0	0	0	0	0	0	0	0	0	4	0	0	0	0	0	0	0	0	0	0	0	0	0	0	0	0	0	0	0	0	0	0	0	0	0	0	0
f__Veillonellaceae	1071	301	23	222	191	133	536	157	697	701	471	819	1058	248	1509	389	660	25	106	868	13	540	978	320	19	214	133	33	170	946	559	646	106	1179	0	19	51	0	372	0	608	68
f__Verrucomicrobiaceae	0	0	55	161	0	9	0	0	10	0	9	9	9	0	191	0	0	0	0	5	0	0	0	0	46	173	0	0	0	9	13	11	0	200	0	20	37	0	166	0	106	0
f__Vibrionaceae	5591	5023	6465	5394	8554	4202	12721	575	6030	1316	1909	6480	4013	2143	4689	68496	2446	100	1918	1439	38	844	1091	886	1835	1141	954	2177	11000	8758	16676	5697	5580	431	62133	55936	3116	25860	27821	4961	20024	2519
f__wb1_P06	0	0	0	0	0	0	0	13	0	0	0	0	0	0	3	0	0	0	0	0	0	0	0	0	0	0	0	0	0	6	0	0	0	0	0	0	149	0	0	0	0	0
f__Xanthobacteraceae	0	0	0	0	0	0	0	0	0	0	0	0	0	0	30	5	0	0	0	0	0	0	0	0	0	0	0	0	0	0	0	0	0	0	5	0	0	0	0	0	31	0
f__Xanthomonadaceae	2	2	0	0	0	7	0	5	38	24	34	129	190	28	364	72	31	0	0	11	0	0	0	0	0	0	0	0	0	8	0	0	41	931	0	22	52	0	144	123	533	13
Unclassified	800	1107	1347	152	3497	4384	4414	204	687	713	446	1965	5892	520	16357	676	706	120	243	798	60	417	682	1037	1233	118	2864	167	295	970	3620	541	8136	5281	641	594	2835	21	9187	0	14618	1250
Genus	TBim1	TBim2	TBim3	TBim4	TBim5	TBim6	TBim7	TObs1	TObs2	TObs3	TObs4	TObs5	TObs6	TObs7	TObs8	TOce1	TOce2	TOce3	TOce4	TOce5	TOce6	TOce7	TOce8	TOce9	TOceH1	TOceH2	TOceH3	TOceH4	TOceH5	TOceH6	TOceH7	TOceH8	TXan1	TXan10	TXan2	TXan3	TXan4	TXan5	TXan6	TXan7	TXan8	TXan9
g__[Clostridium]	69	0	0	0	0	0	0	0	0	0	0	0	0	0	0	0	0	0	0	0	0	0	78	0	0	0	0	0	0	0	0	0	0	0	0	0	0	0	0	0	0	0
g__[Eubacterium]	175	13	0	35	0	41	6	0	0	3	0	25	9	0	25	0	0	12	0	0	6	3	76	7	4	21	0	12	0	0	0	2	0	0	0	0	13	0	0	0	0	0
g__[Prevotella]	0	0	0	0	0	0	0	41	131	85	19	838	258	175	266	247	259	0	0	0	0	0	0	0	0	0	0	0	0	0	0	0	42	303	0	0	0	0	0	0	275	0
g__[Ruminococcus]	727	478	51	225	71	413	636	0	147	17	0	33	89	28	419	47	0	70	159	88	54	75	634	445	50	179	50	123	146	94	254	87	431	475	0	0	23	0	274	0	117	0
g__1-68	0	0	0	0	0	0	0	0	6	0	2	30	9	0	0	0	0	0	0	0	0	0	0	0	0	0	0	0	0	0	0	0	0	0	0	0	0	0	0	0	0	0
g__4-29	0	2	0	0	0	0	0	0	0	0	0	0	0	0	0	0	0	0	0	0	0	0	0	0	0	0	0	0	0	0	0	0	0	0	0	0	0	0	0	0	0	0
g__5-7N15	0	0	0	0	0	0	0	0	0	0	0	6	14	0	0	0	10	0	0	0	0	0	0	0	0	0	0	0	0	0	0	0	0	0	0	0	5	0	0	0	0	0
g__Abiotrophia	0	0	0	0	0	0	0	0	0	0	3	0	0	0	0	14	0	0	0	0	0	0	0	0	0	0	0	0	0	0	0	0	0	0	0	0	0	0	0	0	0	0
g__Acetobacter	0	0	0	0	0	0	0	0	0	0	0	0	0	0	5	0	0	0	0	0	0	0	0	0	0	0	0	0	0	0	0	0	0	6	0	0	0	0	0	0	80	0
g__Acetobacterium	0	0	0	0	0	0	0	0	0	0	0	0	0	0	0	0	0	0	0	0	0	0	0	0	0	0	0	0	0	0	0	0	8	0	0	0	0	0	0	0	6	2
g__Acholeplasma	0	0	0	0	0	0	0	0	0	4	0	0	0	0	0	0	0	0	0	0	0	0	0	0	0	0	0	0	0	0	0	0	0	0	0	0	0	0	0	0	0	0
g__Achromobacter	0	4	3	0	15	7	8	12	35	36	39	244	277	44	134	52	28	0	2	5	6	0	0	0	0	0	0	0	0	15	5	0	47	0	0	0	19	0	0	0	0	0
g__Acidaminococcus	0	0	0	0	0	0	0	0	0	0	0	0	0	0	0	0	0	0	0	0	0	0	0	0	0	0	0	0	0	0	0	0	0	2	0	0	0	0	0	0	0	0
g__Acidiphilium	0	0	0	0	0	0	0	0	0	0	0	0	0	0	23	0	0	0	0	0	0	0	0	0	0	0	0	0	0	0	0	0	0	0	0	0	0	0	0	0	0	0
g__Acidithiobacillus	0	0	0	0	0	0	0	0	0	0	0	0	0	0	0	0	0	0	0	0	0	0	0	0	0	0	0	0	0	0	0	0	0	0	0	0	0	0	272	0	0	0
g__Acinetobacter	0	194	26	0	0	268	337	0	55	47	76	330	228	87	487	137	51	0	0	440	0	0	0	140	20	0	0	0	9	404	9	0	696	995	94	331	46	45	2511	13	947	113
g__Actinoallomurus	0	0	0	0	0	0	0	0	0	0	0	0	0	0	17	0	0	0	0	0	0	0	0	0	0	0	0	0	0	0	0	0	0	0	0	0	0	0	0	0	0	0
g__Actinoalloteichus	0	0	0	0	0	0	0	0	0	0	0	0	0	0	0	0	0	0	0	0	0	0	0	0	0	0	0	0	0	0	0	0	0	0	0	0	0	0	1	0	0	0
g__Actinobacillus	0	0	0	0	0	0	0	0	0	0	0	0	10	9	0	29	0	0	0	0	0	0	0	0	0	0	0	0	0	0	0	0	0	91	0	0	0	0	0	0	0	0
g__Actinomyces	0	0	0	0	0	0	0	27	232	358	297	185	631	314	135	164	148	0	0	0	0	0	0	0	0	0	0	0	0	0	0	0	0	71	0	0	0	0	51	0	381	0
g__Adhaeribacter	0	0	0	0	0	0	0	0	0	0	2	0	0	0	34	0	0	0	0	0	0	0	0	0	0	0	0	0	0	0	0	0	0	0	0	0	0	0	0	0	0	0
g__Adlercreutzia	0	0	7	18	23	57	11	0	0	0	0	0	0	0	55	0	0	12	6	13	0	14	0	0	0	18	18	17	0	6	15	12	170	0	0	0	0	0	0	0	20	0
g__Aequorivita	0	0	2	0	0	0	0	0	0	11	14	205	0	6	8	0	10	0	0	0	0	0	0	0	0	0	0	0	0	0	0	0	0	0	0	0	0	0	45	0	20	0
g__Aerococcus	0	0	0	0	0	0	0	0	0	0	0	0	0	0	0	2	0	0	0	0	0	0	0	0	0	0	0	0	0	0	0	0	0	0	0	0	0	0	0	0	0	0
g__Aeromonas	178	319	151	167	140	202	261	0	28	0	0	131	24	12	99	105	0	8	0	309	0	63	0	86	22	0	0	82	134	2208	192	285	124	62	0	282	41	0	933	14	642	69
g__AF12	561	228	393	256	381	88	115	0	0	7	0	0	0	10	0	6	90	539	1277	822	280	1106	1168	384	570	430	509	380	682	371	306	745	0	0	0	62	119	0	0	0	0	0
g__Afifella	0	0	0	0	0	0	0	0	0	0	0	0	0	0	69	0	0	0	0	0	0	0	0	0	0	0	0	0	0	0	0	0	0	0	0	0	0	0	0	0	15	0
g__Aggregatibacter	0	0	0	0	0	0	0	0	15	24	390	31	70	87	328	127	54	0	0	0	0	0	0	0	0	0	0	0	0	0	0	0	0	85	0	0	0	0	0	0	212	0
g__Agitococcus	0	0	0	0	0	0	0	0	0	0	0	0	0	0	0	0	0	0	0	0	0	0	0	0	0	0	0	0	0	0	0	0	0	0	0	0	0	0	1	0	0	0
g__Agrobacterium	0	0	0	0	0	0	0	0	0	0	0	0	0	0	27	0	0	0	0	14	0	0	0	0	0	0	0	0	0	0	0	0	0	0	5	0	0	0	12	0	0	0
g__Agromyces	0	0	0	0	0	0	0	0	0	0	0	0	0	0	35	0	0	0	0	0	0	0	0	0	0	0	0	0	0	0	0	0	0	0	0	0	0	0	0	0	0	0
g__Akkermansia	0	0	55	161	0	0	0	0	10	0	9	9	9	0	188	0	0	0	0	5	0	0	0	0	46	173	0	0	0	9	13	0	0	153	0	0	0	0	68	0	74	0
g__Albidovulum	0	0	0	0	0	0	0	0	0	0	0	0	0	0	0	0	0	0	0	0	0	0	0	0	0	0	0	0	0	0	0	0	0	0	0	0	0	0	0	0	8	0
g__Alcaligenes	0	0	0	0	0	0	0	0	0	0	0	0	0	0	0	0	0	0	0	0	0	0	0	0	0	0	0	0	0	0	0	0	6	0	0	0	0	0	0	0	18	0
g__Alcanivorax	0	0	0	0	0	0	0	0	0	0	0	0	0	0	90	0	0	0	0	0	0	0	0	0	0	0	0	0	0	0	0	0	0	0	0	0	0	0	0	0	10	21
g__Algoriphagus	0	0	0	0	0	0	0	0	0	0	0	0	0	0	0	0	0	0	0	0	0	0	0	0	0	0	0	0	0	0	0	0	0	0	0	0	0	0	31	0	0	0
g__Alicyclobacillus	0	0	0	0	0	0	0	0	0	0	0	0	0	0	2	0	0	0	0	0	0	0	0	0	0	0	0	0	0	0	0	0	0	0	0	0	0	0	431	0	0	15
g__Aliivibrio	502	379	497	405	461	102	937	0	654	150	194	574	394	225	529	7433	247	34	227	337	7	79	79	63	39	73	36	302	1112	1549	730	629	0	0	0	0	0	0	0	0	0	0
g__Alistipes	0	0	391	80	152	32	130	0	38	18	14	24	15	24	198	23	88	54	216	57	16	550	0	0	787	159	244	38	133	27	304	307	0	378	0	0	0	0	12	0	0	0
g__Allobaculum	0	0	0	0	0	0	0	7	23	15	18	39	36	0	571	37	23	0	0	0	0	0	0	0	0	0	0	0	0	0	0	2	0	83	0	0	0	0	969	0	38	0
g__Allochromatium	0	0	0	0	0	0	7	0	0	0	0	0	0	0	0	0	0	0	0	0	0	4	0	0	0	0	5	0	0	0	0	7	0	0	0	0	5	0	3	0	8	0
g__Alloiococcus	0	0	0	0	0	0	0	0	0	0	0	1	0	0	0	0	0	0	0	0	0	0	0	0	0	0	0	0	0	0	0	0	0	0	0	0	7	0	0	0	0	0
g__Alteromonas	0	0	0	0	0	0	0	0	0	0	0	9	0	0	71	0	9	0	0	0	0	0	0	0	0	0	0	0	0	0	0	0	0	0	4	0	0	0	0	0	0	0
g__Ammoniphilus	0	0	0	0	0	0	0	0	0	0	0	0	0	0	0	0	0	0	0	0	0	0	0	0	0	0	0	0	0	0	0	0	0	0	0	0	0	0	0	0	13	0
g__Anaerobaculum	0	0	0	0	0	0	0	8	0	0	0	0	4	0	37	0	0	0	0	0	0	0	0	0	0	0	0	0	0	0	0	0	0	0	0	0	0	0	0	0	0	0
g__Anaerococcus	0	0	0	2	0	0	0	0	0	0	0	8	0	0	0	0	0	0	0	0	0	0	0	0	0	0	0	0	0	0	0	0	0	111	0	0	0	0	0	0	0	0
g__Anaerolinea	0	0	0	0	0	0	0	0	0	0	0	0	0	0	9	0	0	0	0	0	0	0	0	0	0	0	0	0	0	0	0	0	0	0	0	0	0	0	18	0	0	0
g__Anaeromyxobacter	0	0	0	0	0	0	0	0	0	0	0	10	0	0	127	0	0	0	0	0	0	0	0	0	0	0	0	0	0	0	0	0	0	0	0	0	0	0	0	0	11	0
g__Anaeroplasma	0	0	0	0	0	0	0	0	0	0	0	0	0	0	7	0	0	0	0	0	0	0	0	0	0	0	0	0	0	0	0	0	0	229	0	0	21	0	164	0	329	0
g__Anaerospora	0	12	0	0	14	18	0	0	0	3	0	108	6	0	18	6	0	0	0	0	0	0	0	0	0	0	16	0	0	0	0	0	20	0	0	0	0	0	37	0	13	0
g__Anaerostipes	0	0	20	0	26	0	0	0	0	0	0	5	37	0	17	0	0	0	0	16	0	0	0	0	16	0	0	0	0	13	26	0	0	0	0	0	0	0	0	0	10	0
g__Anaerovibrio	0	0	0	0	0	0	0	0	0	3	0	0	107	8	52	9	0	0	0	0	0	0	0	0	0	0	0	0	0	0	0	0	0	0	0	0	0	0	0	0	0	0
g__Anoxybacillus	0	0	0	0	0	0	0	0	0	0	0	0	0	14	6	0	7	0	0	0	0	0	0	0	0	0	0	0	0	0	0	0	0	0	0	0	0	0	0	0	0	0
g__Aquicella	0	0	0	0	0	0	0	0	0	0	0	0	0	0	0	0	0	0	0	0	0	0	0	0	0	0	0	0	0	0	0	0	0	0	0	0	0	0	3	0	0	0
g__Aquimarina	0	0	0	0	0	0	0	0	0	0	0	0	0	0	0	0	0	0	0	0	0	0	0	0	0	0	0	0	0	0	0	0	10	0	0	0	0	0	0	0	0	0
g__Arcobacter	55552	22959	41936	25999	51118	24561	15554	2542	32241	45939	39757	16614	11757	72649	10684	11282	23251	33815	24399	10276	126963	49695	58912	24889	42909	27923	39088	37844	28240	9118	32222	54632	1514	270	2349	1506	4910	3697	2873	389	2160	304
g__Ardenscatena	0	0	0	0	0	0	0	0	0	0	0	0	0	0	9	0	0	0	0	0	0	0	0	0	0	0	0	0	0	0	0	0	0	0	0	0	0	0	0	0	0	0
g__Arenimonas	0	0	0	0	0	0	0	0	0	0	0	0	0	0	0	0	0	0	0	0	0	0	0	0	0	0	0	0	0	0	0	0	0	0	0	0	0	0	0	0	18	13
g__Arthrobacter	0	0	0	0	0	0	0	0	38	46	24	34	44	31	287	37	18	0	0	0	0	0	0	0	0	0	0	0	0	0	0	0	108	23	0	0	0	0	269	0	305	0
g__Asteroleplasma	0	0	0	0	0	0	0	0	0	0	0	0	0	0	0	0	0	0	0	0	0	0	0	0	0	0	0	0	0	0	0	0	0	0	0	0	0	0	68	0	0	0
g__Asticcacaulis	0	0	0	0	0	0	0	0	0	0	0	0	0	0	4	0	0	0	0	0	0	0	0	0	0	0	0	0	0	0	0	0	0	0	0	0	0	0	0	0	0	0
g__Atopobium	0	0	0	0	0	0	0	22	204	225	227	92	271	56	70	53	107	0	0	0	0	0	0	0	0	0	0	0	0	0	0	0	0	5	0	0	0	0	0	0	0	0
g__AUTHM297	0	0	0	0	0	0	0	0	0	0	0	0	0	0	0	0	0	0	0	0	0	0	0	0	0	0	0	0	0	0	0	0	0	10	0	0	0	0	0	0	0	0
g__Azoarcus	0	0	0	0	0	8	0	0	0	0	0	0	2	0	12	0	2	0	0	0	0	0	0	0	0	0	0	0	0	0	0	0	0	0	0	0	0	0	0	0	12	0
g__Azospira	0	0	0	0	0	0	0	0	0	17	0	0	0	0	20	6	0	0	0	0	0	0	0	0	0	0	0	0	0	0	0	0	0	0	0	0	0	0	0	0	0	0
g__Bacillus	1199	0	329	35	14	1261	1130	4	0	8	0	3	14	2	118	0	0	0	0	307	0	243	911	0	235	13	0	0	0	380	0	327	0	0	0	209	0	0	20	0	257	0
g__Bacteriovorax	0	0	0	0	3	0	0	0	0	0	0	83	0	0	17	9	0	0	0	0	0	0	0	0	0	0	0	0	0	0	0	0	0	0	0	0	0	0	8	0	0	0
g__Bacteroides	991	617	665	799	1322	713	535	32	226	216	121	346	501	111	611	240	413	1093	1326	837	194	2055	1784	1226	1227	1523	1986	622	821	366	851	1054	842	1200	0	0	131	0	234	0	696	0
g__Balneimonas	0	0	0	0	0	0	0	0	0	0	0	0	0	0	111	10	9	0	0	0	0	0	0	0	0	0	0	0	0	0	0	0	0	0	0	0	0	0	0	0	6	0
g__BD2-13	0	0	0	0	7	0	1	0	0	0	0	0	0	0	0	0	0	0	0	0	0	0	0	0	0	0	10	0	0	0	0	0	0	0	0	0	0	0	0	0	0	0
g__BD2-6	0	0	0	0	0	0	0	0	0	0	0	0	0	0	3	0	0	0	0	0	0	0	0	0	0	0	0	0	0	0	0	0	0	0	0	0	11	0	0	0	0	0
g__Bdellovibrio	0	0	0	0	0	0	0	0	0	0	0	0	0	0	0	0	0	0	0	0	0	0	0	0	0	0	0	0	0	0	0	0	0	0	0	0	3	0	17	0	6	0
g__BF311	0	0	0	0	0	0	0	0	0	0	0	0	0	0	11	0	0	0	0	0	0	0	0	0	0	0	0	0	0	0	0	0	0	0	0	0	0	0	0	0	0	0
g__Bifidobacterium	84	1133	293	332	73	154	297	14	177	42	72	460	261	67	970	72	64	23	83	465	12	123	92	1256	299	362	64	52	107	417	298	131	30	1322	0	0	1109	0	569	0	345	0
g__Bilophila	43	0	0	49	10	0	30	0	0	0	0	0	0	0	9	0	0	0	7	13	0	15	38	0	5	42	13	0	12	6	110	20	104	30	0	1	0	0	0	0	0	0
g__Blastochloris	0	0	0	0	0	0	0	0	0	0	0	0	0	0	0	0	0	0	0	0	0	0	0	0	0	0	0	0	0	0	0	0	0	0	0	0	0	0	0	0	22	0
g__Blautia	293	141	482	429	687	1357	593	20	41	20	0	264	143	10	347	28	16	226	141	769	107	551	292	113	405	361	594	302	209	799	811	679	87	1038	0	0	123	0	582	0	303	0
g__Blvii28	0	0	0	0	0	0	0	0	0	0	0	0	0	0	5	0	0	0	0	0	0	0	0	0	0	0	0	0	0	0	0	0	0	0	0	0	0	0	0	0	0	0
g__Brachybacterium	0	0	0	0	0	0	0	0	0	0	0	37	0	0	0	0	0	0	0	0	0	0	0	0	0	0	0	0	0	0	0	0	14	0	0	0	0	0	46	0	0	0
g__Brachyspira	357	1821	329	966	3047	3340	864	0	152	173	114	198	238	112	219	135	4411	9695	2761	1734	3549	5400	709	3830	588	1987	5315	6268	1763	823	2789	2950	0	0	0	0	0	0	0	0	0	0
g__Bradyrhizobium	0	0	0	0	0	0	0	0	0	0	0	0	0	0	18	0	7	0	0	0	0	0	0	0	0	0	0	0	0	0	0	0	0	53	0	0	0	0	0	0	0	0
g__Brevibacillus	0	0	0	0	0	0	0	0	0	0	0	0	7	0	2	0	0	0	0	0	0	0	0	0	0	0	0	0	0	0	0	0	0	0	0	0	0	0	0	0	0	0
g__Brevibacterium	0	0	0	0	0	0	0	0	0	0	0	0	0	0	0	0	0	0	0	0	0	0	0	0	0	0	0	0	0	0	0	0	0	0	0	0	0	0	36	0	46	0
g__Brevundimonas	0	0	0	0	0	0	0	0	0	8	0	0	0	0	19	0	0	0	0	0	0	0	0	0	0	0	0	0	0	5	0	0	0	23	0	0	0	0	0	0	0	0
g__Brumimicrobium	0	0	0	0	0	0	0	0	0	0	0	6	0	0	0	0	0	0	0	0	0	0	0	0	0	0	0	0	0	0	0	0	0	0	0	0	0	0	0	0	0	0
g__Buchnera	3	0	0	0	0	0	0	0	0	0	0	0	0	0	0	0	0	0	0	0	0	0	0	0	0	0	0	2	0	0	0	0	0	83	0	0	0	0	7	0	0	0
g__Bulleidia	0	0	0	0	0	0	0	13	80	61	5	27	50	36	55	26	8	0	0	0	0	0	0	0	0	0	0	0	0	0	5	0	0	67	0	0	0	0	0	0	0	0
g__Burkholderia	0	0	0	0	0	0	0	0	3	0	9	0	6	5	83	12	5	0	0	0	0	0	0	0	0	0	0	0	0	0	0	0	0	0	0	0	0	0	2	0	17	0
g__Butyricimonas	0	4	0	0	0	0	0	0	0	0	0	0	0	0	0	0	0	0	0	4	0	0	0	0	3	0	0	0	0	0	8	0	10	0	0	0	0	0	0	0	0	0
g__Butyrivibrio	0	0	0	0	0	0	0	0	0	0	17	28	317	0	59	31	26	0	0	0	0	0	0	0	0	0	0	0	0	0	0	0	0	0	0	0	0	0	0	0	0	0
g__C1_B004	0	0	0	0	0	0	0	0	0	0	0	0	0	0	0	0	0	0	0	0	0	0	0	0	0	0	0	0	0	0	2	0	0	0	0	0	0	0	0	0	0	0
g__C39	0	0	0	0	0	0	0	0	0	0	0	3	3	0	28	0	3	0	0	0	0	0	0	0	0	0	0	0	0	0	0	0	0	0	0	0	0	0	0	0	0	0
g__Caldilinea	0	0	0	0	0	0	0	0	0	0	0	0	0	0	7	0	0	0	0	0	0	0	0	0	0	0	0	0	0	0	0	5	25	0	3	0	0	0	0	0	23	0
g__Campylobacter	0	0	0	46	0	0	0	8	216	255	125	154	147	78	160	113	291	0	0	0	0	0	0	0	0	51	0	0	0	0	0	0	0	53	0	0	0	0	0	0	49	0
g__Candidatus Accumulibacter	0	0	0	0	0	0	0	0	0	0	0	0	0	0	0	0	0	0	0	0	0	0	0	0	0	0	0	0	0	0	0	0	0	0	0	0	6	0	0	0	12	0
g__Candidatus Arthromitus	0	0	0	0	0	0	0	0	0	0	0	0	0	0	0	0	0	0	0	0	0	0	0	0	0	0	0	0	0	0	0	0	15	0	0	0	0	0	0	0	0	0
g__Candidatus Azobacteroides	0	0	0	0	0	0	0	0	0	0	0	0	0	0	10	0	0	0	0	0	0	0	0	0	0	0	0	0	0	0	0	0	0	0	0	0	0	0	0	0	0	0
g__Candidatus Brocadia	0	0	0	0	0	0	0	0	0	0	0	0	0	0	0	0	0	0	0	0	0	0	0	0	0	0	0	0	0	0	0	0	0	0	0	0	0	0	0	0	59	0
g__Candidatus Endobugula	0	16	0	0	102	242	274	0	0	13	0	97	0	0	11	0	1	0	0	0	0	0	0	10	0	0	88	0	0	0	413	0	0	0	0	0	0	0	0	0	0	0
g__Candidatus Entotheonella	0	0	0	0	0	0	0	0	0	0	0	0	0	0	0	0	0	0	0	0	0	0	0	0	0	0	0	0	0	0	0	0	0	0	0	0	9	0	0	0	0	0
g__Candidatus Koribacter	0	0	0	0	0	0	0	0	0	0	0	0	0	0	0	0	0	0	0	0	0	0	0	0	0	0	0	0	0	0	0	0	0	0	0	0	0	0	0	0	1	0
g__Candidatus Nitrososphaera	0	0	0	0	0	0	0	0	0	0	0	0	24	0	0	0	0	0	0	0	0	0	0	0	0	0	0	0	0	0	0	0	0	0	0	0	0	0	0	0	0	0
g__Candidatus Phytoplasma	0	0	0	0	0	0	0	0	0	0	0	0	25	0	0	0	0	0	0	0	0	0	0	0	0	0	0	0	0	0	0	0	12	0	0	0	0	0	125	0	0	41
g__Candidatus Portiera	0	0	0	0	0	0	0	0	0	0	0	0	0	0	0	0	0	0	0	0	0	0	0	0	0	0	0	0	0	0	0	0	0	5	0	0	6	0	0	0	1	0
g__Candidatus Solibacter	0	0	0	0	0	0	0	0	0	0	0	0	0	0	16	0	0	0	0	0	0	0	0	0	0	0	0	0	0	0	0	0	0	0	0	0	12	0	0	0	33	0
g__Candidatus Xiphinematobacter	0	0	0	0	0	0	0	0	0	0	0	0	13	3	0	0	0	0	0	0	0	0	0	0	0	0	0	0	0	0	0	0	0	18	0	0	0	0	5	0	0	0
g__Capnocytophaga	0	0	0	0	0	0	0	0	10	4	17	80	186	194	1222	315	52	0	0	0	0	0	0	0	0	0	0	0	0	0	0	0	0	0	0	0	0	0	28	0	55	0
g__Cardiobacterium	0	0	0	0	0	0	0	0	0	0	7	0	12	9	44	21	0	0	0	0	0	0	0	0	0	0	0	0	0	0	0	0	0	0	0	0	0	0	914	0	0	0
g__Carludovica	0	0	0	0	0	0	0	25	0	0	0	0	0	0	29	0	0	0	0	0	0	0	0	0	0	0	0	0	0	0	0	0	0	0	0	97	159	0	0	0	667	0
g__Carnobacterium	0	0	0	0	0	0	0	0	0	0	0	0	0	0	0	0	0	0	0	0	0	0	0	0	0	0	0	0	0	0	0	0	11	0	0	0	0	0	23	0	82	0
g__Catonella	0	0	0	0	0	0	0	0	17	44	15	9	8	0	10	5	14	0	0	0	0	0	0	0	0	0	0	0	0	0	0	0	0	0	0	0	0	0	0	0	0	0
g__Cellulomonas	0	0	0	0	0	0	0	0	0	0	0	0	0	0	13	0	0	0	0	0	0	0	0	0	0	0	0	0	0	0	0	0	0	0	0	0	0	0	0	0	0	0
g__Cellulophaga	0	0	0	0	0	0	0	0	0	0	0	0	0	0	0	0	0	0	0	0	0	0	0	0	0	0	0	0	0	0	0	0	0	0	0	0	0	0	21	0	0	0
g__Cetobacterium	77	315	232	5367	86	1427	5010	0	8	0	0	13	0	0	24	15	0	0	83	11	0	5	4	5	85	2244	0	46	502	146	91	82	1672	65	11490	611	822	742	2112	35097	9342	144
g__CF231	0	0	0	0	0	0	0	0	0	0	4	7	14	0	1	3	7	0	0	0	0	0	0	0	0	0	0	0	0	0	0	0	0	6	0	0	0	0	0	0	5	0
g__Chelativorans	0	0	0	0	0	0	0	0	0	0	0	0	0	6	28	0	0	0	0	0	0	0	0	0	0	0	0	0	0	0	0	0	0	0	0	0	0	0	0	0	0	0
g__Chitinibacter	0	0	0	0	0	0	0	0	0	0	0	0	0	0	4	0	0	0	0	0	0	0	0	0	0	0	0	0	0	0	0	0	0	0	0	0	0	0	0	0	0	0
g__Chlamydia	0	0	0	0	0	0	0	0	0	0	0	0	27	4	0	0	0	0	0	0	0	0	0	0	0	0	0	0	0	0	0	0	0	0	0	0	0	0	0	0	0	0
g__Chryseobacterium	0	3	0	0	0	7	11	0	7	21	27	166	19	12	16	0	18	0	0	0	0	0	0	7	0	0	0	0	0	0	0	0	0	0	0	0	0	0	108	0	24	0
g__Citricoccus	0	0	0	0	0	0	0	0	0	0	0	0	0	0	0	0	0	0	0	0	0	0	0	0	0	0	0	0	0	0	0	0	0	0	0	33	0	0	0	0	605	0
g__Citrobacter	112	156	105	95	90	0	67	0	0	0	0	0	0	0	0	0	0	0	13	144	0	0	0	33	0	0	0	37	94	1309	108	140	0	0	0	0	52	0	0	0	0	0
g__Clavibacter	0	0	0	0	0	0	0	0	0	0	0	0	0	0	4	0	4	0	0	0	0	0	0	0	0	0	0	0	0	0	0	0	0	0	0	0	0	0	0	0	4	0
g__Cloacibacterium	0	0	0	0	0	0	0	0	0	2	0	0	0	0	0	0	0	0	0	0	0	0	0	0	0	0	0	0	0	0	0	0	0	0	0	0	0	0	0	0	6	0
g__Clostridium	511	27	221	30	148	1055	1063	0	11	16	0	0	139	0	146	2	5	78	18	341	40	142	395	0	170	13	106	105	44	543	238	227	129	185	0	28	0	0	93	83	52	26
g__Coccinistipes	0	0	0	0	0	0	0	0	0	0	0	0	0	0	0	0	0	0	0	0	0	0	0	0	0	0	0	0	0	0	0	0	0	0	0	0	0	0	14	0	0	0
g__Cocleimonas	0	0	0	0	0	0	0	0	0	0	0	0	0	0	0	0	0	0	0	0	0	0	0	0	0	0	0	0	0	0	0	0	0	15	0	0	0	0	0	0	0	0
g__Collinsella	5	0	182	145	14	127	151	0	0	0	0	0	80	0	174	0	0	33	56	0	15	128	0	0	167	130	16	39	60	0	106	117	0	0	0	13	0	0	0	0	98	0
g__Comamonas	0	0	0	0	0	14	13	0	0	0	0	0	0	0	23	0	0	0	0	6	0	0	0	7	0	0	0	0	0	9	0	0	0	10	0	0	0	0	50	0	0	0
g__Conexibacter	0	0	0	0	0	0	0	0	0	0	0	0	0	0	11	0	0	0	0	0	0	0	0	0	0	0	0	0	0	0	0	0	0	12	0	0	0	0	0	0	0	0
g__Congregibacter	0	0	0	0	3	0	0	0	0	0	0	0	0	0	0	0	0	0	0	0	0	0	0	0	0	0	0	0	0	0	0	0	0	0	0	0	0	0	0	0	0	0
g__Coprobacillus	0	0	0	8	0	0	0	0	0	0	0	0	0	0	0	0	0	0	0	0	0	0	0	0	0	0	0	0	0	0	0	0	6	0	0	0	0	0	0	0	0	0
g__Coprococcus	60	7	148	195	326	555	331	0	211	102	107	162	1419	116	581	204	121	84	104	97	65	36	59	0	119	133	265	162	135	89	686	47	861	106	0	0	90	0	0	0	111	0
g__Coprothermobacter	0	0	0	0	0	0	0	0	0	0	0	0	0	0	27	0	0	0	0	0	0	0	0	0	0	0	0	0	0	0	0	0	0	0	0	0	0	0	0	0	0	0
g__Corynebacterium	0	0	0	0	0	0	0	8	19	0	0	250	37	0	76	516	47	0	0	0	0	0	0	0	0	0	0	0	0	0	0	0	0	46	0	0	56	0	0	0	1133	0
g__Couchioplanes	0	0	0	0	0	0	0	0	0	0	0	0	0	0	27	0	0	0	0	0	0	0	0	0	0	0	0	0	0	0	0	0	0	0	0	0	0	0	0	0	0	0
g__Coxiella	0	0	0	0	0	0	0	0	0	0	0	0	0	0	0	0	0	0	0	0	0	0	0	0	0	0	0	0	0	0	0	0	0	0	0	0	0	0	0	0	15	0
g__Crenothrix	0	0	0	0	0	0	0	0	3	0	0	0	0	0	28	2	0	0	0	0	0	0	0	0	0	0	1	0	0	0	0	0	0	0	0	0	0	0	4	0	11	0
g__Crocinitomix	0	0	0	0	0	0	0	0	0	0	0	0	0	0	0	0	0	0	0	0	0	0	0	0	0	0	0	0	0	0	0	0	0	0	0	0	3	0	0	0	0	0
g__Cryocola	0	0	0	0	0	0	0	0	0	0	0	0	0	0	0	0	0	0	0	0	0	0	0	0	0	0	0	0	0	0	0	0	0	0	33	0	0	0	0	0	0	0
g__DA101	0	0	0	0	0	0	0	0	0	0	0	0	0	0	7	0	0	0	0	0	0	0	0	0	0	0	0	0	0	0	0	0	0	0	0	0	0	0	554	0	41	0
g__Dactylosporangium	0	0	0	0	0	0	0	0	0	0	0	0	0	0	0	0	0	0	0	0	0	0	0	0	0	0	0	0	0	0	0	0	0	8	0	0	0	0	0	0	0	0
g__Dechloromonas	0	0	0	0	0	0	0	0	0	0	0	3	1	0	55	0	0	0	0	0	7	0	0	0	0	0	0	0	0	0	0	0	0	0	0	0	0	0	19	0	59	0
g__Dehalobacterium	0	0	8	0	0	0	0	0	0	0	0	0	0	0	0	0	0	0	0	0	0	0	0	0	0	0	0	0	0	0	0	0	84	0	0	0	0	0	0	0	0	0
g__Deinococcus	0	70	0	0	0	65	58	0	0	0	0	0	0	0	12	0	0	0	0	71	0	0	0	59	3	0	0	0	0	39	0	0	0	0	0	5	0	0	223	0	0	0
g__Delftia	0	0	0	0	0	0	0	14	0	0	0	0	0	0	0	0	0	0	0	0	0	0	0	0	0	0	0	0	0	0	0	0	23	35	0	15	32	27	43	0	176	45
g__Demequina	0	0	0	0	0	0	10	0	0	0	0	0	0	0	0	0	0	0	0	0	0	0	0	0	0	0	0	0	0	0	0	0	0	0	0	0	0	0	0	0	0	0
g__Desulfarculus	0	0	0	0	0	0	0	0	0	0	0	0	0	0	6	0	0	0	0	0	0	0	0	0	0	0	0	0	0	0	0	0	0	0	0	0	0	0	0	0	0	0
g__Desulfobacca	0	0	0	0	0	0	0	0	0	0	0	0	0	0	17	0	0	0	0	0	0	5	0	0	0	0	0	0	0	0	0	0	0	0	0	0	0	0	0	0	0	0
g__Desulfobulbus	0	0	0	0	0	0	0	0	5	3	0	0	0	0	45	0	0	0	0	0	0	0	0	0	0	0	0	0	0	0	0	0	0	0	0	0	0	0	0	0	0	0
g__Desulfocapsa	0	0	0	0	0	0	0	0	0	0	0	0	0	0	52	0	0	0	0	0	0	0	0	0	0	0	0	0	0	0	0	0	0	0	0	0	0	0	0	0	0	0
g__Desulfococcus	0	0	0	0	6	0	7	0	5	0	3	7	0	8	253	9	6	0	0	0	0	0	0	4	0	0	0	0	0	0	0	0	0	0	0	0	61	0	10	0	0	0
g__Desulfomicrobium	0	0	0	0	0	0	0	0	0	9	0	0	4	0	26	0	0	0	0	0	0	0	0	0	0	0	0	0	0	0	0	0	0	0	0	0	0	0	0	0	0	0
g__Desulfomonile	0	0	0	0	0	0	0	0	0	0	0	0	0	0	38	0	0	0	0	0	0	0	0	0	0	0	0	0	0	0	0	0	0	0	0	0	0	0	0	0	4	0
g__Desulfonema	0	0	0	0	9	13	14	0	0	0	0	0	0	0	0	0	0	0	0	0	0	0	0	0	0	0	9	0	0	0	0	0	0	0	0	0	0	0	0	0	0	0
g__Desulfotomaculum	0	0	0	0	0	0	0	0	0	0	0	0	0	0	0	0	0	0	0	0	0	0	0	0	0	0	0	0	0	0	0	0	0	0	0	0	0	0	653	0	0	0
g__Desulfovibrio	0	0	64	0	0	0	40	0	11	10	8	114	340	12	195	34	12	0	19	35	0	0	0	0	38	0	0	4	23	39	18	0	31	21	0	0	0	0	0	0	123	0
g__Devosia	0	0	0	0	0	0	0	0	0	0	0	0	0	0	35	0	0	0	0	0	0	0	0	0	0	0	0	0	0	0	0	0	0	22	1	0	0	0	7	0	50	0
g__Dialister	0	0	0	8	122	6	477	0	44	55	29	281	71	36	292	76	63	0	101	839	0	536	0	0	0	6	88	0	150	913	382	640	30	153	0	0	0	0	194	0	74	42
g__Diaphorobacter	0	0	0	0	0	0	0	0	0	0	0	0	0	0	0	0	0	0	0	0	0	0	0	0	0	0	0	0	0	0	0	0	0	40	0	0	0	0	0	0	0	0
g__Dictyoglomus	0	0	0	0	0	0	0	0	0	0	0	0	0	0	0	0	0	0	0	0	0	0	0	0	0	0	0	0	0	0	0	0	0	0	0	0	0	0	0	0	7	0
g__Dietzia	0	0	0	0	0	0	5	0	0	0	0	0	0	0	0	0	0	0	0	0	0	0	0	0	0	0	0	0	0	4	0	0	0	0	0	0	0	0	0	0	0	0
g__Dinoroseobacter	0	0	0	0	0	0	0	0	0	0	0	0	0	0	0	0	0	0	0	0	0	0	0	0	0	0	0	0	0	0	0	0	0	22	0	0	56	0	0	0	0	0
g__Dok59	0	0	0	0	0	0	0	0	0	0	0	0	0	0	28	5	0	0	0	0	0	0	0	0	0	0	0	0	0	0	0	0	0	9	0	0	0	0	0	0	96	0
g__Dokdonella	0	0	0	0	0	0	0	0	0	0	0	0	0	0	0	0	0	0	0	0	0	0	0	0	0	0	0	0	0	0	0	0	0	11	0	0	11	0	45	0	58	0
g__Dorea	195	90	35	30	97	97	180	0	21	14	0	14	0	7	107	8	0	0	42	88	0	48	180	56	32	16	62	13	70	76	83	40	416	46	0	0	4	0	0	0	13	0
g__Dyella	0	0	0	0	0	0	0	0	0	0	0	0	0	0	0	0	0	0	0	0	0	0	0	0	0	0	0	0	0	0	0	0	0	7	0	0	0	0	0	0	0	0
g__Eggerthella	24	0	50	13	9	0	0	0	0	0	0	0	0	0	8	0	0	0	0	11	0	16	33	0	48	18	10	0	0	9	9	13	0	0	0	0	0	0	0	0	0	0
g__Eikenella	0	0	0	0	0	0	0	0	0	0	2	4	22	13	212	77	0	0	0	0	0	0	0	0	0	0	0	0	0	0	0	0	0	38	0	0	0	0	0	0	11	0
g__Elizabethkingia	0	0	0	0	0	0	0	0	2324	14621	40133	4164	4444	16605	6726	3214	4315	0	0	0	0	0	0	0	0	0	0	0	0	0	0	0	0	0	0	0	0	0	50	264	16	0
g__Emticicia	0	0	0	0	0	0	0	0	0	0	0	0	0	0	0	0	0	0	0	0	0	0	0	0	0	0	0	0	0	0	0	0	0	0	0	9	0	0	0	0	0	0
g__Enhydrobacter	0	0	0	0	0	0	0	0	0	0	0	0	7	9	5	0	0	0	0	0	0	0	0	0	0	0	0	0	0	0	0	0	39	1191	13	0	0	0	441	0	67	0
g__Enterobacter	0	0	0	0	0	0	0	0	0	0	0	0	0	0	11	0	0	0	0	0	0	0	0	0	0	0	0	0	0	0	0	0	0	0	0	0	0	0	0	0	114	0
g__Enterococcus	24	136	0	0	0	6	7	0	13	0	8	0	14	19	49	9	0	0	0	0	0	10	21	178	0	0	0	0	0	16	0	9	0	0	0	0	29	0	0	0	0	0
g__Enterovibrio	1259	708	637	49	71	1274	1616	0	107	13	20	69	80	42	77	1484	30	0	0	31	0	216	800	433	362	28	36	0	0	28	0	310	25	0	308	1352	22	19	0	0	67	0
g__Epulopiscium	57	7	54	0	10	139	145	0	0	0	0	0	0	0	0	0	0	0	0	0	0	17	65	0	37	0	0	0	0	20	0	24	24	0	128	1209	0	0	0	0	38	0
g__Erwinia	0	0	0	0	0	19	26	0	0	0	0	0	0	0	47	10	0	0	0	30	0	0	0	0	0	0	0	0	0	30	0	0	0	0	11	10	26	0	66	0	615	0
g__Erythrobacter	0	73	19	0	0	75	56	0	10	0	0	51	0	12	107	16	0	0	0	55	0	0	0	67	0	0	0	0	0	55	0	15	0	0	0	0	0	0	229	0	0	1
g__Eudoraea	0	0	0	0	0	0	0	0	0	0	0	0	0	0	0	0	0	0	0	0	0	0	0	0	0	0	0	0	0	0	0	0	0	0	0	0	11	0	0	0	0	0
g__Euzebya	0	0	0	0	0	0	0	0	6	0	0	7	2	0	255	8	0	0	0	0	0	0	0	0	0	0	0	0	0	0	0	0	0	0	0	0	6	0	0	0	0	0
g__Exiguobacterium	0	34	15	0	2	66	63	0	0	0	0	0	0	0	16	0	0	0	0	63	0	0	0	36	0	0	0	0	0	69	0	0	12	0	66	25	0	0	101	0	0	34
g__Faecalibacterium	63	0	121	450	575	1353	2179	12	1139	302	261	694	808	295	4189	421	276	488	947	855	214	562	100	0	133	458	573	508	931	689	2439	568	109	985	0	0	166	0	312	0	611	0
g__Ferrimonas	301	151	50	0	38	278	366	0	0	0	0	0	0	0	0	0	0	0	0	0	0	39	251	127	44	0	25	0	0	0	0	60	0	0	0	0	0	0	0	0	0	0
g__FFCH10602	0	0	0	0	0	0	0	0	0	0	0	0	0	0	9	0	0	0	0	0	0	0	0	0	0	0	0	0	0	0	0	0	0	0	0	0	0	0	0	0	0	0
g__Fibrobacter	0	0	0	0	0	0	0	0	0	0	0	0	0	0	37	0	0	0	0	0	0	0	0	0	0	0	0	0	0	0	0	0	0	0	0	0	0	0	10	0	0	0
g__Filifactor	0	0	0	0	0	0	0	0	7	98	9	15	10	0	8	0	0	0	0	0	0	0	0	0	0	0	0	0	0	0	0	0	0	61	0	0	4	0	0	0	28	0
g__Finegoldia	0	0	0	0	0	0	0	0	10	10	10	100	11	8	15	16	6	0	0	0	0	0	0	0	0	5	0	0	0	0	0	0	0	0	0	0	0	0	0	0	17	3
g__Flavihumibacter	0	0	0	0	0	0	0	0	0	1	1	0	0	8	0	0	3	0	0	0	0	0	0	0	0	0	0	0	0	0	0	0	0	0	0	0	0	0	0	0	14	0
g__Flavisolibacter	0	0	0	0	0	0	0	0	0	0	0	0	0	0	13	0	0	0	0	0	0	0	0	0	0	0	0	0	0	0	0	0	0	0	0	0	0	0	0	0	0	0
g__Flavobacterium	0	0	0	4	0	0	0	0	6	39	72	391	10	28	22	30	36	0	0	0	5	4	0	0	0	0	0	0	0	0	0	4	0	0	0	0	0	8	902	0	28	20
g__Flexibacter	0	0	0	0	0	0	0	0	0	0	0	0	0	0	0	0	0	0	0	0	0	0	0	0	0	0	0	0	0	0	0	0	6	0	0	0	0	0	0	0	0	0
g__Flexithrix	0	0	0	0	0	3	0	0	0	0	0	0	0	0	0	0	0	0	0	0	0	0	0	0	0	0	7	0	0	0	0	0	0	0	0	0	0	0	0	0	0	0
g__Fluviicola	0	0	0	0	0	0	4	0	0	3	0	26	0	0	3	0	6	0	0	0	0	0	0	0	0	0	8	0	0	0	0	0	12	10	26	7	0	0	139	0	10	0
g__Francisella	0	0	0	0	0	0	0	0	0	0	0	4	0	0	0	0	0	0	0	4	0	0	0	0	0	0	0	0	0	6	4	0	127	0	14	242	20	31	387	0	683	17
g__Fusibacter	94	0	10	0	13	0	0	0	0	0	0	0	0	0	22	0	0	0	0	0	0	0	8	0	0	0	4	0	12	0	13	10	0	0	0	0	0	0	0	0	0	0
g__Fusobacterium	6	958	0	84	0	0	0	17	112	176	20	45	170	43	97	42	151	0	0	0	0	0	0	548	0	55	0	0	0	0	0	0	0	908	0	0	43	0	0	0	454	0
g__Gallicola	0	0	0	0	0	0	0	0	7	8	5	85	11	0	8	8	0	0	0	0	0	0	0	0	0	0	0	0	0	0	0	0	0	0	0	0	0	0	0	0	0	0
g__Gallionella	0	10	0	0	6	4	0	0	0	0	0	0	0	0	9	0	0	0	0	0	0	0	0	0	0	0	6	0	0	0	0	0	0	0	0	0	0	0	3	0	0	0
g__Garciella	0	0	0	0	0	0	0	0	0	0	0	0	0	0	0	0	0	0	0	0	0	0	0	0	0	0	0	0	0	0	0	0	0	0	0	0	7	0	0	0	0	0
g__GBI-58	0	0	0	0	0	0	0	0	0	0	0	5	0	0	2	0	0	0	0	0	0	0	0	0	0	0	0	0	0	0	0	0	0	0	0	0	0	0	0	0	0	0
g__Gelidibacter	0	0	0	0	0	0	0	0	0	0	0	26	0	0	0	0	0	0	0	0	0	0	0	0	0	0	0	0	0	0	0	0	0	0	0	0	0	0	0	0	0	0
g__Gemella	0	0	0	0	0	0	0	67	148	39	46	99	428	493	829	401	143	0	0	0	0	0	0	0	0	0	0	0	0	0	11	0	0	186	0	0	0	0	64	0	49	0
g__Gemmata	0	0	0	0	0	0	0	0	0	0	0	0	0	0	0	0	0	0	0	0	0	0	0	0	0	0	0	0	0	0	0	0	0	0	0	0	0	0	108	0	0	0
g__Gemmatimonas	0	0	0	0	0	0	0	0	0	0	0	0	0	0	0	0	0	0	0	0	0	0	0	0	0	0	0	0	0	0	0	0	0	0	0	0	0	0	0	0	35	0
g__Geobacillus	0	0	0	0	5	0	0	0	0	0	0	0	0	0	0	0	0	0	0	0	0	0	0	0	0	0	0	0	0	0	0	0	0	0	0	0	0	0	0	0	0	0
g__Geobacter	0	0	0	0	0	0	0	0	0	0	0	0	4	0	28	0	3	0	0	0	0	0	0	0	0	0	3	0	0	0	0	0	0	6	0	13	6	0	365	0	248	0
g__Geodermatophilus	0	0	0	0	0	0	0	0	0	0	0	0	0	0	77	0	0	0	0	0	0	0	0	0	0	0	0	0	0	0	0	0	0	0	0	0	0	0	0	0	0	0
g__Georgenia	0	0	0	0	0	0	0	0	0	0	0	0	0	0	0	0	0	0	0	0	0	0	0	0	0	0	0	0	0	0	0	0	0	0	0	0	0	0	0	0	27	0
g__Glaciecola	0	0	0	0	0	0	0	0	3	1	2	48	3	0	4	6	0	0	0	0	0	0	0	0	0	0	4	0	0	0	9	0	0	0	0	0	6	0	2	0	0	0
g__Glycomyces	0	0	0	0	0	0	0	0	0	0	0	0	4	0	94	5	0	0	0	0	0	0	0	0	0	0	0	0	0	0	0	0	0	0	0	0	0	0	0	0	0	0
g__GOUTA19	0	0	0	0	0	0	3	0	0	0	0	0	0	0	0	0	0	0	0	0	0	0	0	0	0	0	0	0	0	0	0	0	0	0	0	0	9	0	0	0	0	0
g__Gracilibacter	0	0	0	0	0	0	0	0	0	0	0	0	0	0	0	0	0	0	0	0	0	0	0	0	0	0	0	0	0	0	0	0	0	17	0	0	0	0	0	0	0	0
g__Granulicatella	0	0	0	0	0	24	35	24	44	30	24	80	121	85	74	170	102	0	0	36	0	0	0	0	0	0	0	0	0	54	0	0	0	0	0	0	0	0	62	78	73	0
g__HA73	0	0	0	0	0	0	0	0	2	0	0	0	0	0	15	0	0	0	0	0	0	0	0	0	0	0	0	0	0	0	0	0	0	0	0	0	0	0	0	0	0	0
g__Haemophilus	0	18	0	0	7	3	15	133	635	69	609	1626	1444	660	1088	566	672	0	0	8	0	6	0	25	0	0	4	0	0	9	12	10	0	815	0	0	32	0	21	0	722	25
g__Haererehalobacter	0	0	0	0	0	0	0	0	0	0	0	0	0	0	0	0	0	0	0	0	0	0	0	0	0	0	0	0	0	0	0	0	0	0	0	0	0	0	26	0	0	8
g__Haliangium	0	0	0	0	0	0	0	0	0	0	0	0	0	0	19	0	0	0	0	0	0	0	0	0	0	0	0	0	0	0	0	0	0	0	0	0	0	0	0	0	0	0
g__Haloarcula	0	0	0	0	0	0	0	0	0	0	0	0	0	0	0	0	0	0	0	0	0	0	0	0	0	0	0	0	0	0	0	0	0	0	0	0	6	0	37	0	129	0
g__Haloferula	0	0	0	0	0	0	0	0	0	0	0	0	0	0	0	0	0	0	0	0	0	0	0	0	0	0	0	0	0	0	0	0	0	0	0	0	28	0	0	0	0	0
g__Halolamina	0	0	0	0	0	0	0	0	0	0	0	0	0	0	0	0	0	0	0	0	0	0	0	0	0	0	0	0	0	0	0	0	0	0	0	0	0	0	8	0	0	0
g__Halomonas	0	0	0	0	0	0	0	0	20	0	17	29	32	19	439	58	22	0	0	0	0	0	0	0	0	0	0	0	0	0	0	0	0	0	0	28	5	0	11	38	22	23
g__Halorubrum	0	0	0	0	0	0	0	0	0	0	0	0	0	0	0	0	14	0	0	0	0	0	0	0	0	0	0	0	0	0	0	0	0	0	0	0	0	0	0	0	0	0
g__Halostagnicola	0	0	0	0	0	0	0	0	0	10	0	9	0	0	0	0	0	0	0	0	0	0	0	0	0	0	0	0	0	0	0	0	0	0	0	0	0	0	0	0	10	0
g__HB2-32-21	0	0	0	0	0	0	0	0	0	0	0	0	0	0	0	0	0	0	0	0	0	0	0	0	0	0	0	0	0	0	0	0	16	0	0	0	0	0	0	0	0	0
g__Helcococcus	0	0	0	0	0	0	0	0	0	0	0	0	0	0	0	0	0	0	0	0	0	0	0	0	0	0	0	0	0	0	0	0	0	0	0	0	0	0	3	0	0	0
g__Helicobacter	0	0	0	0	0	0	0	0	0	0	0	0	17	3	0	0	0	0	0	0	0	0	0	0	0	0	0	0	0	0	2	0	18	21	0	0	0	0	0	0	0	0
g__HMMVBeg-29	0	0	0	0	0	0	0	0	0	0	0	0	0	0	36	0	0	0	0	0	0	0	0	0	0	0	0	0	0	0	0	0	0	0	0	0	0	0	0	0	0	0
g__Hoeflea	0	0	0	0	0	16	0	0	0	0	0	0	0	0	0	0	0	0	0	0	0	14	0	0	15	0	0	0	0	0	0	33	0	0	0	0	0	0	55	0	0	0
g__HTCC	0	0	0	0	0	0	0	0	0	0	0	0	0	0	0	0	4	0	0	0	3	0	0	0	0	0	0	0	0	0	0	0	0	0	0	0	23	0	0	0	0	0
g__Hydrogenophaga	0	14	0	0	0	8	7	0	18	0	0	114	14	15	138	28	17	0	0	0	0	0	0	0	0	0	0	0	0	5	0	0	0	10	0	0	0	0	111	0	65	0
g__Hydrogenophilus	0	0	0	0	0	0	0	4	0	0	0	0	0	0	0	0	0	0	0	0	0	0	0	0	0	0	0	0	0	0	0	0	0	0	0	0	0	0	0	0	0	0
g__Hylemonella	0	0	0	0	0	0	0	0	0	0	0	0	22	0	0	0	0	0	0	0	0	0	0	0	0	0	0	0	0	0	0	0	0	143	0	0	0	0	0	0	0	0
g__Hymenobacter	0	0	0	0	0	0	0	0	0	0	0	0	0	0	7	0	0	0	0	0	0	0	0	0	0	0	0	0	0	0	0	0	0	0	0	0	0	0	0	0	3	0
g__Hyphomicrobium	0	0	0	0	0	0	0	0	0	0	0	0	0	0	0	0	0	0	0	0	0	0	0	0	0	0	0	0	0	0	0	0	0	0	0	0	6	0	0	0	23	0
g__Hyphomonas	0	0	0	0	0	0	0	0	0	0	0	0	0	0	10	0	0	0	0	0	0	0	0	0	0	0	0	0	0	0	0	0	0	0	0	0	0	0	18	0	0	0
g__Iamia	0	0	0	0	0	0	0	0	0	0	0	0	0	0	0	0	0	0	0	0	0	0	0	0	0	0	0	0	0	0	0	0	0	0	0	0	0	0	0	0	32	0
g__Idiomarina	0	0	0	0	0	0	0	0	0	0	0	0	0	0	5	0	0	0	0	0	0	0	0	0	0	0	0	0	0	0	0	0	0	0	0	0	0	0	0	0	0	169
g__Inquilinus	0	0	0	0	0	0	0	0	0	0	0	0	0	0	0	0	0	0	0	0	0	0	0	0	0	0	0	0	0	0	0	0	0	0	0	0	27	0	0	0	0	0
g__Janibacter	0	0	0	0	0	0	0	0	0	11	0	131	0	0	0	8	0	0	0	0	0	0	0	0	0	0	0	0	0	0	0	0	0	44	0	0	0	0	0	0	0	0
g__Jannaschia	0	0	0	0	0	18	0	0	0	0	0	0	0	0	0	0	0	0	0	28	0	0	0	0	0	0	0	0	0	16	0	0	0	0	0	0	0	0	0	0	0	0
g__Janthinobacterium	0	0	0	0	0	0	0	0	0	0	0	0	0	0	18	0	0	0	0	0	0	0	0	0	0	0	0	0	0	0	0	0	0	0	0	0	0	0	0	0	0	0
g__JG37-AG-70	0	0	0	0	0	0	0	0	0	0	0	0	0	0	0	0	0	0	0	0	0	0	0	0	0	0	0	0	0	0	0	0	0	0	0	0	0	0	0	0	28	0
g__JTB248	0	0	0	0	0	0	0	0	0	0	0	0	0	0	0	0	0	0	0	0	0	0	0	0	0	0	3	0	0	0	0	0	0	0	0	0	0	0	0	0	0	0
g__Kaistobacter	0	0	0	0	0	0	0	0	0	0	0	0	0	0	82	7	0	0	0	12	0	0	0	0	0	0	0	0	0	7	0	0	0	0	42	0	4	0	6	0	267	1
g__Kingella	0	0	0	0	0	0	0	0	0	0	0	0	0	0	0	41	0	0	0	0	0	0	0	0	0	0	0	0	0	0	0	0	0	0	0	0	0	0	0	0	37	0
g__Klebsiella	0	0	0	0	0	0	50	0	0	0	0	0	56	0	54	15	0	0	0	0	0	0	0	0	0	0	0	0	21	0	0	0	12	249	0	0	0	0	0	0	82	0
g__Knoellia	0	0	0	0	0	0	0	0	0	0	0	0	0	0	0	0	0	0	0	0	0	0	0	0	0	0	0	0	0	0	0	0	0	0	0	0	0	0	0	0	17	0
g__Kosmotoga	0	0	0	0	0	0	0	20	0	0	0	0	0	0	5	0	0	0	0	0	0	0	0	0	0	0	0	0	0	0	0	0	0	0	0	0	0	0	0	0	0	0
g__Kouleothrix	0	0	0	0	0	0	0	0	0	0	0	0	0	0	12	0	0	0	0	0	0	0	0	0	0	0	0	0	0	0	0	0	0	0	0	0	0	0	0	0	0	0
g__Kribbella	0	0	0	0	0	0	0	0	0	0	0	0	0	0	8	0	0	0	0	0	0	0	0	0	0	0	0	0	0	0	0	0	0	0	0	0	0	0	0	0	0	0
g__KSA1	0	0	0	0	0	0	0	0	3	0	0	0	2	0	157	0	2	0	0	0	0	0	0	0	0	0	0	0	0	0	0	0	0	0	0	0	0	0	0	0	0	0
g__L7A_E11	0	0	0	0	0	0	0	0	0	0	0	0	0	0	12	0	0	0	0	0	0	0	0	0	0	0	0	0	0	0	0	0	0	0	0	0	0	0	0	0	0	0
g__Labrys	0	0	0	0	0	0	0	0	0	0	0	0	0	0	0	0	0	0	0	0	0	0	0	0	0	0	0	0	0	0	0	0	0	0	5	0	0	0	0	0	0	0
g__Lachnoanaerobaculum	0	0	0	0	0	0	0	0	131	110	22	40	0	54	0	0	19	0	0	0	0	0	0	0	0	0	0	0	0	0	0	0	0	0	0	0	0	0	0	0	0	0
g__Lachnobacterium	0	0	0	0	124	33	0	0	25	0	0	14	0	31	141	21	0	0	0	0	0	75	0	0	0	0	86	0	0	0	0	72	0	0	0	0	0	0	0	0	57	0
g__Lachnospira	14	0	33	0	95	55	499	0	42	20	19	13	74	14	147	38	19	15	125	15	0	45	11	0	19	0	87	11	167	12	51	42	0	72	0	0	0	0	0	0	39	0
g__Lactobacillus	0	593	5	25	0	16	7	0	34	193	203	114	160	42	224	53	60	0	0	9	0	6	0	528	0	24	0	0	0	9	0	7	13079	602	0	58	736	0	30	0	1063	0
g__Lactococcus	0	0	0	0	0	0	0	0	6	0	8	8	20	0	18	1	0	0	0	0	0	0	0	0	0	0	0	0	0	0	0	0	6	75	0	0	130	0	29	0	13	0
g__Lautropia	0	0	0	0	0	0	0	0	0	0	243	10	91	7	50	36	28	0	0	0	0	0	0	0	0	0	0	0	0	0	0	0	0	198	0	0	0	0	0	0	80	0
g__Lawsonia	0	0	0	0	0	0	0	0	0	0	0	0	0	0	0	0	0	0	0	0	0	0	0	0	0	0	0	0	0	0	0	0	145	47	88	6890	84	0	328	0	1	0
g__LCP-26	0	0	0	0	0	0	0	0	0	0	0	0	0	0	58	0	0	0	0	0	0	0	0	0	0	0	0	0	0	0	0	0	0	0	0	0	0	0	0	0	0	0
g__LCP-6	0	0	0	0	0	0	0	0	0	0	0	0	4	0	17	0	0	0	0	0	0	0	0	0	0	0	0	0	0	0	0	0	0	0	0	0	0	0	0	0	0	0
g__Leeuwenhoekiella	0	0	0	0	0	0	0	0	0	0	0	0	0	0	0	0	5	0	0	0	0	0	0	0	0	0	0	0	0	0	0	0	0	0	0	0	0	0	0	0	0	0
g__Legionella	0	0	0	0	0	0	0	0	0	0	0	0	0	0	11	0	4	0	0	0	0	0	0	0	0	0	0	0	0	0	0	0	0	0	0	0	0	0	0	0	0	0
g__Leptolyngbya	0	0	0	0	0	0	0	0	0	0	0	0	0	0	0	0	0	0	0	0	0	0	0	0	0	0	0	0	0	0	0	0	0	0	0	0	3	0	0	0	0	0
g__Leptonema	0	0	0	0	3	0	0	0	0	0	0	0	0	0	9	2	0	0	0	0	0	0	0	0	0	0	0	0	0	0	0	0	0	0	0	0	0	0	0	0	0	0
g__Leptotrichia	0	0	0	0	0	0	0	0	201	37	34	187	142	258	57	211	142	0	0	0	0	0	0	0	0	0	0	0	0	0	0	0	0	2436	0	0	0	0	0	0	99	0
g__Leucobacter	0	0	0	0	0	0	0	0	0	0	0	0	0	0	0	0	0	0	0	0	0	0	0	0	0	0	0	0	0	0	0	0	0	0	0	0	0	0	0	0	17	0
g__Leuconostoc	0	0	0	0	0	0	0	0	0	0	0	0	0	0	0	0	0	0	0	0	0	0	3	0	0	0	0	0	0	0	0	0	0	0	0	0	0	0	0	0	0	0
g__Leucothrix	0	0	0	0	0	0	0	0	0	0	0	0	0	0	0	0	0	0	0	0	0	0	0	0	0	0	0	0	0	0	0	0	0	0	0	0	8	0	11	0	0	0
g__Lewinella	0	0	0	0	0	0	0	0	0	0	0	0	0	0	0	0	0	0	0	0	0	0	0	0	0	0	0	0	0	0	0	2	0	0	0	0	0	0	0	0	0	0
g__Limnohabitans	0	0	0	0	0	0	0	0	0	0	0	0	0	0	0	0	0	0	0	0	0	0	0	0	0	0	0	0	0	0	0	0	0	0	0	0	0	0	0	0	36	0
g__Loktanella	0	0	0	0	0	30	31	0	0	0	0	0	0	0	0	0	0	0	0	57	0	0	0	0	0	0	0	0	0	51	0	0	0	0	0	0	9	0	23	0	10	0
g__Lotus	0	0	0	0	0	0	0	0	0	0	0	0	0	0	49	0	4	0	0	0	0	0	0	0	0	0	0	0	0	0	0	0	0	12	0	0	0	0	0	0	0	0
g__Luteibacter	0	0	0	0	0	0	0	0	0	0	0	0	0	0	0	0	0	0	0	0	0	0	0	0	0	0	0	0	0	0	0	0	0	0	0	0	0	0	0	0	11	0
g__Luteimonas	0	0	0	0	0	0	0	0	0	0	0	0	0	0	7	0	0	0	0	7	0	0	0	0	0	0	0	0	0	4	0	0	0	0	0	3	0	0	0	0	0	0
g__Luteolibacter	0	0	0	0	0	7	0	0	0	0	0	0	0	0	0	0	0	0	0	0	0	0	0	0	0	0	0	0	0	0	0	11	0	35	0	0	0	0	56	0	32	0
g__Lutibacterium	0	0	0	0	0	0	0	0	0	0	0	0	0	0	0	0	0	0	0	0	0	0	0	5	0	0	0	0	0	0	0	0	0	0	0	0	0	0	1	0	0	0
g__Lutimonas	0	0	0	0	0	0	0	0	0	0	0	0	0	0	0	0	0	0	0	0	0	0	0	0	0	0	0	0	0	0	0	0	0	28	0	0	52	0	0	0	0	0
g__Lysobacter	0	0	0	0	0	0	0	0	0	0	0	0	0	0	21	0	0	0	0	0	0	0	0	0	0	0	0	0	0	0	0	0	0	0	0	0	0	0	10	0	45	0
g__Macrococcus	0	0	0	0	0	0	5	0	0	0	0	0	0	0	0	0	0	0	0	16	0	0	0	0	0	0	0	0	0	0	0	0	0	0	0	0	0	0	19	0	12	0
g__Maribacter	0	0	0	0	0	0	0	0	0	0	0	0	0	0	0	0	0	0	0	0	0	0	0	0	0	0	0	0	0	0	0	0	0	0	0	0	11	0	0	0	0	0
g__Marihabitans	0	0	0	0	0	0	0	0	0	0	0	0	0	0	0	0	0	0	0	0	0	0	0	0	0	0	0	0	0	0	0	0	0	0	0	0	0	0	48	0	74	0
g__Marinicella	0	0	0	0	0	0	0	0	0	0	0	21	5	5	0	0	5	0	0	0	0	0	0	0	0	0	0	0	0	0	0	0	0	0	0	0	0	0	0	0	0	0
g__Marinimicrobium	0	0	0	0	0	0	0	0	0	0	0	0	0	0	0	0	0	0	0	0	0	0	0	0	0	0	0	0	0	0	0	0	0	0	0	0	0	0	18	0	0	0
g__Marinobacter	0	0	0	0	0	2	0	0	0	0	0	0	0	0	14	0	0	0	0	0	0	0	0	0	0	0	4	0	0	0	0	0	6	23	0	0	56	0	1	0	0	32
g__Marinobacterium	0	0	0	0	0	0	0	0	0	0	0	0	0	0	0	0	0	0	0	0	0	0	0	0	0	0	0	0	0	0	0	0	20	0	0	0	0	0	0	153	0	0
g__Marinomonas	0	47	0	0	0	0	0	0	74	32	51	812	73	38	85	125	63	0	0	0	0	0	0	52	0	0	0	0	0	0	0	0	0	0	0	24	0	0	202	0	15	29
g__Marivita	0	0	0	0	0	0	0	0	0	0	0	108	0	0	0	0	0	0	0	0	0	0	0	0	0	0	0	0	0	0	0	0	0	0	0	0	0	0	0	0	0	0
g__Martelella	0	0	0	0	0	0	0	0	0	0	0	0	0	0	0	0	0	0	0	0	0	0	9	0	0	0	0	0	0	0	0	0	0	0	0	0	0	0	0	0	0	0
g__Massilia	0	0	0	0	0	0	0	0	0	0	0	0	0	0	18	0	0	0	0	0	0	0	0	0	0	0	0	0	0	0	0	0	0	0	0	0	0	0	0	0	15	0
g__Megamonas	0	193	0	0	46	0	0	0	55	52	36	75	75	35	703	42	48	0	0	0	0	0	0	211	0	0	20	0	0	0	0	0	27	375	0	0	24	0	1	0	22	0
g__Megasphaera	0	0	0	0	0	0	0	18	76	70	55	70	18	22	97	15	32	0	0	21	0	0	0	0	0	0	0	0	0	33	0	0	0	46	0	0	0	0	0	0	0	0
g__Mesonia	0	0	0	0	0	0	0	0	0	0	0	0	0	0	0	0	0	0	0	0	0	0	0	0	0	0	0	0	0	0	0	0	0	0	0	0	0	0	12	0	0	0
g__Mesorhizobium	14	0	20	0	0	29	42	0	0	0	0	0	0	0	0	0	0	0	0	0	0	26	8	0	17	0	0	0	0	0	0	36	0	44	0	0	0	0	0	0	20	0
g__Methanobacterium	0	0	0	0	0	0	0	0	0	0	0	0	0	0	0	0	0	0	0	0	0	0	0	0	0	0	0	0	0	0	0	0	0	3	0	0	0	0	0	0	0	0
g__Methanobrevibacter	0	0	0	0	0	0	0	0	0	0	0	0	261	0	49	0	0	0	0	0	0	0	0	0	0	0	0	0	0	0	0	0	0	4	0	0	0	0	0	0	0	0
g__Methanosaeta	0	0	0	0	0	0	0	0	0	0	0	0	0	0	186	0	0	0	0	0	0	0	0	0	0	0	0	0	0	0	0	0	0	0	0	0	0	0	0	0	0	0
g__Methylibium	0	0	0	0	0	6	18	0	0	0	5	0	0	0	59	0	0	0	0	0	0	0	0	0	0	0	0	0	6	0	0	0	0	42	0	0	0	0	22	0	44	0
g__Methylobacterium	0	0	0	0	0	0	0	0	0	0	0	0	0	0	0	0	0	0	0	0	0	0	0	0	0	0	0	0	0	0	0	0	0	14	0	0	0	0	0	0	13	0
g__Methylocaldum	0	0	0	0	0	0	0	0	0	0	0	0	0	0	10	0	0	0	0	0	0	0	0	0	0	0	0	0	0	0	0	0	0	0	0	0	0	0	0	0	0	0
g__Methylophaga	0	0	0	0	19	8	7	0	0	0	0	0	0	0	0	0	0	0	0	0	0	0	0	0	0	0	8	0	0	0	0	0	0	0	0	0	0	0	0	0	0	0
g__Methylosinus	0	0	0	0	0	0	0	0	0	0	0	0	0	0	12	0	0	0	0	0	0	0	0	0	0	0	0	0	0	0	0	0	0	0	0	0	0	0	0	0	0	0
g__Methylotenera	0	0	0	0	14	2	0	0	0	0	0	0	0	0	0	0	0	0	0	0	0	0	0	0	0	0	0	0	0	0	0	0	0	16	0	0	0	0	0	0	0	0
g__Methyloversatilis	0	4	0	0	0	0	0	0	0	11	5	38	0	2	0	0	0	0	0	0	0	0	0	0	0	0	0	0	0	0	0	0	0	16	0	0	0	0	0	0	0	0
g__Microbacterium	0	0	0	0	0	0	0	0	2	0	0	0	0	0	0	0	0	0	0	0	0	10	0	0	0	0	0	0	0	0	0	11	23	7	0	0	0	0	0	0	17	0
g__Microbulbifer	4	0	0	0	0	0	0	0	0	0	0	0	0	0	0	0	0	0	0	0	0	0	7	0	0	0	0	0	0	0	0	0	0	0	0	0	0	0	0	0	0	0
g__Micrococcus	0	0	0	0	0	0	0	0	0	0	0	0	0	0	50	0	0	0	0	0	0	0	0	0	0	0	0	0	0	0	0	0	0	0	0	0	0	0	57	0	59	0
g__Microcoleus	0	0	0	0	0	0	0	0	0	0	0	0	0	0	0	0	0	0	0	0	0	0	0	0	0	0	0	0	0	0	0	0	0	0	0	0	0	0	5	0	64	0
g__Mitsuokella	0	0	0	56	0	0	59	0	4	0	0	6	0	5	33	0	0	0	5	0	0	0	0	0	0	42	0	0	20	0	0	0	0	0	0	0	0	0	0	0	0	0
g__Mobiluncus	0	0	0	0	0	0	0	0	0	0	0	0	0	0	0	0	0	0	0	0	0	0	0	0	0	0	0	0	0	0	0	0	0	117	0	0	0	0	0	0	0	0
g__Mogibacterium	0	0	0	0	0	0	0	0	14	18	9	4	32	10	0	8	29	0	0	0	0	0	0	0	0	0	0	0	0	0	0	0	0	0	0	0	0	0	0	0	0	0
g__Moraxella	0	0	0	0	0	0	0	0	0	0	0	6	0	0	0	0	0	0	0	0	0	0	0	0	0	0	0	0	0	0	0	0	0	7	0	0	0	0	0	0	0	0
g__Morganella	0	0	2	0	0	0	1	0	0	0	0	0	0	0	0	0	0	0	0	3	0	0	0	0	0	0	0	0	0	4	0	0	499	41800	393	487	58611	291	202	197	603	494
g__Moritella	40	30	28	29	31	13	89	0	2	0	0	0	0	0	5	32	0	0	17	0	0	0	0	0	0	0	0	19	88	44	105	38	0	0	0	0	0	0	0	0	0	0
g__Moryella	0	0	0	0	0	0	0	0	89	62	34	42	174	49	0	8	25	0	0	0	0	0	0	0	0	0	0	0	0	0	0	0	0	0	0	0	0	0	0	0	21	0
g__Mucispirillum	0	0	0	0	0	0	0	0	0	0	0	6	0	0	45	0	0	0	0	0	0	0	0	0	0	0	0	0	0	0	0	0	426	0	0	0	0	0	0	0	0	0
g__Muricauda	0	0	0	0	0	0	0	0	0	0	0	0	0	0	1	0	0	0	0	0	0	0	0	0	0	0	0	0	0	0	0	0	0	0	0	0	0	0	0	0	0	0
g__Mycetocola	0	0	0	0	0	0	0	0	0	0	0	0	0	0	0	0	0	0	0	0	0	0	0	0	0	0	0	0	0	0	0	0	0	0	0	0	0	0	0	28	0	0
g__Mycobacterium	0	0	0	0	0	0	0	3	0	18	0	336	234	35	262	0	0	0	0	0	0	0	0	0	0	0	0	0	0	0	0	0	0	0	0	0	0	0	0	0	0	0
g__Mycoplana	0	0	0	0	0	0	0	0	0	0	0	0	0	0	0	0	0	0	0	0	0	0	0	0	0	0	0	0	0	0	0	0	0	0	0	0	0	0	17	0	0	0
g__Mycoplasma	70	63	40	28	149	207	92	244	363	75	37	105	106	0	60	54	56	151	107	100	659	114	130	117	64	50	203	184	150	71	88	68	968	46	18	151	197	1137	175	266	277	0
g__Myxococcus	0	0	0	0	0	0	0	0	0	0	0	0	0	0	14	0	0	0	0	0	0	0	0	0	0	0	0	0	0	0	0	0	0	0	0	0	0	0	0	0	21	0
g__Natronomonas	0	0	0	0	0	0	0	0	0	0	0	9	0	0	4	0	0	0	0	0	0	0	0	0	0	0	0	0	0	0	0	0	0	0	0	0	0	0	0	0	0	0
g__Nautella	0	0	0	0	0	0	0	0	0	0	0	0	0	0	15	0	0	0	0	0	0	0	0	0	0	0	0	0	0	0	0	0	0	0	0	0	0	0	0	0	0	0
g__Neisseria	0	0	0	0	0	0	0	22	211	21	478	365	2298	1162	2333	1772	761	0	0	0	0	0	0	0	0	0	0	0	0	0	0	0	0	1014	0	17	28	0	0	0	407	15
g__Niabella	0	0	0	0	0	0	0	0	0	0	0	0	0	0	0	0	2	0	0	0	0	0	0	0	0	0	0	0	0	0	0	0	0	0	0	0	0	0	0	0	0	0
g__Nicotiana	0	0	0	0	0	0	0	0	0	0	0	0	0	0	22	0	0	0	0	0	0	0	0	0	0	0	0	0	0	0	0	0	174	0	83	0	20	0	0	0	784	0
g__Nitratireductor	0	0	0	0	0	0	0	0	0	0	0	0	0	0	13	0	0	0	0	0	0	0	0	0	0	0	0	0	0	0	0	0	0	36	0	0	0	0	0	0	0	0
g__Nitrosopumilus	0	0	0	0	0	0	0	0	0	0	0	0	0	0	57	0	0	0	0	0	0	0	0	0	0	0	0	0	0	0	0	0	7	0	0	0	74	0	17	0	0	10
g__Nitrosospira	0	0	0	0	0	0	0	0	0	0	0	0	0	0	0	0	0	0	0	0	0	0	0	0	0	0	0	0	0	0	0	0	0	0	0	0	0	0	0	0	3	0
g__Nitrosovibrio	0	0	0	0	0	0	0	0	0	0	0	0	0	0	0	0	0	0	0	0	0	0	0	0	0	0	0	0	0	0	0	0	0	58	0	0	0	0	0	0	0	0
g__Nitrospira	0	0	0	0	0	0	0	0	0	0	0	7	0	0	74	0	0	0	0	0	0	0	0	0	0	0	0	0	0	9	0	0	0	0	0	0	5	0	0	0	244	0
g__Nocardioides	0	0	0	0	0	0	0	0	0	0	0	0	0	0	21	0	0	0	0	0	0	0	0	0	0	0	0	0	0	0	0	0	0	0	0	0	0	0	0	0	0	0
g__Nonomuraea	0	0	0	0	0	0	0	0	0	0	0	0	0	0	0	0	0	0	0	0	0	0	0	0	0	0	0	0	0	0	0	0	0	0	0	0	0	0	0	0	19	0
g__Novosphingobium	0	0	0	0	0	0	0	0	0	0	0	10	0	0	13	0	0	0	0	0	7	0	0	0	0	0	0	0	0	0	0	0	0	0	0	0	9	0	0	0	21	0
g__nsmpVI18	0	0	0	0	0	0	0	0	0	0	0	0	0	0	0	0	0	0	0	0	0	0	0	0	0	0	0	0	0	0	0	0	0	17	0	0	46	0	0	0	0	0
g__Oceanicaulis	0	0	0	0	0	0	0	0	0	0	2	0	0	3	18	0	0	0	0	0	0	0	0	0	0	0	0	0	0	0	0	0	0	0	0	0	0	0	0	0	0	0
g__Oceanimonas	0	0	0	0	0	0	0	0	0	0	0	0	0	0	0	0	0	0	0	0	0	0	0	0	0	0	0	0	0	0	0	0	0	0	0	0	0	0	15	0	0	0
g__Oceanisphaera	0	91	0	0	0	56	57	0	0	0	0	0	0	0	0	0	0	0	0	0	0	0	0	54	0	0	0	0	0	0	0	0	0	0	0	0	0	0	0	0	0	0
g__Octadecabacter	0	0	0	0	0	0	0	131	0	0	0	0	0	0	0	0	0	0	0	0	0	0	0	0	0	0	0	0	0	0	0	0	0	19	0	0	21	0	0	0	0	0
g__Odoribacter	0	0	6	0	0	0	0	0	0	0	0	0	0	0	0	0	0	0	0	0	0	18	0	0	12	0	19	0	0	0	9	8	284	44	0	0	0	0	0	0	34	0
g__Oleispira	0	0	0	0	5	0	0	0	0	0	0	0	0	0	0	0	0	0	0	0	0	0	0	0	0	0	0	0	0	0	0	0	0	0	0	0	0	0	0	0	0	0
g__Olsenella	0	0	0	0	0	0	0	0	0	0	0	0	0	0	32	6	0	0	0	0	0	0	0	0	0	0	0	0	0	0	0	0	0	0	0	0	0	0	0	0	0	0
g__Opitutus	0	0	0	0	0	0	0	0	0	0	0	0	0	0	6	0	0	0	0	0	0	0	0	0	0	0	0	0	0	0	0	0	0	0	0	0	0	0	3	0	9	0
g__Oribacterium	0	0	0	0	0	0	0	0	75	39	18	25	50	0	29	38	41	0	0	0	0	0	0	0	0	0	0	0	0	0	0	0	0	92	0	0	0	0	0	0	0	0
g__Ornithinimicrobium	0	0	0	0	0	0	0	0	0	0	0	0	0	0	0	0	0	0	0	0	0	0	0	0	0	0	0	0	0	0	0	0	0	34	0	0	0	0	0	0	0	0
g__Ornithobacterium	0	0	0	0	0	0	0	0	0	0	4	12	0	0	0	0	0	0	0	0	0	0	0	0	0	0	0	0	0	0	0	0	0	0	0	0	0	0	21	0	0	0
g__Oscillospira	436	104	220	184	172	203	41	0	21	12	0	27	199	0	282	16	10	154	134	490	56	486	422	109	206	159	151	192	130	882	280	402	871	264	94	0	0	0	120	47	194	0
g__p-75-a5	0	0	11	0	0	0	0	0	0	0	0	6	20	3	7	0	0	0	0	0	0	0	0	0	0	0	0	0	0	0	0	0	0	0	0	0	0	0	0	0	0	0
g__Paenibacillus	0	0	0	0	0	0	0	0	0	0	0	3	0	0	9	0	0	0	0	0	0	0	0	0	0	0	0	0	0	0	0	0	2	0	0	0	0	0	2	0	217	0
g__Paenisporosarcina	0	0	0	0	0	0	0	0	0	0	0	0	0	0	0	0	0	0	0	0	0	0	0	0	0	0	0	0	0	0	0	0	0	0	0	6	0	0	0	0	0	0
g__Paludibacter	0	0	0	0	0	0	0	0	8	9	0	5	18	0	16	7	22	0	0	0	0	0	0	0	0	0	0	0	0	0	0	0	0	0	0	0	0	0	0	0	49	4
g__Pantoea	0	0	0	0	0	0	0	0	0	0	0	0	0	0	5	0	0	0	0	0	0	0	0	0	0	0	0	0	0	0	0	0	0	0	0	0	0	0	0	0	0	0
g__Parabacteroides	88	47	108	90	51	30	57	0	33	13	8	10	28	16	99	35	43	45	72	105	6	381	170	70	257	166	89	22	54	39	166	198	4	109	0	0	0	0	1	0	26	0
g__Paracoccus	0	50	16	0	0	471	479	0	0	0	15	112	0	11	56	13	13	0	0	630	0	0	0	0	0	3	0	0	0	799	6	15	47	61	80	0	2	0	580	0	13	0
g__Parvimonas	0	0	0	0	0	0	0	4	37	97	0	35	171	14	16	58	97	0	0	0	0	0	0	0	0	0	0	0	0	0	0	0	0	0	0	0	0	0	0	0	26	0
g__PD-UASB-13	0	0	0	0	0	0	0	0	0	0	0	0	0	0	0	0	0	0	0	0	0	0	0	0	0	0	0	0	0	0	0	0	0	0	0	0	0	0	3	0	0	0
g__Pectinatus	0	0	0	0	0	0	0	0	0	0	0	0	0	0	0	0	0	0	0	0	0	0	0	0	0	0	0	0	0	0	0	0	0	8	0	0	0	0	0	0	0	0
g__Pediococcus	0	0	0	0	0	0	0	0	0	0	0	0	0	0	0	0	0	0	0	0	0	0	0	0	0	0	0	0	0	0	0	0	16	0	0	0	27	0	0	0	23	0
g__Pedobacter	0	0	0	0	0	0	0	0	0	0	0	0	0	0	0	0	0	0	0	0	0	0	0	0	0	0	0	0	0	0	0	0	0	0	0	0	0	0	0	0	10	0
g__Pedomicrobium	0	0	0	0	0	0	0	0	0	0	0	0	0	0	0	0	0	0	0	0	0	0	0	0	0	0	0	0	0	0	0	0	0	0	0	29	0	0	0	0	0	0
g__Pelomonas	0	0	0	0	0	0	0	0	0	0	0	0	0	0	13	0	0	0	0	0	0	0	0	0	0	0	0	0	0	0	0	0	0	0	0	23	0	0	0	0	0	0
g__Pelotomaculum	0	0	0	0	0	0	0	0	0	0	0	0	0	0	22	0	0	0	0	0	0	0	0	0	0	0	0	0	0	0	0	0	0	0	0	0	0	0	0	0	0	0
g__Peptococcus	0	0	0	0	0	0	0	0	0	16	2	0	5	0	12	3	9	0	0	0	0	0	0	0	0	0	0	0	0	0	0	0	0	0	0	0	0	0	0	0	0	0
g__Peptoniphilus	0	0	0	0	0	0	0	0	21	0	25	396	37	26	27	35	3	0	0	0	0	0	0	0	0	0	0	0	0	0	0	0	0	0	0	5	0	0	0	0	0	0
g__Peptostreptococcus	0	0	0	0	0	0	0	0	10	27	9	17	53	14	18	28	47	0	0	0	0	0	0	0	0	0	0	0	0	0	0	0	24	0	0	0	0	0	0	15	0	0
g__Perlucidibaca	0	0	0	0	0	0	0	0	0	8	0	33	36	1	4	15	4	0	0	0	0	0	0	0	0	0	0	0	0	0	0	0	0	0	0	0	0	0	0	0	0	0
g__Persicitalea	0	0	0	0	0	0	0	0	0	0	0	0	0	0	0	0	0	0	0	0	0	0	0	0	0	0	0	0	0	0	0	0	0	0	0	0	0	0	46	0	0	0
g__Phaeobacter	0	0	0	0	0	0	0	0	0	0	0	0	0	0	0	0	0	0	0	0	0	0	0	0	0	0	0	0	0	0	0	0	0	0	0	0	29	0	28	0	0	0
g__Phaeospirillum	0	0	0	0	0	0	0	0	0	0	0	0	0	0	4	0	0	0	0	0	0	0	0	0	0	0	0	0	0	0	0	0	0	17	0	0	0	0	0	0	11	0
g__Phascolarctobacterium	0	0	23	154	19	0	0	0	9	6	5	0	5	7	63	5	4	0	0	8	0	4	0	0	19	166	25	0	0	0	171	6	0	26	0	0	17	0	4	0	9	0
g__Phenylobacterium	0	0	0	0	0	0	0	0	0	0	0	0	0	0	28	0	0	0	0	0	0	0	0	0	0	0	0	0	0	0	0	0	0	0	0	0	0	0	85	0	0	0
g__Photobacterium	538	570	2459	1910	448	2095	4658	0	2491	644	944	2245	1897	1019	2215	38548	1063	5	414	400	0	269	23	81	1211	905	24	264	2603	1206	624	1001	4311	347	8201	46020	1739	8656	21992	3516	15851	2346
g__Phyllobacterium	0	0	0	0	0	0	0	0	0	0	0	0	0	0	0	0	0	0	0	0	0	0	0	0	0	0	0	0	0	0	0	0	423	2451	255	422	235	64	189	75	4345	454
g__Pimelobacter	0	0	0	0	0	0	0	0	0	0	0	0	5	0	19	0	0	0	0	0	0	0	0	0	0	0	0	0	0	0	0	0	0	0	0	0	0	0	0	0	0	0
g__Piscirickettsia	0	0	0	0	0	0	0	0	0	0	0	0	0	0	0	0	0	0	0	0	0	0	0	0	0	0	0	0	0	0	0	0	0	0	0	0	11	0	0	0	0	0
g__Planctomyces	0	0	0	0	0	0	0	0	11	0	0	0	0	0	0	0	0	0	0	0	0	0	0	0	0	0	0	0	0	0	0	0	0	0	0	0	9	0	58	0	0	0
g__Planococcus	0	14	0	0	0	22	20	0	0	12	0	0	0	0	0	0	0	0	0	17	0	0	0	0	0	0	0	0	0	28	0	0	0	18	0	0	0	0	0	0	0	0
g__Plesiocystis	0	0	6	0	21	18	14	0	0	0	0	0	0	0	15	3	0	0	0	0	0	6	0	0	6	0	8	0	0	0	0	10	0	0	0	0	0	0	0	0	8	0
g__Plesiomonas	0	0	16	41	0	21	37	0	0	0	0	0	0	0	0	0	0	0	0	0	0	0	0	0	15	32	0	0	0	0	0	0	65	0	0	63	0	46	186	0	149	17
g__Polaribacter	0	0	0	0	0	0	0	18	0	19	0	22	11	3	0	0	0	0	0	0	0	0	0	0	0	0	0	0	0	0	0	0	0	1	0	0	0	0	92	0	50	0
g__Polaromonas	0	0	0	0	0	0	0	0	0	0	3	0	0	0	0	0	0	0	0	0	0	0	0	0	0	0	0	0	0	0	0	0	0	0	0	0	0	0	0	0	0	0
g__Polynucleobacter	0	0	0	0	0	0	0	0	0	0	0	0	0	0	0	0	0	0	0	0	0	0	0	0	0	0	0	0	0	0	0	0	0	0	0	0	0	0	183	0	0	0
g__Pontibacter	0	0	0	0	0	0	0	0	0	0	0	0	0	0	30	0	0	0	0	0	0	0	0	0	0	0	0	0	0	0	0	0	0	0	0	0	0	0	0	0	24	0
g__Porphyrobacter	0	0	0	0	0	0	0	0	0	0	0	0	0	0	8	0	0	0	0	0	0	0	0	0	0	0	0	0	0	0	0	0	0	0	0	0	0	0	0	0	0	0
g__Porphyromonas	0	0	0	0	0	0	0	4	104	527	86	256	639	242	429	935	388	0	0	0	0	0	0	0	0	0	0	0	0	0	0	0	1	409	0	0	0	0	0	0	443	0
g__Prevotella	0	0	33	0	80	16	10	58	1081	1080	622	518	2209	245	463	476	833	30	33	0	6	0	0	10	44	2	124	15	32	0	0	0	1193	3590	0	0	3	0	87	0	620	0
g__Propionibacterium	0	0	0	0	0	5	0	0	12	21	20	315	176	26	48	18	34	0	0	0	0	0	0	0	0	0	0	0	0	2	0	0	13	39	10	0	14	0	144	0	109	0
g__Propionicimonas	0	0	0	0	0	0	0	0	8	0	0	75	4	0	6	0	0	0	0	0	0	0	0	0	0	0	0	0	0	0	0	0	0	0	0	0	0	0	0	0	0	36
g__Propionigenium	76	309	82	933	72	65	1058	0	49	35	25	45	54	51	41	229	50	6	114	23	0	0	0	0	0	11	0	78	544	205	83	106	0	0	0	0	0	0	0	0	0	0
g__Propionivibrio	0	0	0	0	0	0	0	13	0	0	0	0	0	0	0	0	0	0	0	0	0	0	0	0	0	0	0	0	0	0	0	0	0	0	0	0	0	0	0	0	0	0
g__Proteus	0	0	0	0	0	0	0	0	0	0	0	0	0	0	0	0	0	0	0	0	0	0	0	0	0	0	0	0	0	0	0	0	55	4215	62	77	7604	35	22	0	83	64
g__PSB-M-3	0	0	0	0	0	0	0	0	0	0	0	0	0	0	0	0	0	0	0	0	0	0	0	0	0	0	0	0	0	0	17	0	0	0	0	0	0	0	0	0	0	0
g__Pseudanabaena	0	0	0	0	0	0	0	0	0	0	0	0	0	0	0	0	0	0	0	0	0	0	0	0	0	0	0	0	0	0	0	0	0	0	0	0	0	0	0	0	46	0
g__Pseudidiomarina	0	0	0	0	0	0	0	0	0	0	0	0	7	0	2	0	0	0	0	0	0	0	0	0	0	0	0	0	0	0	0	0	0	0	0	0	0	0	34	0	0	0
g__Pseudoalteromonas	2	742	1	23	109	431	485	10	165	61	96	2625	192	103	346	341	90	14	0	11	9	29	9	548	23	0	8	3	16	36	35	101	21	0	0	0	0	0	521	0	213	81
g__Pseudobutyrivibrio	0	0	0	0	0	0	0	0	45	43	0	50	262	6	157	62	0	0	0	0	0	0	0	0	0	0	0	0	0	0	0	0	0	0	0	0	0	0	0	0	0	0
g__Pseudochrobactrum	0	0	0	0	0	0	0	0	6	0	0	0	78	0	0	0	0	0	0	0	0	0	0	0	0	0	0	0	0	0	0	0	0	0	0	0	0	0	0	0	13	0
g__Pseudomonas	8	38	0	0	16	35	23	10	87	90	32	493	327	134	339	219	93	0	0	18	0	0	0	28	0	0	0	0	9	12	10	9	72	48	0	37	53	0	363	5	871	16
g__Pseudonocardia	0	0	0	0	0	0	0	0	0	0	0	0	0	0	0	0	0	0	0	0	0	0	0	0	0	0	0	0	0	0	0	0	0	0	0	0	0	0	0	0	24	0
g__Pseudoramibacter_Eubacterium	10	2	0	0	0	0	0	0	0	31	0	6	0	0	0	0	2	0	0	0	0	0	11	0	0	0	0	0	0	0	0	0	0	0	0	0	0	0	0	0	20	0
g__Pseudorhodobacter	0	0	0	0	0	15	15	0	0	0	0	0	0	0	0	0	0	0	0	19	0	0	0	0	0	0	0	0	0	0	0	0	0	19	0	0	0	0	53	0	0	0
g__Pseudoruegeria	0	0	0	0	0	0	0	0	0	0	0	0	0	0	0	0	0	0	0	0	0	0	0	0	0	0	0	0	0	0	0	0	0	0	0	0	22	0	0	0	0	0
g__Pseudoxanthomonas	0	0	0	0	0	0	0	0	0	0	0	19	0	0	0	0	0	0	0	0	0	0	0	0	0	0	0	0	0	0	0	0	0	0	0	6	0	0	0	0	9	0
g__Psychrilyobacter	0	0	0	0	0	0	0	0	0	0	0	0	4	0	0	0	0	0	0	0	0	0	0	0	0	0	0	0	0	0	0	0	0	0	0	58	0	0	0	0	0	0
g__Psychrobacter	0	183	36	5	12	834	1008	0	17	7	10	84	13	0	17	21	0	0	0	1200	0	0	0	161	23	0	0	0	0	1257	12	11	0	0	0	0	0	0	571	0	26	0
g__Psychromonas	0	0	0	0	9	8	15	0	15	0	2	0	59	18	0	10	5	0	0	0	0	0	0	0	0	0	6	0	0	0	0	0	0	1	0	0	2	0	0	0	28	0
g__PW3	3379	4496	6457	3605	3793	470	951	128	1050	1310	1296	1337	1820	871	1605	2822	14623	4489	9371	9650	3804	10449	6039	10130	11343	7088	6267	2301	5818	4156	3025	5599	365	49	348	536	1000	403	318	61	494	57
g__Pyramidobacter	0	0	0	0	0	0	0	0	3	3	0	0	41	0	0	0	0	0	0	3	0	0	0	0	0	0	0	0	0	4	0	0	0	166	0	0	0	0	0	0	19	0
g__Ralstonia	141	0	0	0	0	0	0	0	7	0	7	31	49	20	31	9	0	0	0	0	0	0	85	0	0	0	0	0	0	10	0	0	2827	18686	380	297	130	91	623	40	2620	330
g__Rathayibacter	0	0	0	0	0	0	0	0	0	0	0	0	0	0	7	0	0	0	0	0	0	0	0	0	0	0	0	0	0	0	0	0	0	0	0	0	0	0	0	0	0	0
g__RFN20	0	0	0	0	0	0	0	0	0	0	0	0	0	0	0	0	0	0	0	0	0	0	0	0	0	0	0	0	0	0	0	0	0	4	0	0	0	0	0	0	0	0
g__Rheinheimera	0	0	0	0	0	0	0	0	0	13	0	37	0	0	7	0	0	0	0	0	0	0	0	0	0	0	0	0	0	0	0	0	36	0	0	41	0	0	95	0	0	0
g__Rhodanobacter	0	0	0	0	0	0	0	0	0	0	0	0	0	0	0	0	0	0	0	0	0	0	0	0	0	0	0	0	0	0	0	0	0	200	0	0	0	0	0	0	0	0
g__Rhodobacter	0	0	23	0	19	45	45	0	2	0	0	73	0	0	29	0	0	0	0	18	0	39	0	0	20	0	0	0	5	55	0	48	58	78	47	42	1	0	2003	0	129	53
g__Rhodococcus	62	69	82	36	388	163	224	923	1254	2687	805	10772	10435	2090	2206	1489	673	19	14	188	21	14	46	23	18	15	79	21	34	238	74	69	239	62	0	7	232	0	4	0	97	5
g__Rhodocytophaga	0	0	0	0	0	0	0	0	0	0	0	0	0	0	9	0	0	0	0	0	0	0	0	0	0	0	0	0	0	0	0	0	0	0	0	0	0	0	0	0	0	0
g__Rhodoferax	0	0	0	0	0	0	0	0	0	0	0	0	0	0	0	0	0	0	0	0	0	0	0	0	0	0	0	0	0	0	0	0	0	0	0	0	0	0	0	0	18	0
g__Rhodoplanes	0	0	0	0	0	0	0	0	0	4	0	5	0	0	54	0	4	0	0	0	0	0	0	0	0	0	0	0	0	0	0	0	0	0	0	1	16	0	10	0	93	0
g__Rhodovulum	0	0	9	0	0	0	9	0	0	0	0	0	0	0	0	0	0	0	0	0	0	8	0	0	0	0	0	0	0	0	0	11	0	0	0	0	0	0	0	0	0	0
g__Rickettsia	0	0	0	0	0	0	0	0	0	0	0	0	0	0	0	0	0	0	0	0	0	0	0	0	0	0	0	0	0	0	0	0	9	0	0	0	0	0	0	0	3	0
g__Rickettsiella	0	0	0	0	0	0	0	0	0	0	0	0	0	0	0	0	0	0	0	0	0	0	0	0	0	0	0	0	0	0	0	0	65	145	50	0	0	0	0	0	0	0
g__Robinsoniella	0	0	0	0	0	0	0	0	0	0	0	0	0	0	0	0	0	0	0	0	0	0	0	0	0	0	0	0	0	0	0	0	30	0	0	0	0	0	0	0	0	0
g__Roseburia	125	0	0	0	169	2104	947	0	329	66	61	192	155	63	1033	182	42	442	219	123	255	95	114	0	0	0	131	542	268	141	968	136	4	124	0	0	0	0	0	0	99	0
g__Roseobacter	0	0	0	0	0	0	0	0	0	0	0	0	0	0	0	0	0	0	0	0	0	0	0	0	0	0	0	0	0	0	0	0	0	0	0	0	12	0	0	0	0	0
g__Roseomonas	0	0	0	0	0	0	0	0	0	0	0	0	0	0	0	0	0	0	0	0	0	3	0	0	0	0	0	0	0	0	0	0	0	0	0	0	0	0	0	0	0	0
g__Rothia	0	0	0	0	3	0	3	117	410	465	450	3208	1840	236	390	436	530	0	0	0	0	0	0	0	0	0	0	0	0	0	0	0	0	20	0	8	0	0	115	0	161	12
g__RS62	0	0	0	0	0	0	0	0	0	0	0	0	0	0	0	0	0	0	0	0	0	0	0	0	0	0	0	0	0	0	0	0	0	6	0	6	2	0	308	0	0	0
g__Rubellimicrobium	0	0	0	0	0	0	0	0	0	0	0	0	0	0	27	0	0	0	0	0	0	0	0	0	0	0	0	0	0	0	0	0	0	49	0	0	0	0	0	0	0	0
g__Rubricoccus	0	0	0	0	0	0	0	0	0	0	0	0	0	0	9	0	0	0	0	0	0	0	0	0	0	0	0	0	0	0	0	0	0	0	0	0	0	0	52	0	8	0
g__Rubritalea	0	0	0	0	0	2	0	0	0	0	0	0	0	0	3	0	0	0	0	0	0	0	0	0	0	0	0	0	0	0	0	0	0	0	0	20	1	0	33	0	0	0
g__Rubrivivax	0	0	0	0	0	0	0	0	4	0	0	0	0	0	0	0	0	0	0	0	0	0	0	0	0	0	0	0	0	0	0	0	0	0	0	0	0	0	0	0	6	0
g__Rubrobacter	0	0	0	0	0	3	0	12	27	98	13	374	301	84	412	41	12	0	0	0	0	0	0	0	0	0	0	0	0	0	8	0	0	47	0	0	0	0	16	0	0	0
g__Ruegeria	0	0	0	0	0	0	0	0	0	0	0	0	0	0	0	0	0	0	0	0	0	0	0	0	0	0	0	0	0	0	0	0	0	0	0	0	58	0	0	0	0	0
g__Ruminobacter	0	0	0	0	0	0	0	0	0	0	0	0	196	0	10	0	0	0	0	0	0	0	0	0	0	0	0	0	0	0	0	0	0	0	0	0	0	0	0	0	0	0
g__Ruminococcus	356	0	341	198	299	332	774	10	106	40	22	194	1157	52	636	75	76	82	251	642	31	413	371	0	312	175	212	93	313	662	1827	454	266	190	0	0	12	0	47	0	94	0
g__Rummeliibacillus	0	0	0	0	0	0	0	0	0	12	0	0	0	0	0	0	0	0	0	0	0	0	0	0	0	0	0	0	0	0	0	0	0	0	0	0	0	0	0	0	0	0
g__Saccharopolyspora	0	0	0	0	0	0	0	0	0	0	0	0	0	0	0	0	0	0	0	0	0	0	0	0	0	0	0	0	0	0	0	0	0	0	0	0	0	0	24	0	0	0
g__Saccharothrix	0	0	0	0	0	0	0	0	0	0	0	0	0	0	0	0	0	0	0	0	0	0	0	0	0	0	0	0	0	0	0	0	19	0	0	0	0	0	0	0	0	0
g__Salinibacterium	0	0	0	0	0	0	0	0	0	0	0	0	0	0	0	0	0	0	0	0	0	0	0	0	0	0	0	0	0	0	0	0	20	20	17	0	0	0	82	0	12	0
g__Salmonella	0	0	0	0	0	0	0	0	0	0	0	0	0	0	0	0	0	0	0	0	0	0	0	0	0	0	0	0	0	0	0	0	0	0	0	55	0	0	0	0	0	0
g__Sarcina	0	0	0	0	0	0	0	0	0	0	0	0	0	0	0	0	0	0	0	0	0	0	0	0	0	0	0	0	0	0	329	0	0	0	0	0	0	0	0	0	0	0
g__SC3-56	0	0	0	0	4	0	0	0	0	0	0	0	0	0	0	0	0	0	0	0	0	0	0	0	0	0	0	0	0	0	0	0	0	0	0	0	0	0	0	0	0	0
g__Scardovia	0	0	0	0	0	0	0	0	0	14	19	1	0	0	0	0	0	0	0	0	0	0	0	0	0	0	0	0	0	0	0	0	0	0	0	0	0	0	0	0	0	0
g__Schwartzia	0	0	0	0	0	0	0	0	0	0	0	4	6	0	2	0	0	0	0	0	0	0	0	0	0	0	0	0	0	0	0	0	0	0	0	0	0	0	0	0	35	0
g__Sedimentibacter	0	0	0	0	0	0	0	0	0	0	0	0	5	0	31	0	0	0	0	0	0	0	0	0	0	0	0	0	0	0	0	0	0	0	0	0	0	0	10	5	0	0
g__Sediminibacillus	0	0	0	0	0	0	0	0	0	0	0	0	0	0	0	0	0	0	0	0	0	0	0	0	0	0	0	0	0	0	0	0	0	0	0	3	0	0	0	0	0	0
g__Sediminibacterium	0	0	0	0	0	0	0	0	0	3	0	0	37	0	0	0	5	0	0	0	0	0	0	0	0	0	0	0	0	0	0	0	0	0	0	0	0	0	0	0	33	0
g__Sediminitomix	0	0	0	0	0	0	0	0	0	0	0	0	0	0	0	0	0	0	0	0	0	0	0	3	0	0	0	0	0	0	0	0	0	0	0	0	0	0	0	0	0	0
g__Segetibacter	0	0	0	0	0	0	0	3	0	0	0	0	0	0	4	0	0	0	0	0	0	0	0	0	0	0	0	0	0	0	0	0	0	0	0	0	0	0	0	0	8	0
g__Selenomonas	0	0	0	0	0	0	0	0	24	19	16	40	131	18	83	28	0	0	0	0	0	0	0	0	0	0	0	0	0	0	0	0	0	52	0	0	0	0	0	0	78	0
g__Serinicoccus	0	0	0	0	0	0	0	0	0	0	0	0	0	0	0	0	0	0	0	16	0	0	0	0	0	0	0	0	0	0	0	0	0	0	0	0	0	0	11	0	58	0
g__Serratia	0	0	2	0	3	0	2	0	56	21	23	32	42	26	502	105	28	0	0	0	0	0	0	0	0	0	0	0	0	1	0	0	35	84	0	1	125	88	23	0	481	1
g__Sharpea	0	0	0	0	0	0	0	0	0	0	0	0	0	0	0	0	0	0	0	0	0	0	0	0	0	0	0	0	0	0	0	0	0	0	0	32	0	0	0	0	0	153
g__Shewanella	797	1482	215	255	272	1134	1865	0	232	129	369	1608	213	738	245	964	124	6	69	62	0	125	334	777	19	55	38	96	546	485	546	463	247	116	1220	5740	263	617	1446	208	5126	900
g__Shinella	0	0	0	0	0	0	0	0	0	0	0	0	0	0	0	0	0	0	0	0	0	0	0	0	0	0	0	0	0	0	0	0	0	58	0	0	0	0	62	0	0	40
g__Shuttleworthia	0	0	0	0	0	0	0	0	0	0	0	0	11	0	44	14	0	0	0	0	0	0	0	0	0	0	0	0	0	0	0	0	0	0	0	0	0	0	0	0	0	0
g__Simplicispira	0	0	0	0	0	0	0	0	0	0	0	78	0	0	0	16	0	0	0	0	0	0	0	0	0	0	0	0	0	0	0	0	0	0	0	0	0	0	29	0	0	0
g__Siphonobacter	0	0	0	0	0	0	9	0	0	0	0	0	0	0	0	0	0	0	0	17	0	0	0	0	0	0	0	0	0	5	0	0	0	0	0	0	0	0	0	0	0	0
g__Skermanella	0	0	0	0	0	0	0	0	0	0	0	5	8	0	74	0	0	0	0	0	0	0	0	0	0	0	0	0	0	0	0	0	0	0	0	0	0	0	0	0	0	0
g__Slackia	0	0	6	0	0	0	0	0	0	0	0	0	0	0	0	0	0	4	0	0	0	0	0	0	6	0	0	0	0	0	18	0	0	0	0	0	0	0	0	0	0	0
g__Smithella	0	0	0	0	0	0	0	0	0	0	0	0	0	0	0	0	0	0	0	0	0	0	0	0	0	0	0	0	0	0	0	0	0	0	0	0	4	0	4	0	0	0
g__Solibacillus	0	0	0	0	0	6	9	0	55	40	31	1204	186	7972	149	6	20	0	0	6	0	0	0	0	0	0	0	0	0	5	0	0	0	0	0	0	0	0	17	0	0	3165
g__Sorangium	0	0	0	0	0	0	0	0	0	0	0	0	0	0	0	0	0	0	0	0	0	0	0	0	0	0	0	0	0	0	0	0	0	15	0	0	0	0	0	0	0	0
g__Sphaerochaeta	0	0	0	0	0	0	0	0	0	0	0	0	20	0	7	0	0	0	0	0	0	0	0	0	0	0	0	0	0	0	0	0	0	0	0	0	0	0	0	0	0	0
g__Sphingobacterium	0	0	0	0	0	0	0	0	0	0	0	19	0	0	0	0	5	0	0	0	0	0	0	0	0	0	0	0	0	0	0	0	0	0	0	0	0	0	0	40	0	0
g__Sphingobium	0	0	0	0	0	0	0	0	0	0	0	0	0	3	52	0	0	0	0	0	0	0	0	0	0	0	0	0	0	0	0	0	0	0	0	0	0	0	0	0	11	0
g__Sphingomonas	90	0	0	0	0	9	0	0	0	0	14	13	0	18	0	0	0	0	0	0	0	0	99	0	0	0	0	0	0	10	0	0	746	8131	166	285	123	89	479	30	1145	213
g__Sphingopyxis	0	0	0	0	0	0	0	0	0	6	0	80	5	0	0	0	6	0	0	0	0	0	0	0	0	0	0	0	0	0	0	0	0	0	0	0	0	0	11	0	0	0
g__Spirochaeta	0	0	0	0	54	20	20	0	0	0	0	0	0	0	0	0	0	0	0	0	0	0	0	0	0	0	64	0	0	0	0	0	0	0	0	0	0	0	0	0	0	0
g__Spironema	0	0	0	0	4	0	0	0	0	0	0	0	0	0	0	0	0	0	0	0	0	0	0	0	0	0	0	0	0	0	0	0	0	0	0	36	0	0	0	0	0	0
g__Spirosoma	0	0	0	0	0	0	0	0	0	0	0	0	0	0	41	0	0	0	0	0	0	0	0	0	0	0	0	0	0	0	0	0	0	0	0	0	0	0	0	0	0	0
g__Spongiibacter	0	0	0	0	0	0	0	0	0	0	0	0	0	0	0	0	0	0	0	0	0	0	0	0	0	0	0	0	0	0	0	0	0	2	0	0	0	0	0	0	0	0
g__Sporanaerobacter	0	0	0	0	0	0	0	0	2	0	0	0	0	0	0	0	0	0	0	0	0	0	0	0	0	0	0	0	0	0	0	0	0	0	0	0	0	0	0	0	0	0
g__Sporocytophaga	0	0	0	0	0	0	0	0	0	0	0	0	0	0	3	0	0	0	0	0	0	0	0	0	0	0	0	0	0	0	0	0	0	0	0	0	0	0	0	0	0	0
g__Sporosarcina	0	0	0	0	0	0	0	0	0	0	0	0	8	10	21	0	0	0	0	0	0	0	0	0	0	0	0	0	0	0	0	0	0	0	0	0	0	0	0	0	0	0
g__Staphylococcus	2	0	3	0	0	25	40	0	18	16	23	90	53	17	39	16	12	0	0	3	0	0	0	0	0	0	0	0	0	7	0	0	0	18	0	0	0	0	48	0	99	6
g__Stappia	0	0	0	0	0	0	0	0	0	0	0	0	0	0	56	0	0	0	0	0	0	0	0	0	0	0	0	0	0	0	0	0	0	0	0	0	0	0	0	0	0	0
g__Stenotrophomonas	2	2	0	0	0	0	0	5	36	14	32	26	186	22	274	58	28	0	0	0	0	0	0	0	0	0	0	0	0	4	0	0	0	11	0	8	16	0	23	123	57	0
g__Steroidobacter	0	0	0	0	0	0	0	0	0	0	0	0	0	0	31	0	0	0	0	0	0	0	0	0	0	0	0	0	0	0	0	0	0	0	0	0	0	0	0	0	27	0
g__Streptococcus	45	20	23	14	14	40	70	148	874	524	1070	1561	1902	775	997	877	911	9	22	104	0	32	44	12	12	17	0	12	24	150	86	50	0	4590	0	7	179	24	879	0	519	36
g__Streptomyces	0	0	0	0	0	0	0	2	0	2	0	0	17	0	37	0	0	0	0	0	0	0	0	0	0	0	0	0	0	0	0	0	187	10	0	0	0	0	98	0	56	32
g__Subsaximicrobium	0	0	0	0	0	0	0	0	0	0	3	21	0	0	0	0	0	0	0	0	0	0	0	0	0	0	0	0	0	0	0	0	0	0	0	0	0	0	0	0	0	0
g__Succiniclasticum	0	0	0	0	0	0	0	0	0	0	0	0	202	0	23	11	8	0	0	0	0	0	0	0	0	0	0	0	0	0	0	0	0	0	0	0	0	0	0	0	0	0
g__Succinivibrio	0	0	0	0	0	0	0	0	0	0	0	0	0	0	11	0	0	0	0	0	0	0	0	0	0	0	0	0	0	0	0	0	0	0	0	0	0	0	0	0	0	0
g__Sulfitobacter	0	0	0	0	0	0	0	0	0	0	0	0	0	0	0	0	0	0	0	0	0	0	0	0	0	0	0	0	0	0	0	0	0	0	0	0	0	0	18	0	0	19
g__Sulfuricurvum	0	0	0	0	0	0	0	0	5	11	8	0	0	0	60	0	0	0	0	0	0	0	0	0	0	0	0	0	0	0	0	0	0	0	0	0	0	0	0	0	0	0
g__Sulfurimonas	0	29	0	0	26	14	14	0	5	0	0	4	0	0	143	0	0	0	0	0	0	0	0	16	0	0	19	0	0	0	0	0	0	0	0	5	0	0	10	0	36	0
g__Sulfuritalea	0	0	0	0	0	0	0	0	0	0	0	0	0	0	1	0	0	0	0	0	0	0	0	0	0	0	0	0	0	0	0	0	0	0	0	4	0	0	0	0	13	0
g__Sutterella	0	60	0	499	107	0	72	0	16	0	9	8	13	0	159	20	9	0	17	58	0	23	0	46	0	399	70	0	24	50	608	25	38	141	0	0	5	0	13	0	42	0
g__Symbiobacterium	0	0	0	0	0	0	0	0	0	0	0	0	0	0	0	0	0	0	0	0	0	0	0	0	0	0	0	0	0	0	0	0	0	0	0	0	0	0	468	0	0	0
g__Synechococcus	0	0	0	0	0	0	0	0	0	0	0	0	0	0	0	0	0	0	0	0	0	0	0	0	0	0	0	0	0	0	0	0	1331	1271	20209	164	44	102	109	0	103	59
g__Syntrophomonas	0	0	0	0	0	0	0	0	0	7	0	0	0	0	8	0	0	0	0	0	0	0	0	0	0	0	0	0	0	0	0	0	0	174	0	0	0	0	29	0	0	0
g__Syntrophus	0	0	0	0	0	6	0	0	0	0	0	0	0	0	17	0	0	0	0	0	0	0	0	0	0	0	0	0	0	0	0	0	0	47	0	0	0	0	0	0	0	0
g__T78	0	0	0	0	0	0	0	0	0	0	0	0	0	0	0	0	0	0	0	0	0	0	0	0	0	0	0	0	0	0	0	0	0	11	0	0	0	0	192	0	0	0
g__Tannerella	0	0	0	0	0	0	0	0	10	9	4	6	27	18	13	9	7	0	0	0	0	0	0	0	0	0	0	0	0	0	0	0	0	8	0	0	0	0	0	0	0	0
g__Tatlockia	0	0	0	0	0	0	0	0	0	0	0	0	0	0	0	0	0	0	0	0	0	0	0	0	0	0	0	0	0	0	0	0	11	0	0	0	0	0	0	0	0	0
g__Telmatobacter	0	0	0	0	0	0	0	0	0	0	0	0	0	0	0	0	0	0	0	0	0	0	0	0	0	0	0	0	0	0	0	0	0	33	0	0	25	0	0	0	0	0
g__Tetrasphaera	0	0	0	0	0	0	0	0	0	0	0	0	0	0	0	0	0	0	0	0	0	0	0	0	0	0	0	0	0	0	0	0	0	0	0	0	0	0	0	0	17	0
g__TG5	0	0	0	0	0	0	0	0	0	0	3	8	0	0	0	0	0	0	0	0	0	0	0	0	0	0	0	0	0	0	0	0	0	0	0	0	0	0	0	0	45	0
g__Thalassomonas	0	0	0	0	5	0	0	0	0	0	0	0	0	0	0	0	0	0	0	0	0	0	0	0	0	0	0	0	0	0	0	0	0	0	0	0	0	0	20	0	0	15
g__Thermacetogenium	0	0	0	0	0	0	0	0	0	0	0	0	2	0	27	0	0	0	0	0	0	0	0	0	0	0	0	0	0	0	0	0	0	0	0	0	0	0	0	0	0	0
g__Thermoactinomyces	0	0	0	0	0	0	0	0	0	0	0	0	0	0	0	0	0	0	0	0	0	0	0	0	0	0	0	0	0	0	0	0	0	0	0	0	0	0	845	0	0	0
g__Thermomonas	0	0	0	0	0	0	0	0	0	0	0	43	3	0	5	6	0	0	0	0	0	0	0	0	0	0	0	0	0	0	0	0	7	0	0	0	12	0	52	0	61	0
g__Thermus	0	0	0	0	0	0	0	5	0	0	0	44	20	0	0	0	0	0	0	0	0	0	0	0	0	0	0	0	0	0	0	0	0	0	0	0	0	0	0	0	0	0
g__Thiobacillus	0	0	0	0	0	2	2	0	0	0	3	0	2	0	25	0	0	0	0	0	0	0	0	0	0	0	0	0	0	0	0	0	0	0	0	0	0	0	31	0	0	0
g__Thiothrix	0	5	0	0	0	0	0	0	24	11	12	16	19	11	157	19	14	0	0	0	0	0	0	5	0	0	0	0	0	0	0	0	0	0	0	0	0	0	6	0	0	0
g__Tindallia_Anoxynatronum	0	0	0	0	0	0	0	0	0	0	0	3	0	0	8	0	0	0	0	0	0	0	0	0	0	0	0	0	0	0	0	0	0	0	0	0	0	0	0	0	0	0
g__Tissierella_Soehngenia	0	0	0	0	0	0	0	0	0	0	0	0	0	0	0	0	0	0	0	0	0	0	0	0	0	0	0	0	0	0	0	0	0	16	0	0	0	0	0	0	0	0
g__Treponema	0	0	0	0	0	0	0	3	26	356	61	116	1239	2	188	48	36	0	0	0	0	0	0	0	0	0	0	0	0	0	0	0	0	414	0	0	0	0	0	0	82	0
g__Trichococcus	0	0	0	0	0	6	8	0	0	0	0	0	0	0	0	0	0	0	0	3	0	0	0	0	0	0	0	0	0	7	0	0	0	0	0	0	0	0	0	0	0	0
g__Turicibacter	0	0	0	0	0	0	0	0	0	0	0	0	0	0	0	0	0	0	0	0	0	0	0	0	0	0	0	0	0	0	0	0	0	0	0	0	0	0	0	0	8	0
g__Turneriella	0	0	0	0	0	0	0	0	0	0	0	0	0	0	0	0	0	0	0	0	0	0	0	0	0	0	0	0	0	0	0	0	0	0	0	0	0	0	10	0	0	0
g__Ulvibacter	0	0	0	0	0	0	0	0	0	0	0	0	0	0	0	0	0	0	0	0	0	0	0	0	0	0	0	0	0	0	0	0	0	0	0	0	0	0	1	0	0	0
g__vadinCA02	0	0	0	0	0	0	0	0	0	0	0	0	0	0	0	0	0	0	0	0	0	0	0	0	0	0	0	0	0	0	0	0	0	41	0	0	0	0	19	0	0	0
g__vadinHB04	0	0	0	0	0	0	0	0	0	0	0	0	0	0	0	0	0	0	0	0	0	0	0	0	0	0	0	0	0	0	0	0	0	33	0	0	0	0	0	0	0	0
g__Vagococcus	0	0	0	0	0	0	0	0	0	0	0	0	0	0	0	0	0	0	0	0	0	0	0	0	0	0	0	0	0	0	0	0	0	0	0	15	10	0	0	23	0	0
g__Variovorax	0	0	0	0	0	0	0	0	0	0	0	0	3	0	13	0	0	0	0	0	0	0	0	0	0	0	0	0	0	0	0	0	0	0	0	1	1	0	0	0	0	0
g__Veillonella	1071	108	0	4	4	127	0	139	483	496	330	343	443	117	125	203	505	25	0	0	13	0	978	109	0	0	0	33	0	0	6	0	49	454	0	1	10	0	131	0	365	0
g__Vibrio	3034	3221	2548	2897	7462	526	4919	575	25451	1354	1997	5909	3859	2247	4412	21111	2768	61	1204	669	31	192	134	297	106	123	858	1538	6915	5750	14622	3451	1244	84	53353	8604	1334	19281	6694	1369	4538	173
g__Virgisporangium	0	0	0	0	0	0	0	0	0	0	0	0	29	0	0	0	0	0	0	0	0	0	0	0	0	0	0	0	0	0	0	0	0	0	0	0	0	0	0	0	0	0
g__Vitellibacter	0	0	0	0	0	0	0	0	0	0	0	29	0	0	0	0	0	0	0	0	0	0	0	0	0	0	0	0	0	0	0	0	0	0	0	0	0	0	0	0	0	0
g__Vogesella	0	0	0	0	0	0	0	0	0	0	0	0	0	0	0	0	0	0	0	0	0	0	0	0	0	0	0	0	0	0	0	0	39	0	0	0	0	0	0	0	43	0
g__W22	0	0	0	0	0	0	0	0	0	0	0	0	0	0	8	0	0	0	0	0	0	0	0	0	0	0	0	0	0	0	0	0	0	0	0	0	0	0	0	0	0	0
g__WAL_1855D	0	0	0	0	0	0	0	0	0	0	0	0	0	0	0	0	0	0	0	0	0	0	0	0	0	0	0	0	0	0	4	0	0	0	0	0	0	0	0	0	0	0
g__Wautersiella	0	0	0	0	0	0	0	0	0	0	4	5	0	0	4	0	0	0	0	0	0	0	0	0	0	0	0	0	0	0	0	0	0	0	0	0	0	0	42	0	39	13
g__Weissella	0	0	0	0	0	0	0	0	0	0	0	0	0	0	0	0	0	0	0	0	0	0	0	0	0	7	0	0	0	0	0	0	0	0	0	0	0	0	0	0	24	0
g__Winogradskyella	0	0	0	0	5	0	0	4	0	0	0	12	0	0	0	0	0	0	0	0	0	0	0	0	0	0	0	0	0	0	0	0	0	0	0	0	0	0	0	0	0	0
g__Wolbachia	0	0	0	0	0	0	0	4	0	0	0	0	0	0	7	0	0	0	0	0	0	0	0	0	0	0	0	0	0	0	0	0	0	0	0	0	0	0	0	0	0	0
g__Xanthobacter	0	0	0	0	0	0	0	0	0	0	0	0	0	0	30	5	0	0	0	0	0	0	0	0	0	0	0	0	0	0	0	0	0	0	0	0	0	0	0	0	0	0
g__Yersinia	0	0	0	0	0	0	0	0	0	0	0	0	0	0	0	0	0	0	0	0	0	0	0	0	0	0	0	0	0	0	0	0	0	0	0	0	0	0	17	0	107	0
g__YRC22	0	0	0	0	0	0	0	0	0	0	0	0	1	0	32	0	0	0	0	0	0	0	0	0	0	0	0	0	0	0	0	0	0	0	0	0	0	0	0	0	0	0
g__ZD0117	0	0	0	0	0	1	0	0	0	0	0	0	0	0	0	0	0	0	0	0	0	0	0	0	0	0	0	0	0	0	0	0	0	0	0	0	12	0	0	0	0	0
g__Zobellella	0	0	0	0	0	0	0	0	0	0	0	0	0	0	0	0	0	0	0	0	0	0	0	0	0	0	0	0	0	0	0	0	0	0	0	0	0	0	0	0	17	0
g__Zoogloea	0	0	0	0	0	0	0	0	0	0	0	0	0	0	0	0	0	0	0	0	0	0	0	0	0	0	0	0	0	0	0	1	0	0	0	0	1	0	0	0	0	0
Unclassified	58346	85605	74384	79508	56128	66616	58323	111015	42245	41393	29631	47789	57880	15922	43861	15954	55874	72893	79186	77474	62060	49683	56646	81043	69471	83940	58289	77113	74687	90533	52309	53126	47690	15453	7576	45391	17514	112770	53712	64909	39395	154838
Species	TBim1	TBim2	TBim3	TBim4	TBim5	TBim6	TBim7	TObs1	TObs2	TObs3	TObs4	TObs5	TObs6	TObs7	TObs8	TOce1	TOce2	TOce3	TOce4	TOce5	TOce6	TOce7	TOce8	TOce9	TOceH1	TOceH2	TOceH3	TOceH4	TOceH5	TOceH6	TOceH7	TOceH8	TXan1	TXan10	TXan2	TXan3	TXan4	TXan5	TXan6	TXan7	TXan8	TXan9
s__[Clostridium] difficile	69	0	0	0	0	0	0	0	0	0	0	0	0	0	0	0	0	0	0	0	0	0	78	0	0	0	0	0	0	0	0	0	0	0	0	0	0	0	0	0	0	0
s__[Eubacterium] biforme	0	0	0	0	0	0	0	0	0	3	0	25	9	0	25	0	0	0	0	0	0	0	0	0	0	0	0	0	0	0	0	0	0	0	0	0	0	0	0	0	0	0
s__[Eubacterium] dolichum	175	13	0	35	0	41	6	0	0	0	0	0	0	0	0	0	0	12	0	0	6	3	76	7	4	21	0	12	0	0	0	2	0	0	0	0	13	0	0	0	0	0
s__[Prevotella] tannerae	0	0	0	0	0	0	0	0	0	4	0	23	58	19	17	58	168	0	0	0	0	0	0	0	0	0	0	0	0	0	0	0	0	47	0	0	0	0	0	0	34	0
s__[Ruminococcus] gnavus	690	478	17	131	0	340	72	0	125	17	0	31	39	20	252	47	0	70	17	0	54	0	603	445	17	95	0	107	23	0	0	0	431	401	0	0	0	0	274	0	14	0
s__[Ruminococcus] torques	37	0	0	44	11	0	40	0	22	0	0	0	0	8	41	0	0	0	0	0	0	0	31	0	9	36	0	0	15	0	0	0	0	74	0	0	0	0	0	0	0	0
s__Abiotrophia defectiva	0	0	0	0	0	0	0	0	0	0	3	0	0	0	0	0	0	0	0	0	0	0	0	0	0	0	0	0	0	0	0	0	0	0	0	0	0	0	0	0	0	0
s__Acinetobacter guillouiae	0	0	0	0	0	0	0	0	0	0	0	22	0	0	0	0	0	0	0	0	0	0	0	0	0	0	0	0	0	0	0	0	0	0	0	0	0	0	0	0	24	0
s__Acinetobacter johnsonii	0	185	26	0	0	268	337	0	0	0	0	20	24	17	90	30	0	0	0	414	0	0	0	140	20	0	0	0	9	381	9	0	0	13	0	0	0	0	245	0	0	0
s__Acinetobacter lwoffii	0	9	0	0	0	0	0	0	0	0	22	80	49	11	57	0	0	0	0	20	0	0	0	0	0	0	0	0	0	14	0	0	0	78	0	0	0	0	0	0	0	12
s__Acinetobacter rhizosphaerae	0	0	0	0	0	0	0	0	39	18	38	36	69	33	235	49	39	0	0	0	0	0	0	0	0	0	0	0	0	0	0	0	1	749	78	31	9	14	0	0	203	0
s__Acinetobacter schindleri	0	0	0	0	0	0	0	0	0	0	0	0	0	0	0	0	0	0	0	0	0	0	0	0	0	0	0	0	0	0	0	0	0	0	0	0	0	0	0	0	2	0
s__Acinetobacter venetianus	0	0	0	0	0	0	0	0	0	0	0	0	0	8	0	0	0	0	0	0	0	0	0	0	0	0	0	0	0	0	0	0	77	14	9	24	8	0	367	0	32	45
s__Actinoallomurus iriomotensis	0	0	0	0	0	0	0	0	0	0	0	0	0	0	17	0	0	0	0	0	0	0	0	0	0	0	0	0	0	0	0	0	0	0	0	0	0	0	0	0	0	0
s__Actinobacillus parahaemolyticus	0	0	0	0	0	0	0	0	0	0	0	0	10	9	0	29	0	0	0	0	0	0	0	0	0	0	0	0	0	0	0	0	0	38	0	0	0	0	0	0	0	0
s__Aeromonas schubertii	0	0	0	0	0	0	0	0	0	0	0	0	0	0	0	0	0	0	0	0	0	0	0	0	0	0	0	0	0	0	0	0	52	0	0	48	0	0	85	0	81	0
s__Aeromonas simiae	86	69	64	91	48	0	0	0	0	0	0	0	0	0	0	0	0	0	0	87	0	0	0	0	0	0	0	34	67	1030	92	77	0	0	0	0	0	0	0	0	0	0
s__Aeromonas sobria	92	250	87	76	92	202	261	0	28	0	0	131	24	12	99	105	0	8	0	222	0	63	0	86	22	0	0	48	67	1178	100	208	72	62	0	234	41	0	848	14	561	69
s__Aggregatibacter pneumotropica	0	0	0	0	0	0	0	0	0	0	0	0	0	0	16	0	0	0	0	0	0	0	0	0	0	0	0	0	0	0	0	0	0	0	0	0	0	0	0	0	0	0
s__Aggregatibacter segnis	0	0	0	0	0	0	0	0	15	24	373	31	62	83	312	127	54	0	0	0	0	0	0	0	0	0	0	0	0	0	0	0	0	85	0	0	0	0	0	0	212	0
s__Agitococcus lubricus	0	0	0	0	0	0	0	0	0	0	0	0	0	0	0	0	0	0	0	0	0	0	0	0	0	0	0	0	0	0	0	0	0	0	0	0	0	0	1	0	0	0
s__Agrobacterium undicola	0	0	0	0	0	0	0	0	0	0	0	0	0	0	0	0	0	0	0	0	0	0	0	0	0	0	0	0	0	0	0	0	0	0	4	0	0	0	0	0	0	0
s__Akkermansia muciniphila	0	0	55	161	0	0	0	0	10	0	9	9	9	0	188	0	0	0	0	5	0	0	0	0	46	173	0	0	0	9	13	0	0	109	0	0	0	0	68	0	74	0
s__Albidovulum inexpectatum	0	0	0	0	0	0	0	0	0	0	0	0	0	0	0	0	0	0	0	0	0	0	0	0	0	0	0	0	0	0	0	0	0	0	0	0	0	0	0	0	8	0
s__Alcaligenes faecalis	0	0	0	0	0	0	0	0	0	0	0	0	0	0	0	0	0	0	0	0	0	0	0	0	0	0	0	0	0	0	0	0	6	0	0	0	0	0	0	0	18	0
s__Alcanivorax venustensis	0	0	0	0	0	0	0	0	0	0	0	0	0	0	41	0	0	0	0	0	0	0	0	0	0	0	0	0	0	0	0	0	0	0	0	0	0	0	0	0	0	0
s__Algoriphagus vanfongensis	0	0	0	0	0	0	0	0	0	0	0	0	0	0	0	0	0	0	0	0	0	0	0	0	0	0	0	0	0	0	0	0	0	0	0	0	0	0	31	0	0	0
s__Aliivibrio fischeri	502	379	497	405	461	102	937	0	590	132	194	529	394	225	471	6538	247	34	227	337	7	79	79	63	39	73	36	286	1087	1549	701	607	0	0	0	0	0	0	0	0	0	0
s__Alistipes indistinctus	0	0	63	0	0	0	0	0	0	0	0	0	0	0	8	0	0	0	0	0	0	0	0	0	161	12	0	0	0	0	0	0	0	0	0	0	0	0	0	0	0	0
s__Alistipes onderdonkii	0	0	247	0	0	0	66	0	16	0	14	0	15	0	74	23	30	0	86	24	0	202	0	0	447	6	10	0	52	14	93	118	0	360	0	0	0	0	12	0	0	0
s__Alistipes putredinis	0	0	81	80	152	32	64	0	22	18	0	24	0	24	116	0	58	54	130	33	16	348	0	0	179	141	234	38	81	13	211	189	0	18	0	0	0	0	0	0	0	0
s__Allochromatium vinosum	0	0	0	0	0	0	0	0	0	0	0	0	0	0	0	0	0	0	0	0	0	0	0	0	0	0	0	0	0	0	0	0	0	0	0	0	5	0	0	0	8	0
s__Anoxybacillus kestanbolensis	0	0	0	0	0	0	0	0	0	0	0	0	0	14	6	0	7	0	0	0	0	0	0	0	0	0	0	0	0	0	0	0	0	0	0	0	0	0	0	0	0	0
s__Arcobacter cryaerophilus	0	0	0	0	0	0	0	0	0	0	0	0	0	0	0	0	0	0	0	0	38	0	0	0	0	0	0	0	0	0	0	0	0	0	0	0	0	0	0	0	0	0
s__Arthrobacter chlorophenolicus	0	0	0	0	0	0	0	0	0	32	0	0	0	0	0	0	0	0	0	0	0	0	0	0	0	0	0	0	0	0	0	0	97	23	0	0	0	0	0	0	60	0
s__Arthrobacter crystallopoietes	0	0	0	0	0	0	0	0	0	0	0	0	0	0	19	0	0	0	0	0	0	0	0	0	0	0	0	0	0	0	0	0	0	0	0	0	0	0	0	0	0	0
s__Arthrobacter oxydans	0	0	0	0	0	0	0	0	38	14	24	34	44	31	259	37	18	0	0	0	0	0	0	0	0	0	0	0	0	0	0	0	0	0	0	0	0	0	0	0	214	0
s__Asticcacaulis biprosthecium	0	0	0	0	0	0	0	0	0	0	0	0	0	0	4	0	0	0	0	0	0	0	0	0	0	0	0	0	0	0	0	0	0	0	0	0	0	0	0	0	0	0
s__Atopobium vaginae	0	0	0	0	0	0	0	0	0	0	0	0	101	0	0	0	0	0	0	0	0	0	0	0	0	0	0	0	0	0	0	0	0	0	0	0	0	0	0	0	0	0
s__Azoarcus indigens	0	0	0	0	0	8	0	0	0	0	0	0	0	0	0	0	0	0	0	0	0	0	0	0	0	0	0	0	0	0	0	0	0	0	0	0	0	0	0	0	0	0
s__Bacillus cereus	1199	0	329	35	0	1261	1130	0	0	0	0	0	0	0	0	0	0	0	0	307	0	243	911	0	235	13	0	0	0	380	0	325	0	0	0	195	0	0	0	0	0	0
s__Bacillus cohnii	0	0	0	0	0	0	0	0	0	0	0	0	0	0	0	0	0	0	0	0	0	0	0	0	0	0	0	0	0	0	0	2	0	0	0	0	0	0	0	0	0	0
s__Bacillus muralis	0	0	0	0	0	0	0	0	0	0	0	0	0	0	0	0	0	0	0	0	0	0	0	0	0	0	0	0	0	0	0	0	0	0	0	0	0	0	20	0	0	0
s__Bacillus selenatarsenatis	0	0	0	0	0	0	0	0	0	6	0	3	0	0	33	0	0	0	0	0	0	0	0	0	0	0	0	0	0	0	0	0	0	0	0	0	0	0	0	0	20	0
s__Bacillus thermoamylovorans	0	0	0	0	0	0	0	0	0	0	0	0	0	0	0	0	0	0	0	0	0	0	0	0	0	0	0	0	0	0	0	0	0	0	0	0	0	0	0	0	9	0
s__Bacteroides acidifaciens	0	0	0	0	0	0	0	0	0	0	0	0	0	0	0	0	0	0	0	0	0	0	0	0	0	0	0	0	0	0	0	0	0	0	0	0	0	0	0	0	142	0
s__Bacteroides caccae	0	0	78	20	17	5	17	0	0	0	0	0	0	0	0	0	0	13	26	0	0	44	0	0	150	43	24	6	12	0	57	21	0	0	0	0	0	0	0	0	0	0
s__Bacteroides coprophilus	0	0	10	0	0	0	0	0	9	0	0	0	49	0	22	17	15	0	0	0	0	0	0	0	13	0	0	0	0	0	0	0	0	22	0	0	0	0	0	0	0	0
s__Bacteroides eggerthii	0	0	0	0	0	0	0	0	0	0	0	0	0	0	0	0	0	0	0	0	0	0	0	0	0	0	0	0	0	0	30	0	0	0	0	0	0	0	0	0	0	0
s__Bacteroides fragilis	417	137	0	118	0	608	0	0	36	14	15	15	20	12	56	15	37	896	0	0	166	17	767	274	0	167	0	501	2	5	4	0	0	0	0	0	0	0	28	0	0	0
s__Bacteroides ovatus	130	30	19	12	16	0	70	0	0	24	0	0	50	0	0	26	41	0	106	52	0	143	237	51	33	30	0	0	54	21	53	55	0	0	0	0	0	0	0	0	0	0
s__Bacteroides plebeius	37	0	6	0	223	45	0	0	0	0	0	0	16	0	8	9	9	70	0	0	17	300	70	0	0	0	321	55	0	0	0	138	0	0	0	0	0	0	0	0	52	0
s__Bacteroides uniformis	92	16	227	0	103	0	66	0	48	41	0	38	66	25	65	31	53	13	91	49	0	107	155	18	422	0	163	0	87	28	196	63	0	120	0	0	0	0	0	0	0	0
s__Bifidobacterium adolescentis	0	0	0	23	33	137	0	0	0	0	19	117	0	17	293	0	0	23	0	127	12	0	0	0	0	25	29	52	0	135	62	0	0	0	0	0	0	0	0	0	40	0
s__Bifidobacterium bifidum	0	0	0	0	0	0	0	0	0	0	0	0	0	0	0	0	0	0	0	0	0	0	0	0	0	0	0	0	0	0	16	0	0	0	0	0	0	0	0	0	0	0
s__Bifidobacterium breve	0	0	0	0	0	0	0	0	0	0	0	0	0	0	15	0	0	0	0	0	0	0	0	0	0	0	0	0	0	0	0	0	0	222	0	0	0	0	158	0	0	0
s__Bifidobacterium longum	0	555	15	125	15	5	5	0	35	0	0	30	10	24	150	15	9	0	0	11	0	42	6	576	13	118	0	0	0	17	117	44	0	720	0	0	1036	0	411	0	0	0
s__Bifidobacterium thermacidophilum	0	0	0	0	0	0	0	0	0	0	0	0	171	0	0	0	0	0	0	0	0	0	0	0	0	0	0	0	0	0	0	0	0	0	0	0	0	0	0	0	0	0
s__Blautia obeum	0	0	23	19	310	206	145	0	0	0	0	50	0	0	0	0	0	42	32	209	26	61	0	0	30	0	268	33	45	194	84	76	0	0	0	0	0	0	0	0	0	0
s__Blautia producta	19	19	16	16	0	0	0	17	0	0	0	14	0	0	10	0	0	0	0	14	0	28	29	19	0	26	0	0	0	18	0	33	0	128	0	0	0	0	88	0	20	0
s__Brevibacillus reuszeri	0	0	0	0	0	0	0	0	0	0	0	0	7	0	2	0	0	0	0	0	0	0	0	0	0	0	0	0	0	0	0	0	0	0	0	0	0	0	0	0	0	0
s__Brevibacterium aureum	0	0	0	0	0	0	0	0	0	0	0	0	0	0	0	0	0	0	0	0	0	0	0	0	0	0	0	0	0	0	0	0	0	0	0	0	0	0	36	0	46	0
s__Brevundimonas diminuta	0	0	0	0	0	0	0	0	0	0	0	0	0	0	19	0	0	0	0	0	0	0	0	0	0	0	0	0	0	5	0	0	0	0	0	0	0	0	0	0	0	0
s__Bulleidia moorei	0	0	0	0	0	0	0	13	80	61	5	27	50	32	43	26	8	0	0	0	0	0	0	0	0	0	0	0	0	0	5	0	0	67	0	0	0	0	0	0	0	0
s__Bulleidia p-1630-c5	0	0	0	0	0	0	0	0	0	0	0	0	0	0	7	0	0	0	0	0	0	0	0	0	0	0	0	0	0	0	0	0	0	0	0	0	0	0	0	0	0	0
s__Burkholderia bryophila	0	0	0	0	0	0	0	0	3	0	0	0	2	5	0	2	0	0	0	0	0	0	0	0	0	0	0	0	0	0	0	0	0	0	0	0	0	0	0	0	0	0
s__Candidatus Koribacter versatilis	0	0	0	0	0	0	0	0	0	0	0	0	0	0	0	0	0	0	0	0	0	0	0	0	0	0	0	0	0	0	0	0	0	0	0	0	0	0	0	0	1	0
s__Candidatus Nitrososphaera gargensis	0	0	0	0	0	0	0	0	0	0	0	0	24	0	0	0	0	0	0	0	0	0	0	0	0	0	0	0	0	0	0	0	0	0	0	0	0	0	0	0	0	0
s__Candidatus Phytoplasma witches-broom	0	0	0	0	0	0	0	0	0	0	0	0	25	0	0	0	0	0	0	0	0	0	0	0	0	0	0	0	0	0	0	0	0	0	0	0	0	0	0	0	0	0
s__Capnocytophaga ochracea	0	0	0	0	0	0	0	0	0	0	0	0	0	0	13	0	0	0	0	0	0	0	0	0	0	0	0	0	0	0	0	0	0	0	0	0	0	0	28	0	25	0
s__Carludovica palmata	0	0	0	0	0	0	0	25	0	0	0	0	0	0	29	0	0	0	0	0	0	0	0	0	0	0	0	0	0	0	0	0	0	0	0	97	159	0	0	0	667	0
s__Cellulophaga tyrosinoxydans	0	0	0	0	0	0	0	0	0	0	0	0	0	0	0	0	0	0	0	0	0	0	0	0	0	0	0	0	0	0	0	0	0	0	0	0	0	0	21	0	0	0
s__Cetobacterium somerae	11	0	134	4216	0	1427	3627	0	0	0	0	13	0	0	24	0	0	0	0	0	0	5	4	5	85	2244	0	0	0	0	0	0	959	65	11483	600	793	509	2088	33279	6852	144
s__Chitinibacter tainanensis	0	0	0	0	0	0	0	0	0	0	0	0	0	0	4	0	0	0	0	0	0	0	0	0	0	0	0	0	0	0	0	0	0	0	0	0	0	0	0	0	0	0
s__Citricoccus alkalitolerans	0	0	0	0	0	0	0	0	0	0	0	0	0	0	0	0	0	0	0	0	0	0	0	0	0	0	0	0	0	0	0	0	0	0	0	33	0	0	0	0	605	0
s__Citrobacter koseri	0	0	0	0	0	0	0	0	0	0	0	0	0	0	0	0	0	0	0	0	0	0	0	0	0	0	0	0	0	0	0	0	0	0	0	0	52	0	0	0	0	0
s__Clostridium aminophilum	0	0	0	0	0	0	0	0	0	0	0	0	30	0	0	0	0	0	0	0	0	0	0	0	0	0	0	0	0	0	0	0	0	0	0	0	0	0	0	0	0	0
s__Clostridium botulinum	0	0	0	0	0	0	0	0	0	16	0	0	0	0	0	0	0	0	0	0	0	0	0	0	0	0	0	0	0	0	0	0	0	0	0	0	0	0	0	0	0	0
s__Clostridium carnis	17	0	0	0	0	0	36	0	0	0	0	0	0	0	0	0	0	0	0	0	0	0	0	0	0	0	0	0	0	0	0	0	0	0	0	0	0	0	0	0	0	0
s__Clostridium cocleatum	0	0	0	0	0	0	0	0	0	0	0	0	0	0	2	0	0	0	0	0	0	0	0	0	0	0	0	0	0	0	0	0	0	2	0	0	0	0	0	0	0	0
s__Clostridium intestinale	0	0	0	0	0	0	0	0	0	0	0	0	51	0	0	0	0	0	0	0	0	0	0	0	0	0	0	0	0	0	0	0	0	0	0	0	0	0	0	0	0	0
s__Clostridium pasteurianum	0	0	0	0	0	0	0	0	0	0	0	0	0	0	0	0	0	0	0	0	0	0	0	0	0	0	0	0	0	0	0	0	0	33	0	0	0	0	0	0	0	26
s__Clostridium quinii	0	0	0	0	0	0	8	0	0	0	0	0	0	0	0	0	0	0	0	0	0	0	0	0	0	0	0	0	0	0	0	0	0	0	0	0	0	0	0	0	0	0
s__Clostridium sticklandii	0	0	0	0	0	0	0	0	0	0	0	0	0	0	0	0	0	0	0	0	0	0	0	0	0	0	0	0	0	0	0	0	0	0	0	0	0	0	57	0	0	0
s__Clostridium symbiosum	0	0	0	0	0	200	0	0	0	0	0	0	0	0	17	0	0	56	0	0	32	0	0	0	0	0	0	50	0	0	0	0	0	0	0	0	0	0	0	0	0	0
s__Coccinistipes vermicola	0	0	0	0	0	0	0	0	0	0	0	0	0	0	0	0	0	0	0	0	0	0	0	0	0	0	0	0	0	0	0	0	0	0	0	0	0	0	14	0	0	0
s__Collinsella aerofaciens	5	0	182	145	14	127	151	0	0	0	0	0	80	0	97	0	0	33	56	0	15	128	0	0	167	130	16	39	60	0	97	117	0	0	0	13	0	0	0	0	98	0
s__Collinsella stercoris	0	0	0	0	0	0	0	0	0	0	0	0	0	0	64	0	0	0	0	0	0	0	0	0	0	0	0	0	0	0	0	0	0	0	0	0	0	0	0	0	0	0
s__Coprobacillus cateniformis	0	0	0	8	0	0	0	0	0	0	0	0	0	0	0	0	0	0	0	0	0	0	0	0	0	0	0	0	0	0	0	0	0	0	0	0	0	0	0	0	0	0
s__Coprococcus eutactus	0	0	45	0	103	414	66	0	13	0	0	0	0	0	12	0	0	84	5	0	57	0	0	0	41	0	66	134	24	0	297	0	0	0	0	0	0	0	0	0	17	0
s__Corynebacterium durum	0	0	0	0	0	0	0	0	0	0	0	0	0	0	0	0	0	0	0	0	0	0	0	0	0	0	0	0	0	0	0	0	0	0	0	0	0	0	0	0	66	0
s__Desulfomicrobium orale	0	0	0	0	0	0	0	0	0	9	0	0	0	0	0	0	0	0	0	0	0	0	0	0	0	0	0	0	0	0	0	0	0	0	0	0	0	0	0	0	0	0
s__Desulfonema ishimotonii	0	0	0	0	9	6	6	0	0	0	0	0	0	0	0	0	0	0	0	0	0	0	0	0	0	0	9	0	0	0	0	0	0	0	0	0	0	0	0	0	0	0
s__Desulfonema limicola	0	0	0	0	0	7	8	0	0	0	0	0	0	0	0	0	0	0	0	0	0	0	0	0	0	0	0	0	0	0	0	0	0	0	0	0	0	0	0	0	0	0
s__Desulfovibrio C21_c20	0	0	0	0	0	0	0	0	0	0	0	0	0	0	0	0	0	0	0	0	0	0	0	0	0	0	0	0	0	0	0	0	31	0	0	0	0	0	0	0	70	0
s__Desulfovibrio D168	0	0	64	0	0	0	40	0	7	2	8	114	168	9	77	24	6	0	19	35	0	0	0	0	38	0	0	0	18	33	0	0	0	0	0	0	0	0	0	0	0	0
s__Dorea formicigenerans	0	0	16	0	44	15	54	0	8	6	0	8	0	7	55	8	0	0	15	32	0	22	0	0	17	0	24	0	24	17	29	17	0	0	0	0	0	0	0	0	13	0
s__Dyella ginsengisoli	0	0	0	0	0	0	0	0	0	0	0	0	0	0	0	0	0	0	0	0	0	0	0	0	0	0	0	0	0	0	0	0	0	7	0	0	0	0	0	0	0	0
s__Eggerthella lenta	24	0	50	13	9	0	0	0	0	0	0	0	0	0	8	0	0	0	0	11	0	16	33	0	48	18	10	0	0	9	9	13	0	0	0	0	0	0	0	0	0	0
s__Elizabethkingia meningoseptica	0	0	0	0	0	0	0	0	2324	14621	40133	4164	4444	16605	6726	3214	4315	0	0	0	0	0	0	0	0	0	0	0	0	0	0	0	0	0	0	0	0	0	0	264	0	0
s__Enterobacter aerogenes	0	0	0	0	0	0	0	0	0	0	0	0	0	0	3	0	0	0	0	0	0	0	0	0	0	0	0	0	0	0	0	0	0	0	0	0	0	0	0	0	0	0
s__Enterobacter cowanii	0	0	0	0	0	0	0	0	0	0	0	0	0	0	0	0	0	0	0	0	0	0	0	0	0	0	0	0	0	0	0	0	0	0	0	0	0	0	0	0	114	0
s__Enterococcus asini	0	0	0	0	0	0	0	0	0	0	0	0	0	0	0	0	0	0	0	0	0	0	9	0	0	0	0	0	0	0	0	0	0	0	0	0	0	0	0	0	0	0
s__Enterovibrio coralii	0	0	0	0	0	0	0	0	0	0	0	0	0	0	0	0	0	0	0	0	0	0	0	0	0	0	0	0	0	0	0	0	0	0	0	0	0	0	0	0	67	0
s__Erwinia dispersa	0	0	0	0	0	0	0	0	0	0	0	0	0	0	47	10	0	0	0	0	0	0	0	0	0	0	0	0	0	0	0	0	0	0	0	0	0	0	0	0	0	0
s__Erythrobacter citreus	0	73	19	0	0	75	56	0	0	0	0	35	0	0	0	0	0	0	0	55	0	0	0	67	0	0	0	0	0	55	0	0	0	0	0	0	0	0	156	0	0	0
s__Eudoraea adriatica	0	0	0	0	0	0	0	0	0	0	0	0	0	0	0	0	0	0	0	0	0	0	0	0	0	0	0	0	0	0	0	0	0	0	0	0	11	0	0	0	0	0
s__Faecalibacterium prausnitzii	63	0	121	450	575	1353	2179	12	1139	302	261	694	808	295	4189	421	276	488	947	855	214	562	100	0	133	458	573	508	931	689	2439	568	109	985	0	0	166	0	312	0	611	0
s__Fibrobacter succinogenes	0	0	0	0	0	0	0	0	0	0	0	0	0	0	37	0	0	0	0	0	0	0	0	0	0	0	0	0	0	0	0	0	0	0	0	0	0	0	10	0	0	0
s__Flavobacterium columnare	0	0	0	0	0	0	0	0	0	20	28	112	0	10	1	15	0	0	0	0	0	0	0	0	0	0	0	0	0	0	0	0	0	0	0	0	0	0	0	0	0	0
s__Flavobacterium gelidilacus	0	0	0	0	0	0	0	0	0	0	5	23	0	0	0	0	4	0	0	0	0	0	0	0	0	0	0	0	0	0	0	0	0	0	0	0	0	0	0	0	0	0
s__Flexithrix dorotheae	0	0	0	0	0	0	0	0	0	0	0	0	0	0	0	0	0	0	0	0	0	0	0	0	0	0	7	0	0	0	0	0	0	0	0	0	0	0	0	0	0	0
s__Geobacillus vulcani	0	0	0	0	5	0	0	0	0	0	0	0	0	0	0	0	0	0	0	0	0	0	0	0	0	0	0	0	0	0	0	0	0	0	0	0	0	0	0	0	0	0
s__Geobacter lovleyi	0	0	0	0	0	0	0	0	0	0	0	0	4	0	0	0	3	0	0	0	0	0	0	0	0	0	0	0	0	0	0	0	0	0	0	0	6	0	0	0	0	0
s__Geodermatophilus obscurus	0	0	0	0	0	0	0	0	0	0	0	0	0	0	30	0	0	0	0	0	0	0	0	0	0	0	0	0	0	0	0	0	0	0	0	0	0	0	0	0	0	0
s__Haemophilus parainfluenzae	0	18	0	0	7	3	15	114	635	54	589	1247	1432	532	865	517	670	0	0	8	0	6	0	25	0	0	4	0	0	9	12	10	0	611	0	0	32	0	17	0	713	25
s__Haererehalobacter salaria	0	0	0	0	0	0	0	0	0	0	0	0	0	0	0	0	0	0	0	0	0	0	0	0	0	0	0	0	0	0	0	0	0	0	0	0	0	0	26	0	0	8
s__Haloferula phyci	0	0	0	0	0	0	0	0	0	0	0	0	0	0	0	0	0	0	0	0	0	0	0	0	0	0	0	0	0	0	0	0	0	0	0	0	28	0	0	0	0	0
s__Halomonas phoceae	0	0	0	0	0	0	0	0	0	0	0	0	0	0	16	0	0	0	0	0	0	0	0	0	0	0	0	0	0	0	0	0	0	0	0	0	0	0	0	0	0	0
s__Halomonas rifensis	0	0	0	0	0	0	0	0	0	0	0	7	0	0	30	0	0	0	0	0	0	0	0	0	0	0	0	0	0	0	0	0	0	0	0	0	0	0	0	0	0	0
s__Helicobacter apodemus	0	0	0	0	0	0	0	0	0	0	0	0	17	3	0	0	0	0	0	0	0	0	0	0	0	0	0	0	0	0	0	0	0	0	0	0	0	0	0	0	0	0
s__Helicobacter pylori	0	0	0	0	0	0	0	0	0	0	0	0	0	0	0	0	0	0	0	0	0	0	0	0	0	0	0	0	0	0	2	0	0	0	0	0	0	0	0	0	0	0
s__Hoeflea siderophila	0	0	0	0	0	16	0	0	0	0	0	0	0	0	0	0	0	0	0	0	0	14	0	0	15	0	0	0	0	0	0	33	0	0	0	0	0	0	55	0	0	0
s__Janthinobacterium lividum	0	0	0	0	0	0	0	0	0	0	0	0	0	0	18	0	0	0	0	0	0	0	0	0	0	0	0	0	0	0	0	0	0	0	0	0	0	0	0	0	0	0
s__Kingella denitrificans	0	0	0	0	0	0	0	0	0	0	0	0	0	0	0	32	0	0	0	0	0	0	0	0	0	0	0	0	0	0	0	0	0	0	0	0	0	0	0	0	0	0
s__Knoellia subterranea	0	0	0	0	0	0	0	0	0	0	0	0	0	0	0	0	0	0	0	0	0	0	0	0	0	0	0	0	0	0	0	0	0	0	0	0	0	0	0	0	17	0
s__Kosmotoga mrcj	0	0	0	0	0	0	0	20	0	0	0	0	0	0	5	0	0	0	0	0	0	0	0	0	0	0	0	0	0	0	0	0	0	0	0	0	0	0	0	0	0	0
s__Lachnoanaerobaculum orale	0	0	0	0	0	0	0	0	131	110	22	40	0	54	0	0	19	0	0	0	0	0	0	0	0	0	0	0	0	0	0	0	0	0	0	0	0	0	0	0	0	0
s__Lactobacillus agilis	0	0	0	0	0	0	0	0	0	0	0	0	0	0	0	0	0	0	0	0	0	0	0	0	0	0	0	0	0	0	0	0	50	0	0	0	0	0	0	0	0	0
s__Lactobacillus brevis	0	0	0	0	0	0	0	0	0	0	0	0	0	0	11	0	0	0	0	0	0	0	0	0	0	0	0	0	0	0	0	0	15	0	0	0	0	0	0	0	0	0
s__Lactobacillus helveticus	0	0	0	0	0	0	0	0	0	0	0	0	0	0	0	0	0	0	0	0	0	0	0	0	0	0	0	0	0	0	0	0	8	0	0	0	0	0	0	0	0	0
s__Lactobacillus manihotivorans	0	0	0	0	0	0	0	0	0	0	0	0	0	0	4	0	0	0	0	0	0	0	0	0	0	0	0	0	0	0	0	0	0	0	0	0	0	0	0	0	0	0
s__Lactobacillus mucosae	0	579	0	5	0	0	0	0	0	0	5	5	0	0	31	0	0	0	0	0	0	0	0	509	0	4	0	0	0	0	0	0	0	0	0	0	0	0	0	0	0	0
s__Lactobacillus plantarum	0	0	0	0	0	0	0	0	0	7	8	0	30	0	21	9	0	0	0	0	0	0	0	0	0	0	0	0	0	0	0	0	0	0	0	0	0	0	0	0	40	0
s__Lactobacillus pontis	0	0	0	0	0	0	0	0	0	0	0	0	0	0	0	0	0	0	0	0	0	0	0	0	0	0	0	0	0	0	0	0	0	0	0	0	0	0	0	0	188	0
s__Lactobacillus reuteri	0	0	0	0	0	0	0	0	0	54	0	5	0	0	0	0	10	0	0	0	0	0	0	0	0	0	0	0	0	0	0	0	667	0	0	0	0	0	0	0	77	0
s__Lactobacillus salivarius	0	0	0	0	0	9	7	0	0	0	0	0	0	0	0	0	0	0	0	9	0	0	0	0	0	0	0	0	0	9	0	0	0	133	0	0	576	0	0	0	0	0
s__Lactobacillus vaginalis	0	0	0	0	0	0	0	0	0	0	46	0	0	0	0	0	0	0	0	0	0	0	0	0	0	0	0	0	0	0	0	0	0	0	0	0	0	0	0	0	0	0
s__Lactobacillus zeae	0	14	5	0	0	0	0	0	0	0	0	0	0	0	8	0	0	0	0	0	0	0	0	19	0	0	0	0	0	0	0	0	0	0	0	0	0	0	0	0	0	0
s__Lactococcus garvieae	0	0	0	0	0	0	0	0	0	0	0	0	0	0	0	0	0	0	0	0	0	0	0	0	0	0	0	0	0	0	0	0	0	0	0	0	82	0	0	0	0	0
s__Loktanella salsilacus	0	0	0	0	0	30	31	0	0	0	0	0	0	0	0	0	0	0	0	57	0	0	0	0	0	0	0	0	0	51	0	0	0	0	0	0	0	0	23	0	10	0
s__Lotus japonicus	0	0	0	0	0	0	0	0	0	0	0	0	0	0	49	0	4	0	0	0	0	0	0	0	0	0	0	0	0	0	0	0	0	12	0	0	0	0	0	0	0	0
s__Luteibacter rhizovicinus	0	0	0	0	0	0	0	0	0	0	0	0	0	0	0	0	0	0	0	0	0	0	0	0	0	0	0	0	0	0	0	0	0	0	0	0	0	0	0	0	11	0
s__Macrococcus caseolyticus	0	0	0	0	0	0	5	0	0	0	0	0	0	0	0	0	0	0	0	16	0	0	0	0	0	0	0	0	0	0	0	0	0	0	0	0	0	0	19	0	12	0
s__Maribacter polysiphoniae	0	0	0	0	0	0	0	0	0	0	0	0	0	0	0	0	0	0	0	0	0	0	0	0	0	0	0	0	0	0	0	0	0	0	0	0	11	0	0	0	0	0
s__Marihabitans asiaticum	0	0	0	0	0	0	0	0	0	0	0	0	0	0	0	0	0	0	0	0	0	0	0	0	0	0	0	0	0	0	0	0	0	0	0	0	0	0	48	0	74	0
s__Marinobacter hydrocarbonoclasticus	0	0	0	0	0	0	0	0	0	0	0	0	0	0	0	0	0	0	0	0	0	0	0	0	0	0	0	0	0	0	0	0	0	0	0	0	0	0	0	0	0	32
s__Massilia aurea	0	0	0	0	0	0	0	0	0	0	0	0	0	0	0	0	0	0	0	0	0	0	0	0	0	0	0	0	0	0	0	0	0	0	0	0	0	0	0	0	15	0
s__Massilia haematophila	0	0	0	0	0	0	0	0	0	0	0	0	0	0	18	0	0	0	0	0	0	0	0	0	0	0	0	0	0	0	0	0	0	0	0	0	0	0	0	0	0	0
s__Mesorhizobium alhagi	14	0	20	0	0	29	42	0	0	0	0	0	0	0	0	0	0	0	0	0	0	26	8	0	17	0	0	0	0	0	0	36	0	0	0	0	0	0	0	0	0	0
s__Mesorhizobium ciceri	0	0	0	0	0	0	0	0	0	0	0	0	0	0	0	0	0	0	0	0	0	0	0	0	0	0	0	0	0	0	0	0	0	44	0	0	0	0	0	0	0	0
s__Methylobacterium adhaesivum	0	0	0	0	0	0	0	0	0	0	0	0	0	0	0	0	0	0	0	0	0	0	0	0	0	0	0	0	0	0	0	0	0	14	0	0	0	0	0	0	0	0
s__Methylotenera mobilis	0	0	0	0	14	2	0	0	0	0	0	0	0	0	0	0	0	0	0	0	0	0	0	0	0	0	0	0	0	0	0	0	0	16	0	0	0	0	0	0	0	0
s__Microbacterium chocolatum	0	0	0	0	0	0	0	0	2	0	0	0	0	0	0	0	0	0	0	0	0	0	0	0	0	0	0	0	0	0	0	0	0	0	0	0	0	0	0	0	0	0
s__Micrococcus luteus	0	0	0	0	0	0	0	0	0	0	0	0	0	0	50	0	0	0	0	0	0	0	0	0	0	0	0	0	0	0	0	0	0	0	0	0	0	0	56	0	59	0
s__Morganella morganii	0	0	2	0	0	0	1	0	0	0	0	0	0	0	0	0	0	0	0	3	0	0	0	0	0	0	0	0	0	4	0	0	499	41773	393	487	58326	291	202	197	603	494
s__Mucispirillum schaedleri	0	0	0	0	0	0	0	0	0	0	0	6	0	0	45	0	0	0	0	0	0	0	0	0	0	0	0	0	0	0	0	0	426	0	0	0	0	0	0	0	0	0
s__Nautella italica	0	0	0	0	0	0	0	0	0	0	0	0	0	0	15	0	0	0	0	0	0	0	0	0	0	0	0	0	0	0	0	0	0	0	0	0	0	0	0	0	0	0
s__Neisseria bacilliformis	0	0	0	0	0	0	0	0	0	0	0	2	0	0	0	0	0	0	0	0	0	0	0	0	0	0	0	0	0	0	0	0	0	0	0	0	0	0	0	0	0	0
s__Neisseria cinerea	0	0	0	0	0	0	0	0	0	0	0	0	0	0	0	0	4	0	0	0	0	0	0	0	0	0	0	0	0	0	0	0	0	94	0	0	0	0	0	0	0	0
s__Neisseria subflava	0	0	0	0	0	0	0	0	0	0	61	41	159	0	0	0	0	0	0	0	0	0	0	0	0	0	0	0	0	0	0	0	0	23	0	0	1	0	0	0	9	0
s__Neisseria wadsworthii	0	0	0	0	0	0	0	0	0	0	0	0	13	0	0	0	0	0	0	0	0	0	0	0	0	0	0	0	0	0	0	0	0	0	0	0	0	0	0	0	0	0
s__Nicotiana tabacum	0	0	0	0	0	0	0	0	0	0	0	0	0	0	22	0	0	0	0	0	0	0	0	0	0	0	0	0	0	0	0	0	174	0	83	0	20	0	0	0	784	0
s__Nitrosopumilus pIVWA5	0	0	0	0	0	0	0	0	0	0	0	0	0	0	13	0	0	0	0	0	0	0	0	0	0	0	0	0	0	0	0	0	0	0	0	0	0	0	0	0	0	0
s__Nitrosospira briensis	0	0	0	0	0	0	0	0	0	0	0	0	0	0	0	0	0	0	0	0	0	0	0	0	0	0	0	0	0	0	0	0	0	0	0	0	0	0	0	0	3	0
s__Nitrosovibrio tenuis	0	0	0	0	0	0	0	0	0	0	0	0	0	0	0	0	0	0	0	0	0	0	0	0	0	0	0	0	0	0	0	0	0	58	0	0	0	0	0	0	0	0
s__Novosphingobium capsulatum	0	0	0	0	0	0	0	0	0	0	0	10	0	0	0	0	0	0	0	0	0	0	0	0	0	0	0	0	0	0	0	0	0	0	0	0	0	0	0	0	0	0
s__Olsenella uli	0	0	0	0	0	0	0	0	0	0	0	0	0	0	0	6	0	0	0	0	0	0	0	0	0	0	0	0	0	0	0	0	0	0	0	0	0	0	0	0	0	0
s__Olsenella umbonata	0	0	0	0	0	0	0	0	0	0	0	0	0	0	32	0	0	0	0	0	0	0	0	0	0	0	0	0	0	0	0	0	0	0	0	0	0	0	0	0	0	0
s__Ornithinimicrobium kibberense	0	0	0	0	0	0	0	0	0	0	0	0	0	0	0	0	0	0	0	0	0	0	0	0	0	0	0	0	0	0	0	0	0	34	0	0	0	0	0	0	0	0
s__Paenibacillus chondroitinus	0	0	0	0	0	0	0	0	0	0	0	0	0	0	0	0	0	0	0	0	0	0	0	0	0	0	0	0	0	0	0	0	0	0	0	0	0	0	1	0	18	0
s__Pantoea ananatis	0	0	0	0	0	0	0	0	0	0	0	0	0	0	5	0	0	0	0	0	0	0	0	0	0	0	0	0	0	0	0	0	0	0	0	0	0	0	0	0	0	0
s__Parabacteroides distasonis	88	47	13	68	30	5	22	0	21	0	0	0	11	10	46	16	20	10	21	31	0	86	170	70	25	139	45	5	19	11	37	63	0	0	0	0	0	0	1	0	13	0
s__Paracoccus aminovorans	0	0	0	0	0	64	67	0	0	0	0	0	0	0	0	13	0	0	0	84	0	0	0	0	0	0	0	0	0	105	0	0	32	0	2	0	0	0	36	0	0	0
s__Paracoccus marcusii	0	20	0	0	0	60	71	0	0	0	0	0	0	0	14	0	0	0	0	102	0	0	0	0	0	0	0	0	0	132	0	0	0	0	0	0	0	0	0	0	0	0
s__Paracoccus zeaxanthinifaciens	0	0	0	0	0	0	0	0	0	0	0	0	0	0	0	0	0	0	0	0	0	0	0	0	0	0	0	0	0	0	0	0	0	14	23	0	0	0	45	0	0	0
s__Persicitalea jodogahamensis	0	0	0	0	0	0	0	0	0	0	0	0	0	0	0	0	0	0	0	0	0	0	0	0	0	0	0	0	0	0	0	0	0	0	0	0	0	0	46	0	0	0
s__Phaeospirillum fulvum	0	0	0	0	0	0	0	0	0	0	0	0	0	0	4	0	0	0	0	0	0	0	0	0	0	0	0	0	0	0	0	0	0	17	0	0	0	0	0	0	11	0
s__Photobacterium angustum	0	0	0	0	0	2	1	0	17	0	0	0	0	0	0	272	0	0	0	6	0	0	4	1	7	2	2	0	0	0	0	0	70	0	6585	1354	100	162	63	0	401	0
s__Photobacterium damselae	77	138	1903	1471	67	1980	2834	0	52	14	31	85	37	25	42	627	25	5	50	394	0	222	19	61	1122	880	13	50	217	617	95	425	4241	346	1603	44632	1626	8484	21851	3379	15422	2345
s__Photobacterium rosenbergii	0	0	8	0	0	0	57	0	0	0	0	0	0	0	0	190	0	0	0	0	0	0	0	0	0	0	0	0	88	0	0	9	0	0	8	2	3	1	1	4	2	0
s__Piscirickettsia salmonis	0	0	0	0	0	0	0	0	0	0	0	0	0	0	0	0	0	0	0	0	0	0	0	0	0	0	0	0	0	0	0	0	0	0	0	0	11	0	0	0	0	0
s__Planococcus maritimus	0	14	0	0	0	22	20	0	0	12	0	0	0	0	0	0	0	0	0	17	0	0	0	0	0	0	0	0	0	28	0	0	0	18	0	0	0	0	0	0	0	0
s__Plesiomonas shigelloides	0	0	16	41	0	21	37	0	0	0	0	0	0	0	0	0	0	0	0	0	0	0	0	0	15	32	0	0	0	0	0	0	65	0	0	63	0	46	186	0	149	17
s__Porphyrobacter dokdonensis	0	0	0	0	0	0	0	0	0	0	0	0	0	0	8	0	0	0	0	0	0	0	0	0	0	0	0	0	0	0	0	0	0	0	0	0	0	0	0	0	0	0
s__Porphyromonas endodontalis	0	0	0	0	0	0	0	0	31	263	50	106	144	27	55	103	229	0	0	0	0	0	0	0	0	0	0	0	0	0	0	0	0	182	0	0	0	0	0	0	168	0
s__Prevotella copri	0	0	33	0	0	16	10	35	110	83	51	80	147	56	106	49	79	30	33	0	6	0	0	0	38	0	0	15	32	0	0	0	0	1161	0	0	0	0	56	0	167	0
s__Prevotella intermedia	0	0	0	0	0	0	0	0	0	88	21	0	0	0	37	23	0	0	0	0	0	0	0	0	0	0	0	0	0	0	0	0	0	0	0	0	0	0	0	0	36	0
s__Prevotella melaninogenica	0	0	0	0	0	0	0	23	687	552	330	223	238	76	50	132	474	0	0	0	0	0	0	0	0	0	0	0	0	0	0	0	0	1682	0	0	0	0	0	0	83	0
s__Prevotella nanceiensis	0	0	0	0	0	0	0	0	22	0	7	36	33	36	47	16	17	0	0	0	0	0	0	0	0	0	0	0	0	0	0	0	0	0	0	0	0	0	0	0	45	0
s__Prevotella nigrescens	0	0	0	0	0	0	0	0	0	10	0	15	0	0	6	19	5	0	0	0	0	0	0	0	0	0	0	0	0	0	0	0	0	0	0	0	0	0	0	0	39	0
s__Prevotella pallens	0	0	0	0	0	0	0	0	70	111	50	50	59	35	25	30	21	0	0	0	0	0	0	0	0	0	0	0	0	0	0	0	0	237	0	0	0	0	0	0	0	0
s__Prevotella ruminicola	0	0	0	0	0	0	0	0	0	0	0	0	35	0	0	0	0	0	0	0	0	0	0	0	0	0	0	0	0	0	0	0	0	0	0	0	0	0	0	0	0	0
s__Prevotella stercorea	0	0	0	0	80	0	0	0	0	0	0	0	0	0	2	0	1	0	0	0	0	0	0	0	0	0	124	0	0	0	0	0	0	0	0	0	0	0	0	0	0	0
s__Propionibacterium acnes	0	0	0	0	0	5	0	0	12	21	20	315	176	26	48	18	34	0	0	0	0	0	0	0	0	0	0	0	0	2	0	0	13	39	10	0	14	0	144	0	109	0
s__Pseudidiomarina homiensis	0	0	0	0	0	0	0	0	0	0	0	0	7	0	2	0	0	0	0	0	0	0	0	0	0	0	0	0	0	0	0	0	0	0	0	0	0	0	0	0	0	0
s__Pseudoalteromonas porphyrae	0	0	0	0	0	0	0	0	0	0	0	0	0	0	0	0	0	0	0	0	0	0	0	0	0	0	0	0	0	0	0	0	2	0	0	0	0	0	0	0	0	0
s__Pseudoalteromonas tunicata	0	64	0	10	52	40	33	0	97	40	46	1368	103	60	107	190	43	0	0	0	0	5	0	35	0	0	0	3	1	18	15	41	0	0	0	0	0	0	287	0	17	34
s__Pseudomonas alcaligenes	0	0	0	0	0	0	0	0	0	0	0	0	0	0	18	0	0	0	0	0	0	0	0	0	0	0	0	0	0	0	0	0	0	0	0	14	0	0	0	0	0	2
s__Pseudomonas citronellolis	0	0	0	0	0	0	0	0	0	0	0	0	0	0	0	0	0	0	0	0	0	0	0	0	0	0	0	0	0	0	0	0	0	0	0	0	5	0	0	0	70	0
s__Pseudomonas fragi	0	0	0	0	0	0	0	0	0	0	0	0	12	0	42	16	0	0	0	0	0	0	0	0	0	0	0	0	0	0	0	0	23	0	0	23	0	0	23	0	453	0
s__Pseudomonas stutzeri	0	0	0	0	0	0	0	0	5	0	5	84	0	10	28	0	0	0	0	0	0	0	0	0	0	0	0	0	0	0	0	0	0	0	0	0	0	0	0	0	10	0
s__Pseudomonas veronii	0	0	0	0	0	0	0	0	0	0	0	0	0	0	0	0	0	0	0	0	0	0	0	0	0	0	0	0	0	0	0	0	0	0	0	0	0	0	88	5	54	0
s__Pseudomonas viridiflava	0	0	0	0	0	0	0	0	12	41	0	48	67	10	28	32	12	0	0	0	0	0	0	0	0	0	0	0	0	0	0	0	0	0	0	0	0	0	0	0	0	0
s__Pseudorhodobacter incheonensis	0	0	0	0	0	15	15	0	0	0	0	0	0	0	0	0	0	0	0	19	0	0	0	0	0	0	0	0	0	0	0	0	0	19	0	0	0	0	53	0	0	0
s__Pseudoxanthomonas broegbernensis	0	0	0	0	0	0	0	0	0	0	0	0	0	0	0	0	0	0	0	0	0	0	0	0	0	0	0	0	0	0	0	0	0	0	0	0	0	0	0	0	9	0
s__Pseudoxanthomonas mexicana	0	0	0	0	0	0	0	0	0	0	0	19	0	0	0	0	0	0	0	0	0	0	0	0	0	0	0	0	0	0	0	0	0	0	0	6	0	0	0	0	0	0
s__Psychrobacter arenosus	0	0	0	0	0	9	10	0	0	0	0	0	0	0	0	0	0	0	0	7	0	0	0	0	0	0	0	0	0	15	0	0	0	0	0	0	0	0	0	0	0	0
s__Psychrobacter celer	0	15	9	5	0	92	105	0	0	0	0	0	0	0	0	0	0	0	0	140	0	0	0	0	0	0	0	0	0	154	0	0	0	0	0	0	0	0	168	0	0	0
s__Psychrobacter marincola	0	0	0	0	0	33	42	0	0	0	0	0	0	0	0	0	0	0	0	27	0	0	0	0	0	0	0	0	0	29	0	0	0	0	0	0	0	0	17	0	0	0
s__Psychrobacter meningitidis	0	0	0	0	0	0	0	0	0	0	0	0	0	0	0	0	0	0	0	0	0	0	0	0	0	0	0	0	0	0	0	0	0	0	0	0	0	0	108	0	0	0
s__Psychrobacter pacificensis	0	0	0	0	0	0	0	0	7	0	0	33	0	0	0	21	0	0	0	2	0	0	0	0	0	0	0	0	0	7	0	0	0	0	0	0	0	0	2	0	0	0
s__Psychrobacter pulmonis	0	8	0	0	0	87	93	0	0	0	0	0	0	0	0	0	0	0	0	87	0	0	0	17	3	0	0	0	0	111	0	0	0	0	0	0	0	0	0	0	0	0
s__Psychrobacter sanguinis	0	0	0	0	0	0	0	0	0	0	0	0	0	0	0	0	0	0	0	0	0	0	0	0	0	0	0	0	0	0	0	0	0	0	0	0	0	0	107	0	0	0
s__Pyramidobacter piscolens	0	0	0	0	0	0	0	0	3	3	0	0	0	0	0	0	0	0	0	3	0	0	0	0	0	0	0	0	0	4	0	0	0	166	0	0	0	0	0	0	19	0
s__Rathayibacter caricis	0	0	0	0	0	0	0	0	0	0	0	0	0	0	7	0	0	0	0	0	0	0	0	0	0	0	0	0	0	0	0	0	0	0	0	0	0	0	0	0	0	0
s__Rheinheimera baltica	0	0	0	0	0	0	0	0	0	0	0	37	0	0	0	0	0	0	0	0	0	0	0	0	0	0	0	0	0	0	0	0	0	0	0	0	0	0	80	0	0	0
s__Rhodoplanes elegans	0	0	0	0	0	0	0	0	0	0	0	0	0	0	14	0	0	0	0	0	0	0	0	0	0	0	0	0	0	0	0	0	0	0	0	0	0	0	0	0	0	0
s__Robinsoniella peoriensis	0	0	0	0	0	0	0	0	0	0	0	0	0	0	0	0	0	0	0	0	0	0	0	0	0	0	0	0	0	0	0	0	30	0	0	0	0	0	0	0	0	0
s__Roseburia faecis	93	0	0	0	0	322	236	0	175	36	0	71	78	23	444	68	0	78	49	76	45	0	84	0	0	0	0	107	85	71	196	0	0	0	0	0	0	0	0	0	0	0
s__Roseobacter litoralis	0	0	0	0	0	0	0	0	0	0	0	0	0	0	0	0	0	0	0	0	0	0	0	0	0	0	0	0	0	0	0	0	0	0	0	0	12	0	0	0	0	0
s__Roseomonas lacus	0	0	0	0	0	0	0	0	0	0	0	0	0	0	0	0	0	0	0	0	0	3	0	0	0	0	0	0	0	0	0	0	0	0	0	0	0	0	0	0	0	0
s__Rothia aeria	0	0	0	0	0	0	3	8	105	318	46	1027	1160	124	251	61	47	0	0	0	0	0	0	0	0	0	0	0	0	0	0	0	0	0	0	8	0	0	15	0	77	0
s__Rothia amarae	0	0	0	0	0	0	0	0	0	0	0	0	0	0	0	0	0	0	0	0	0	0	0	0	0	0	0	0	0	0	0	0	0	0	0	0	0	0	60	0	0	0
s__Rothia dentocariosa	0	0	0	0	3	0	0	17	55	61	61	137	90	8	18	133	284	0	0	0	0	0	0	0	0	0	0	0	0	0	0	0	0	20	0	0	0	0	0	0	78	0
s__Rothia mucilaginosa	0	0	0	0	0	0	0	92	250	86	343	2044	590	104	121	242	199	0	0	0	0	0	0	0	0	0	0	0	0	0	0	0	0	0	0	0	0	0	38	0	0	12
s__Rubrivivax gelatinosus	0	0	0	0	0	0	0	0	4	0	0	0	0	0	0	0	0	0	0	0	0	0	0	0	0	0	0	0	0	0	0	0	0	0	0	0	0	0	0	0	6	0
s__Ruminococcus bromii	345	0	183	115	197	142	517	10	32	0	18	135	40	21	158	27	25	33	192	570	12	223	351	0	177	105	155	53	225	599	1581	252	0	0	0	0	12	0	0	0	0	0
s__Ruminococcus callidus	0	0	0	0	0	0	0	0	0	0	0	0	0	0	11	0	0	0	0	0	0	0	0	0	0	0	0	0	0	0	0	0	0	0	0	0	0	0	0	0	0	0
s__Ruminococcus flavefaciens	0	0	0	0	13	0	0	0	0	0	0	9	0	0	21	0	0	0	0	0	0	0	0	0	0	0	3	0	0	0	0	0	0	0	0	0	0	0	0	0	0	0
s__Salinibacterium amurskyense	0	0	0	0	0	0	0	0	0	0	0	0	0	0	0	0	0	0	0	0	0	0	0	0	0	0	0	0	0	0	0	0	20	20	0	0	0	0	81	0	0	0
s__Salmonella enterica	0	0	0	0	0	0	0	0	0	0	0	0	0	0	0	0	0	0	0	0	0	0	0	0	0	0	0	0	0	0	0	0	0	0	0	55	0	0	0	0	0	0
s__Sediminibacillus albus	0	0	0	0	0	0	0	0	0	0	0	0	0	0	0	0	0	0	0	0	0	0	0	0	0	0	0	0	0	0	0	0	0	0	0	3	0	0	0	0	0	0
s__Sediminitomix flava	0	0	0	0	0	0	0	0	0	0	0	0	0	0	0	0	0	0	0	0	0	0	0	3	0	0	0	0	0	0	0	0	0	0	0	0	0	0	0	0	0	0
s__Selenomonas ruminantium	0	0	0	0	0	0	0	0	0	0	0	0	92	0	0	0	0	0	0	0	0	0	0	0	0	0	0	0	0	0	0	0	0	0	0	0	0	0	0	0	0	0
s__Serratia marcescens	0	0	0	0	0	0	0	0	56	21	23	32	42	26	502	105	28	0	0	0	0	0	0	0	0	0	0	0	0	0	0	0	35	75	0	0	0	84	21	0	435	0
s__Sharpea p-3329-23G2	0	0	0	0	0	0	0	0	0	0	0	0	0	0	0	0	0	0	0	0	0	0	0	0	0	0	0	0	0	0	0	0	0	0	0	32	0	0	0	0	0	153
s__Shewanella algae	0	0	0	0	0	0	0	0	0	0	0	26	0	0	0	0	0	0	0	0	0	0	0	0	0	0	0	0	0	0	0	0	40	0	0	0	0	0	24	74	189	0
s__Shewanella amazonensis	0	0	0	0	0	0	0	0	0	0	0	0	0	0	0	0	0	0	0	0	0	0	0	0	0	0	0	0	0	0	0	0	29	0	177	3330	60	320	48	0	431	771
s__Shewanella benthica	0	0	0	0	0	0	0	0	0	0	0	0	0	0	0	0	0	0	0	14	0	0	0	0	0	0	0	0	0	7	0	0	0	0	0	0	0	0	0	0	0	0
s__Shinella granuli	0	0	0	0	0	0	0	0	0	0	0	0	0	0	0	0	0	0	0	0	0	0	0	0	0	0	0	0	0	0	0	0	0	58	0	0	0	0	62	0	0	40
s__Simplicispira limi	0	0	0	0	0	0	0	0	0	0	0	78	0	0	0	16	0	0	0	0	0	0	0	0	0	0	0	0	0	0	0	0	0	0	0	0	0	0	29	0	0	0
s__Siphonobacter aquaeclarae	0	0	0	0	0	0	9	0	0	0	0	0	0	0	0	0	0	0	0	17	0	0	0	0	0	0	0	0	0	5	0	0	0	0	0	0	0	0	0	0	0	0
s__Sphingobacterium multivorum	0	0	0	0	0	0	0	0	0	0	0	0	0	0	0	0	0	0	0	0	0	0	0	0	0	0	0	0	0	0	0	0	0	0	0	0	0	0	0	40	0	0
s__Sphingomonas yabuuchiae	0	0	0	0	0	9	0	0	0	0	0	0	0	18	0	0	0	0	0	0	0	0	0	0	0	0	0	0	0	10	0	0	0	0	0	0	0	0	0	0	0	0
s__Spirochaeta aurantia	0	0	0	0	54	20	20	0	0	0	0	0	0	0	0	0	0	0	0	0	0	0	0	0	0	0	64	0	0	0	0	0	0	0	0	0	0	0	0	0	0	0
s__Staphylococcus aureus	2	0	3	0	0	25	40	0	0	0	0	17	0	6	0	0	0	0	0	3	0	0	0	0	0	0	0	0	0	7	0	0	0	0	0	0	0	0	0	0	5	0
s__Staphylococcus epidermidis	0	0	0	0	0	0	0	0	0	16	0	42	21	0	26	0	0	0	0	0	0	0	0	0	0	0	0	0	0	0	0	0	0	0	0	0	0	0	0	0	0	0
s__Staphylococcus haemolyticus	0	0	0	0	0	0	0	0	0	0	0	0	0	0	0	0	0	0	0	0	0	0	0	0	0	0	0	0	0	0	0	0	0	0	0	0	0	0	6	0	0	0
s__Staphylococcus sciuri	0	0	0	0	0	0	0	0	0	0	0	0	0	0	0	0	0	0	0	0	0	0	0	0	0	0	0	0	0	0	0	0	0	0	0	0	0	0	42	0	0	6
s__Stappia indica	0	0	0	0	0	0	0	0	0	0	0	0	0	0	56	0	0	0	0	0	0	0	0	0	0	0	0	0	0	0	0	0	0	0	0	0	0	0	0	0	0	0
s__Stenotrophomonas acidaminiphila	2	0	0	0	0	0	0	5	0	0	0	0	43	0	13	5	0	0	0	0	0	0	0	0	0	0	0	0	0	0	0	0	0	0	0	0	0	0	0	0	0	0
s__Streptococcus luteciae	0	0	0	0	0	0	0	0	42	27	57	86	204	39	276	0	50	0	0	0	0	0	0	0	0	0	0	0	0	0	0	0	0	0	0	0	0	0	0	0	0	0
s__Streptococcus sobrinus	0	0	0	0	0	0	0	0	0	0	0	24	0	0	0	8	11	0	0	0	0	0	0	0	0	0	0	0	0	0	0	0	0	0	0	0	0	0	0	0	0	0
s__Streptomyces lanatus	0	0	0	0	0	0	0	0	0	0	0	0	0	0	0	0	0	0	0	0	0	0	0	0	0	0	0	0	0	0	0	0	0	10	0	0	0	0	0	0	0	0
s__Subsaximicrobium wynnwilliamsii	0	0	0	0	0	0	0	0	0	0	3	21	0	0	0	0	0	0	0	0	0	0	0	0	0	0	0	0	0	0	0	0	0	0	0	0	0	0	0	0	0	0
s__Sulfitobacter mediterraneus	0	0	0	0	0	0	0	0	0	0	0	0	0	0	0	0	0	0	0	0	0	0	0	0	0	0	0	0	0	0	0	0	0	0	0	0	0	0	18	0	0	19
s__Sulfuricurvum kujiense	0	0	0	0	0	0	0	0	5	11	8	0	0	0	60	0	0	0	0	0	0	0	0	0	0	0	0	0	0	0	0	0	0	0	0	0	0	0	0	0	0	0
s__Telmatobacter bradus	0	0	0	0	0	0	0	0	0	0	0	0	0	0	0	0	0	0	0	0	0	0	0	0	0	0	0	0	0	0	0	0	0	33	0	0	25	0	0	0	0	0
s__Thalassomonas haliotis	0	0	0	0	0	0	0	0	0	0	0	0	0	0	0	0	0	0	0	0	0	0	0	0	0	0	0	0	0	0	0	0	0	0	0	0	0	0	19	0	0	0
s__Treponema amylovorum	0	0	0	0	0	0	0	0	0	35	17	6	0	0	2	0	3	0	0	0	0	0	0	0	0	0	0	0	0	0	0	0	0	74	0	0	0	0	0	0	12	0
s__Treponema socranskii	0	0	0	0	0	0	0	0	0	22	0	10	12	0	17	10	0	0	0	0	0	0	0	0	0	0	0	0	0	0	0	0	0	0	0	0	0	0	0	0	21	0
s__Variovorax paradoxus	0	0	0	0	0	0	0	0	0	0	0	0	3	0	13	0	0	0	0	0	0	0	0	0	0	0	0	0	0	0	0	0	0	0	0	1	1	0	0	0	0	0
s__Veillonella dispar	410	86	0	0	4	45	0	139	407	354	250	259	324	93	36	77	304	25	0	0	0	0	369	89	0	0	0	0	0	0	6	0	0	334	0	1	10	0	89	0	158	0
s__Veillonella parvula	170	22	0	4	0	82	0	0	60	122	66	84	119	24	89	126	201	0	0	0	13	0	131	20	0	0	0	33	0	0	0	0	49	120	0	0	0	0	42	0	202	0
s__Vibrio ezurae	0	0	0	0	0	0	0	0	32	7	7	354	20	10	22	50	14	0	0	0	0	0	0	0	0	0	0	0	0	0	0	0	0	0	0	0	0	0	0	0	0	0
s__Vibrio harveyi	0	0	0	0	0	0	0	0	0	0	0	0	0	0	0	0	0	0	0	0	0	0	0	0	0	0	0	0	0	0	0	0	0	0	0	0	0	2067	0	0	0	0
s__Vibrio mimicus	0	8	0	0	0	0	0	0	23425	969	1479	2818	2743	1637	3144	7614	1991	0	0	0	0	0	0	8	0	0	0	0	0	0	0	0	0	0	0	56	0	85	702	0	147	0
s__Vibrio rumoiensis	0	0	0	0	0	0	0	0	0	0	0	0	0	0	0	0	0	0	0	0	0	0	0	6	0	0	0	0	0	0	0	0	0	0	0	0	0	0	0	0	0	0
s__Vibrio splendidus	120	95	109	80	128	39	73	0	1004	248	335	655	697	381	780	8425	464	0	42	119	0	70	37	28	28	30	22	65	152	333	172	218	0	0	0	0	0	0	0	0	0	0
s__Vibrio tapetis	160	148	171	151	183	0	34	0	63	14	13	25	35	22	34	495	30	0	0	232	0	0	0	0	0	0	0	96	225	1529	293	247	0	0	0	0	0	0	0	0	0	0
s__Virgisporangium ochraceum	0	0	0	0	0	0	0	0	0	0	0	0	29	0	0	0	0	0	0	0	0	0	0	0	0	0	0	0	0	0	0	0	0	0	0	0	0	0	0	0	0	0
s__Vitellibacter aestuarii	0	0	0	0	0	0	0	0	0	0	0	29	0	0	0	0	0	0	0	0	0	0	0	0	0	0	0	0	0	0	0	0	0	0	0	0	0	0	0	0	0	0
s__Weissella confusa	0	0	0	0	0	0	0	0	0	0	0	0	0	0	0	0	0	0	0	0	0	0	0	0	0	0	0	0	0	0	0	0	0	0	0	0	0	0	0	0	24	0
s__Weissella viridescens	0	0	0	0	0	0	0	0	0	0	0	0	0	0	0	0	0	0	0	0	0	0	0	0	0	7	0	0	0	0	0	0	0	0	0	0	0	0	0	0	0	0
s__Zobellella denitrificans	0	0	0	0	0	0	0	0	0	0	0	0	0	0	0	0	0	0	0	0	0	0	0	0	0	0	0	0	0	0	0	0	0	0	0	0	0	0	0	0	17	0
Unclassified	127126	125785	129853	118803	126485	105792	96971	116172	85890	96960	77268	97096	102991	106956	82746	85741	105565	122637	121217	106519	197765	121237	128021	125827	127885	124772	113933	127165	124161	118105	112538	125803	77999	70983	86784	70432	36230	136200	84862	69830	76711	160600

## Sheet: Table S4
Table S4. Permanova test results
Group 1	Group 2	Sample size	Permutations	pseudo-F	p-value
TBim	TObs	15	999	6.77777	0.001
TBim	TOce	16	999	1.37829	0.169
TBim	TOceH	15	999	1.10994	0.346
TBim	TXan	17	999	4.06952	0.001
TObs	TOce	17	999	5.45959	0.002
TObs	TOceH	16	999	9.01383	0.001
TObs	TXan	18	999	3.5543	0.001
TOce	TOceH	17	999	1.17698	0.309
TOce	TXan	19	999	3.96295	0.001
TOceH	TXan	18	999	5.56965	0.001
Non-toxic	Toxic	42	999	9.62342	0.001

## Sheet: Table S5
Table S5. ANCOM test result (Toxic vs. non-toxic)
OTUs	Test score	Reject null hypothesis
f__Desulfovibrionaceae	1204	TRUE
g__Brachyspira	1203	TRUE
g__AF12	1200	TRUE
f__Pseudoalteromonadaceae	1155	TRUE
o__Streptophyta	1150	TRUE
g__Acinetobacter	1137	TRUE
f__Mycoplasmataceae	1131	TRUE
f__Erysipelotrichaceae	1128	TRUE
s__Ruminococcus bromii	1123	TRUE
s__Parabacteroides distasonis	1114	TRUE
s__Blautia obeum	1111	TRUE
g__PW3	1108	TRUE
s__Aliivibrio fischeri	1103	TRUE
s__Bacteroides ovatus	1100	TRUE
g__Ralstonia	1086	TRUE
g__Citrobacter	1079	FALSE
f__Bacillaceae	1073	FALSE
g__Blautia	1072	FALSE
f__Chitinophagaceae	1062	FALSE
g__Arcobacter	1055	FALSE
s__Bacteroides caccae	1054	FALSE
g__Moritella	1018	FALSE
o__iii1-15	1012	FALSE
s__Acinetobacter rhizosphaerae	846	FALSE
f__ANME-2c	825	FALSE
g__Oscillospira	823	FALSE
g__Phyllobacterium	771	FALSE
c__Mollicutes	662	FALSE
s__Propionibacterium acnes	635	FALSE
s__Alistipes putredinis	620	FALSE
s__Serratia marcescens	389	FALSE
g__Stenotrophomonas	381	FALSE
f__Pelagibacteraceae	373	FALSE
g__Sphingomonas	304	FALSE
g__Lactococcus	253	FALSE
s__Eggerthella lenta	252	FALSE
s__Morganella morganii	250	FALSE
g__Bacteroides	237	FALSE
g__Delftia	196	FALSE
g__Ferrimonas	192	FALSE
g__Clostridium	180	FALSE
f__Flavobacteriaceae	179	FALSE
g__Dorea	173	FALSE
g__Parabacteroides	154	FALSE
s__Collinsella aerofaciens	113	FALSE
s__Aeromonas simiae	107	FALSE
s__Bacteroides uniformis	100	FALSE
o__Solirubrobacterales	99	FALSE
g__Propionigenium	98	FALSE
g__Lactobacillus	96	FALSE
c__Alphaproteobacteria	93	FALSE
g__[Ruminococcus]	85	FALSE
s__Vibrio splendidus	79	FALSE
s__[Eubacterium] dolichum	79	FALSE
g__Halomonas	78	FALSE
g__Neisseria	78	FALSE
s__Bacteroides plebeius	69	FALSE
f__Oxalobacteraceae	69	FALSE
f__Ruminococcaceae	69	FALSE
g__Actinomyces	69	FALSE
g__[Prevotella]	68	FALSE
c__MCG	65	FALSE
s__Rothia aeria	62	FALSE
g__Synechococcus	58	FALSE
f__Xanthomonadaceae	57	FALSE
g__Filifactor	55	FALSE
g__Prevotella	55	FALSE
g__Proteus	54	FALSE
g__Lachnospira	53	FALSE
f__Lachnospiraceae	53	FALSE
s__Acinetobacter venetianus	53	FALSE
g__Selenomonas	52	FALSE
o__FS117-23B-02	51	FALSE
s__Coprococcus eutactus	50	FALSE
g__Rubrobacter	49	FALSE
g__Gemella	49	FALSE
c__TM7-3	49	FALSE
g__Ruminococcus	48	FALSE
f__Comamonadaceae	48	FALSE
s__Vibrio tapetis	47	FALSE
f__Gaiellaceae	47	FALSE
s__Mesorhizobium alhagi	47	FALSE
g__Haemophilus	46	FALSE
g__Bilophila	45	FALSE
o__Ellin6067	44	FALSE
s__Prevotella melaninogenica	44	FALSE
g__Treponema	44	FALSE
s__Bacillus cereus	44	FALSE
f__Brevinemataceae	43	FALSE
f__Caulobacteraceae	43	FALSE
f__Rickettsiaceae	43	FALSE
g__Allobaculum	42	FALSE
s__Shewanella amazonensis	42	FALSE
g__Plesiocystis	42	FALSE
g__Streptomyces	42	FALSE
g__Porphyromonas	42	FALSE
c__Gemmatimonadetes	41	FALSE
f__Dehalococcoidaceae	41	FALSE
s__Dorea formicigenerans	41	FALSE
c__Gemm-1	40	FALSE
f__Rhodocyclaceae	40	FALSE
g__Adlercreutzia	40	FALSE
g__Bifidobacterium	39	FALSE
s__Haemophilus parainfluenzae	39	FALSE
s__Aggregatibacter segnis	39	FALSE
s__Vibrio mimicus	39	FALSE
g__Enhydrobacter	38	FALSE
f__Phyllobacteriaceae	38	FALSE
f__Ectothiorhodospiraceae	37	FALSE
f__Psychromonadaceae	37	FALSE
g__Polaribacter	37	FALSE
g__Leptotrichia	36	FALSE
s__Arthrobacter oxydans	36	FALSE
g__Francisella	35	FALSE
g__Mycobacterium	35	FALSE
f__Neisseriaceae	35	FALSE
s__Bulleidia moorei	35	FALSE
s__Faecalibacterium prausnitzii	35	FALSE
f__koll13	35	FALSE
o__Sva0725	35	FALSE
s__Streptococcus luteciae	35	FALSE
g__Aerococcus	35	FALSE
f__Veillonellaceae	35	FALSE
f__[Weeksellaceae]	35	FALSE
p__GN02	35	FALSE
g__Staphylococcus	35	FALSE
s__Porphyromonas endodontalis	35	FALSE
s__Psychrobacter pulmonis	34	FALSE
o__Bacteroidales	34	FALSE
c__Deltaproteobacteria	34	FALSE
f__Nocardioidaceae	34	FALSE
o__Rhizobiales	34	FALSE
g__Thermomonas	34	FALSE
c__SAR202	34	FALSE
g__Trichococcus	34	FALSE
f__Ellin6075	34	FALSE
s__Rothia mucilaginosa	34	FALSE
s__Prevotella pallens	34	FALSE
f__0319-6A21	33	FALSE
o__MIZ46	33	FALSE
s__Olsenella uli	33	FALSE
g__Devosia	33	FALSE
s__Nicotiana tabacum	33	FALSE
f__Caldilineaceae	33	FALSE
f__Polyangiaceae	33	FALSE
g__Abiotrophia	33	FALSE
g__Pseudomonas	33	FALSE
f__Coxiellaceae	33	FALSE
o__RB41	33	FALSE
p__WPS-2	33	FALSE
f__Gemmataceae	33	FALSE
s__Desulfonema ishimotonii	32	FALSE
o__Acidimicrobiales	32	FALSE
g__Rhodoplanes	32	FALSE
g__Slackia	32	FALSE
f__Legionellaceae	32	FALSE
f__Methylocystaceae	32	FALSE
g__Congregibacter	32	FALSE
f__Koribacteraceae	32	FALSE
g__Nitrosopumilus	32	FALSE
o__Thiotrichales	32	FALSE
g__Niabella	32	FALSE
o__DS-18	32	FALSE
g__Rhodovulum	32	FALSE
k__Bacteria	32	FALSE
f__Acidobacteriaceae	32	FALSE
f__Conexibacteraceae	32	FALSE
s__Helicobacter pylori	32	FALSE
o__[Saprospirales]	32	FALSE
p__Planctomycetes	32	FALSE
g__C1_B004	32	FALSE
s__Psychrobacter arenosus	32	FALSE
s__Kingella denitrificans	32	FALSE
o__MOB121	32	FALSE
g__Bacillus	32	FALSE
f__R4-45B	32	FALSE
g__Anaeroplasma	32	FALSE
f__Bacteriovoracaceae	32	FALSE
g__Tannerella	32	FALSE
g__Leeuwenhoekiella	32	FALSE
f__Rhodospirillaceae	32	FALSE
g__Flavobacterium	31	FALSE
g__Wautersiella	31	FALSE
f__Methylococcaceae	31	FALSE
o__Cytophagales	31	FALSE
g__4-29	31	FALSE
g__SC3-56	31	FALSE
f__mitochondria	31	FALSE
f__Thiotrichaceae	31	FALSE
o__Bacillales	31	FALSE
f__Moraxellaceae	31	FALSE
o__Ellin329	31	FALSE
g__Halorubrum	31	FALSE
s__Bacillus cohnii	31	FALSE
f__Nitrosomonadaceae	31	FALSE
f__Nitrospiraceae	31	FALSE
g__Allochromatium	31	FALSE
o__Methylophilales	31	FALSE
o__0319-7L14	31	FALSE
g__Solibacillus	31	FALSE
g__Zoogloea	31	FALSE
o__Sphingobacteriales	31	FALSE
o__Burkholderiales	31	FALSE
g__Lewinella	31	FALSE
f__Aurantimonadaceae	31	FALSE
s__Carludovica palmata	31	FALSE
f__Acetobacteraceae	31	FALSE
c__S085	31	FALSE
s__Geobacillus vulcani	31	FALSE
f__Bradyrhizobiaceae	31	FALSE
s__Neisseria subflava	31	FALSE
s__Pseudomonas stutzeri	31	FALSE
s__Weissella viridescens	31	FALSE
s__Staphylococcus epidermidis	31	FALSE
c__OPB56	31	FALSE
g__Oleispira	31	FALSE
g__Roseburia	31	FALSE
f__Shewanellaceae	30	FALSE
g__Pectinatus	30	FALSE
o__[Rhodothermales]	30	FALSE
s__[Eubacterium] biforme	30	FALSE
g__Azoarcus	30	FALSE
f__Saccharospirillaceae	30	FALSE
f__Alcaligenaceae	30	FALSE
f__Beijerinckiaceae	30	FALSE
o__Solibacterales	30	FALSE
s__Acinetobacter schindleri	30	FALSE
c__JL-ETNP-Z39	30	FALSE
g__Dietzia	30	FALSE
g__WAL_1855D	30	FALSE
c__[Brevinematae]	30	FALSE
s__Roseomonas lacus	30	FALSE
s__Nitrosospira briensis	30	FALSE
g__Flexithrix	30	FALSE
o__SJA-36	30	FALSE
c__TK17	30	FALSE
g__Methylophaga	30	FALSE
c__Thermomicrobia	30	FALSE
g__JTB248	30	FALSE
g__Afifella	30	FALSE
g__Ulvibacter	30	FALSE
g__Finegoldia	30	FALSE
o__SC-I-84	30	FALSE
f__01D2Z36	30	FALSE
c__SHA-26	30	FALSE
f__A4b	30	FALSE
g__Micrococcus	30	FALSE
g__Geobacter	30	FALSE
g__Rheinheimera	30	FALSE
g__Syntrophomonas	30	FALSE
o__YS2	30	FALSE
g__Actinoalloteichus	30	FALSE
g__Desulfobulbus	30	FALSE
c__BB34	30	FALSE
s__Variovorax paradoxus	30	FALSE
s__Coprobacillus cateniformis	30	FALSE
o__Actinomycetales	30	FALSE
g__Lawsonia	30	FALSE
g__Hymenobacter	30	FALSE
o__AKYG1722	30	FALSE
g__Desulfomonile	30	FALSE
s__Dyella ginsengisoli	30	FALSE
s__Candidatus Koribacter versatilis	30	FALSE
g__Dactylosporangium	30	FALSE
s__Flexithrix dorotheae	30	FALSE
s__Arthrobacter chlorophenolicus	30	FALSE
f__Nitrospinaceae	30	FALSE
o__mle1-48	30	FALSE
c__Gemm-3	30	FALSE
s__Agitococcus lubricus	30	FALSE
g__Leptonema	30	FALSE
f__Isosphaeraceae	30	FALSE
o__Cardiobacteriales	30	FALSE
o__Euglenozoa	29	FALSE
o__BPC076	29	FALSE
o__RF32	29	FALSE
c__SBRH58	29	FALSE
o__Rhodospirillales	29	FALSE
g__Microbulbifer	29	FALSE
o__CW040	29	FALSE
o__BPC015	29	FALSE
g__Aequorivita	29	FALSE
c__SHA-37	29	FALSE
o__Ellin6513	29	FALSE
s__Vibrio rumoiensis	29	FALSE
o__SHA-124	29	FALSE
g__Demequina	29	FALSE
c__TK10	29	FALSE
c__Betaproteobacteria	29	FALSE
s__Rathayibacter caricis	29	FALSE
c__SJA-4	29	FALSE
g__Clavibacter	29	FALSE
g__Blvii28	29	FALSE
s__Treponema amylovorum	29	FALSE
o__pMC2A384	29	FALSE
s__Streptomyces lanatus	29	FALSE
c__Gemm-2	29	FALSE
c__Epsilonproteobacteria	29	FALSE
s__Siphonobacter aquaeclarae	29	FALSE
s__Shewanella algae	29	FALSE
o__IIb	29	FALSE
o__[Roseiflexales]	29	FALSE
g__Dokdonella	29	FALSE
c__Nitriliruptoria	29	FALSE
o__32-20	29	FALSE
s__Sediminitomix flava	29	FALSE
c__OP8_1	29	FALSE
g__Paenibacillus	29	FALSE
g__AUTHM297	29	FALSE
g__Caldilinea	29	FALSE
g__Atopobium	29	FALSE
o__NKB15	29	FALSE
o__Herpetosiphonales	29	FALSE
s__Salinibacterium amurskyense	29	FALSE
g__Enterobacter	29	FALSE
g__Desulfomicrobium	29	FALSE
c__Ellin6529	29	FALSE
c__Gitt-GS-136	29	FALSE
g__W22	29	FALSE
g__Desulfarculus	29	FALSE
o__MSBL9	29	FALSE
f__Leuconostocaceae	29	FALSE
f__RB40	29	FALSE
g__Leuconostoc	29	FALSE
p__OD1	29	FALSE
p__OP8	29	FALSE
g__Sporosarcina	29	FALSE
g__Marinomonas	29	FALSE
g__Marinobacter	29	FALSE
f__Bifidobacteriaceae	29	FALSE
s__Micrococcus luteus	29	FALSE
f__Ignavibacteriaceae	29	FALSE
s__Bulleidia p-1630-c5	29	FALSE
f__C111	29	FALSE
s__Bacillus selenatarsenatis	29	FALSE
g__RFN20	29	FALSE
s__Clostridium quinii	29	FALSE
f__Microthrixaceae	29	FALSE
f__PRR-10	29	FALSE
f__Gemellaceae	29	FALSE
f__Frankiaceae	29	FALSE
f__Propionibacteriaceae	29	FALSE
s__Azoarcus indigens	29	FALSE
s__Desulfonema limicola	29	FALSE
f__Oceanospirillaceae	29	FALSE
s__Halomonas rifensis	29	FALSE
g__Sphingobium	29	FALSE
f__OM27	29	FALSE
g__LCP-6	29	FALSE
f__Elusimicrobiaceae	29	FALSE
f__At425_EubF1	29	FALSE
f__Solibacteraceae	29	FALSE
f__Ellin515	29	FALSE
o__VC38	29	FALSE
g__Kribbella	29	FALSE
f__JTB36	29	FALSE
f__[Mogibacteriaceae]	29	FALSE
s__Prevotella nanceiensis	29	FALSE
s__Pantoea ananatis	29	FALSE
g__Megasphaera	29	FALSE
f__Thermogemmatisporaceae	29	FALSE
g__Methanobacterium	29	FALSE
f__Syntrophorhabdaceae	29	FALSE
f__Syntrophobacteraceae	29	FALSE
p__Acidobacteria	29	FALSE
g__Pontibacter	29	FALSE
f__[Exiguobacteraceae]	29	FALSE
p__Chloroflexi	29	FALSE
f__[Chthoniobacteraceae]	29	FALSE
g__Pimelobacter	29	FALSE
g__Fluviicola	29	FALSE
f__[Acidaminobacteraceae]	29	FALSE
g__Steroidobacter	29	FALSE
s__Porphyrobacter dokdonensis	29	FALSE
g__Jannaschia	28	FALSE
g__Kouleothrix	28	FALSE
g__Crocinitomix	28	FALSE
o__BD7-3	28	FALSE
g__Skermanella	28	FALSE
g__Myxococcus	28	FALSE
g__p-75-a5	28	FALSE
o__B07_WMSP1	28	FALSE
g__Sedimentibacter	28	FALSE
g__Rubellimicrobium	28	FALSE
g__Schwartzia	28	FALSE
g__Opitutus	28	FALSE
g__L7A_E11	28	FALSE
g__Smithella	28	FALSE
g__Nitratireductor	28	FALSE
g__Methyloversatilis	28	FALSE
g__Sorangium	28	FALSE
o__A89	28	FALSE
g__Methylocaldum	28	FALSE
g__Flavisolibacter	28	FALSE
g__Tissierella_Soehngenia	28	FALSE
g__FFCH10602	28	FALSE
g__Tindallia_Anoxynatronum	28	FALSE
g__Thermacetogenium	28	FALSE
g__Succinivibrio	28	FALSE
g__Propionicimonas	28	FALSE
g__Peptostreptococcus	28	FALSE
g__Gracilibacter	28	FALSE
g__Martelella	28	FALSE
g__PD-UASB-13	28	FALSE
o__[Pedosphaerales]	28	FALSE
g__Sporocytophaga	28	FALSE
g__Eikenella	28	FALSE
g__Halolamina	28	FALSE
g__PSB-M-3	28	FALSE
g__Lysobacter	28	FALSE
g__Methylosinus	28	FALSE
g__Lutibacterium	28	FALSE
g__Spongiibacter	28	FALSE
g__Moryella	28	FALSE
g__Dictyoglomus	28	FALSE
g__Helcococcus	28	FALSE
g__Rhodocytophaga	28	FALSE
g__Muricauda	28	FALSE
g__Leptolyngbya	28	FALSE
g__Turicibacter	28	FALSE
f__Thiohalorhabdaceae	28	FALSE
o__Caulobacterales	28	FALSE
s__Chitinibacter tainanensis	28	FALSE
f__lheB3-7	28	FALSE
f__KSB4	28	FALSE
s__Brevundimonas diminuta	28	FALSE
s__Capnocytophaga ochracea	28	FALSE
f__HTCC2089	28	FALSE
f__Holophagaceae	28	FALSE
f__Halobacteriaceae	28	FALSE
f__Marine group II	28	FALSE
s__Clostridium cocleatum	28	FALSE
f__F16	28	FALSE
s__Enterobacter aerogenes	28	FALSE
s__Enterococcus asini	28	FALSE
s__Halomonas phoceae	28	FALSE
f__Cystobacteraceae	28	FALSE
f__Mamiellaceae	28	FALSE
f__mb2424	28	FALSE
s__Lactobacillus manihotivorans	28	FALSE
f__Porphyromonadaceae	28	FALSE
f__Sediment-4	28	FALSE
p__TM7	28	FALSE
s__Acinetobacter lwoffii	28	FALSE
f__Pseudonocardiaceae	28	FALSE
f__Pseudanabaenaceae	28	FALSE
s__Aggregatibacter pneumotropica	28	FALSE
s__Albidovulum inexpectatum	28	FALSE
s__Bifidobacterium bifidum	28	FALSE
f__Pasteurellaceae	28	FALSE
f__OPB35	28	FALSE
s__Asticcacaulis biprosthecium	28	FALSE
f__Nakamurellaceae	28	FALSE
s__Bacteroides fragilis	28	FALSE
f__Micrococcaceae	28	FALSE
f__Coriobacteriaceae	28	FALSE
f__Caldithrixaceae	28	FALSE
f__Sphingobacteriaceae	28	FALSE
c__Chlamydiia	28	FALSE
c__OS-K	28	FALSE
s__Ruminococcus callidus	28	FALSE
s__Shewanella benthica	28	FALSE
s__Staphylococcus haemolyticus	28	FALSE
s__Streptococcus sobrinus	28	FALSE
c__Endomicrobia	28	FALSE
c__C0119	28	FALSE
c__S035	28	FALSE
c__AT-s54	28	FALSE
c__AT-s2-57	28	FALSE
c__Anaerolineae	28	FALSE
c__Acidobacteria-5	28	FALSE
c__ABS-6	28	FALSE
c__0319-6E2	28	FALSE
c__PRR-12	28	FALSE
s__Rhodoplanes elegans	28	FALSE
s__Methylobacterium adhaesivum	28	FALSE
f__AEGEAN_185	28	FALSE
s__Mucispirillum schaedleri	28	FALSE
f__BA008	28	FALSE
s__Nautella italica	28	FALSE
s__Neisseria bacilliformis	28	FALSE
f__Anaerolinaceae	28	FALSE
s__Nitrosopumilus pIVWA5	28	FALSE
s__Phaeospirillum fulvum	28	FALSE
c__TM7-1	28	FALSE
f__[Kouleothrixaceae]	28	FALSE
f__[Fimbriimonadaceae]	28	FALSE
f__[Entotheonellaceae]	28	FALSE
f__[Bryobacteraceae]	28	FALSE
s__Pseudomonas fragi	28	FALSE
c__TTA-B1	28	FALSE
p__KSB3	28	FALSE
f__Paenibacillaceae	28	FALSE
o__Gemmatimonadales	28	FALSE
o__PL-11B10	28	FALSE
g__Acidaminococcus	28	FALSE
g__Candidatus Azobacteroides	28	FALSE
o__GN03	28	FALSE
o__SHA-20	28	FALSE
o__Sediment-1	28	FALSE
g__C39	28	FALSE
g__Anaerobaculum	28	FALSE
o__HydGC-84-221A	28	FALSE
o__KD8-87	28	FALSE
o__TK18	28	FALSE
o__MLE1-12	28	FALSE
g__Aquicella	28	FALSE
o__MND1	28	FALSE
g__BF311	28	FALSE
p__GOUTA4	28	FALSE
g__BD2-13	28	FALSE
g__Arthrobacter	28	FALSE
g__Ardenscatena	28	FALSE
g__Acetobacter	28	FALSE
o__noFP_H7	28	FALSE
o__Desulfuromonadales	28	FALSE
p__Actinobacteria	28	FALSE
g__Candidatus Solibacter	28	FALSE
g__Collinsella	28	FALSE
g__Candidatus Portiera	28	FALSE
f__VC21_Bac22	28	FALSE
g__Cellulomonas	28	FALSE
f__Syntrophaceae	28	FALSE
g__Cocleimonas	28	FALSE
f__Thermomonosporaceae	28	FALSE
g__Oceanicaulis	28	FALSE
g__Chelativorans	28	FALSE
o__MBA08	27	FALSE
o__GCA004	27	FALSE
s__Paenibacillus chondroitinus	27	FALSE
s__Weissella confusa	27	FALSE
o__Myxococcales	27	FALSE
o__NB1-j	27	FALSE
o__Nitrospirales	27	FALSE
o__CL500-15	27	FALSE
o__11-24	27	FALSE
o__E2	27	FALSE
s__Pseudidiomarina homiensis	27	FALSE
o__DTB120	27	FALSE
s__Pseudomonas alcaligenes	27	FALSE
s__Treponema socranskii	27	FALSE
o__ASSO-13	27	FALSE
s__Pseudoxanthomonas broegbernensis	27	FALSE
o__HA64	27	FALSE
s__Sulfuricurvum kujiense	27	FALSE
o__envOPS12	27	FALSE
o__GIF9	27	FALSE
s__Microbacterium chocolatum	27	FALSE
g__Pelotomaculum	27	FALSE
g__Pedobacter	27	FALSE
o__AKIW781	27	FALSE
p__Kazan-3B-28	27	FALSE
s__Lactobacillus brevis	27	FALSE
g__Pseudobutyrivibrio	27	FALSE
o__Chlorophyta	27	FALSE
o__Sphingomonadales	27	FALSE
o__Thermomicrobiales	27	FALSE
o__WCHB1-50	27	FALSE
s__Bacillus thermoamylovorans	27	FALSE
g__Shuttleworthia	27	FALSE
o__WCHD3-30	27	FALSE
o__Xanthomonadales	27	FALSE
s__Arthrobacter crystallopoietes	27	FALSE
g__Sphaerochaeta	27	FALSE
g__Turneriella	27	FALSE
o__YLA114	27	FALSE
g__Tetrasphaera	27	FALSE
g__Sporanaerobacter	27	FALSE
s__Actinoallomurus iriomotensis	27	FALSE
p__Armatimonadetes	27	FALSE
p__Verrucomicrobia	27	FALSE
p__Crenarchaeota	27	FALSE
p__Cyanobacteria	27	FALSE
g__Salinibacterium	27	FALSE
s__Bifidobacterium breve	27	FALSE
s__Massilia haematophila	27	FALSE
s__Fibrobacter succinogenes	27	FALSE
g__Pseudonocardia	27	FALSE
s__Massilia aurea	27	FALSE
s__Luteibacter rhizovicinus	27	FALSE
o__Oceanospirillales	27	FALSE
s__Knoellia subterranea	27	FALSE
o__[Micrarchaeles]	27	FALSE
s__Janthinobacterium lividum	27	FALSE
o__Pasteurellales	27	FALSE
g__Rhodoferax	27	FALSE
o__SJA-15	27	FALSE
g__YRC22	27	FALSE
o__pGrfC26	27	FALSE
o__pLW-97	27	FALSE
o__S1198	27	FALSE
o__SBYZ_6080	27	FALSE
g__Rothia	27	FALSE
o__SHA-98	27	FALSE
s__Brevibacillus reuszeri	27	FALSE
c__[Chloracidobacteria]	27	FALSE
s__Zobellella denitrificans	27	FALSE
f__Francisellaceae	27	FALSE
g__Crenothrix	27	FALSE
c__Gemm-5	27	FALSE
c__Gemm-4	27	FALSE
g__Dok59	27	FALSE
c__OPB41	27	FALSE
f__Verrucomicrobiaceae	27	FALSE
c__P2-11E	27	FALSE
c__Clostridia	27	FALSE
c__PAUC37f	27	FALSE
f__EB1003	27	FALSE
g__Georgenia	27	FALSE
f__Dolo_23	27	FALSE
f__DHVEG-1	27	FALSE
g__Glycomyces	27	FALSE
g__Haliangium	27	FALSE
c__PRR-11	27	FALSE
g__JG37-AG-70	27	FALSE
c__RB25	27	FALSE
f__Chlorobiaceae	27	FALSE
f__Carnobacteriaceae	27	FALSE
f__Burkholderiaceae	27	FALSE
g__Legionella	27	FALSE
g__Leucobacter	27	FALSE
c__Chloroflexi	27	FALSE
g__Dechloromonas	27	FALSE
g__Coxiella	27	FALSE
f__AKIW874	27	FALSE
f__Hyphomonadaceae	27	FALSE
f__Xanthobacteraceae	27	FALSE
f__TK06	27	FALSE
f__SUP05	27	FALSE
g__Acidiphilium	27	FALSE
g__Adhaeribacter	27	FALSE
f__Spirochaetaceae	27	FALSE
g__Alcanivorax	27	FALSE
f__Solirubrobacteraceae	27	FALSE
c__KIST-JJY010	27	FALSE
f__SC3-41	27	FALSE
g__Ammoniphilus	27	FALSE
c__WM88	27	FALSE
g__Anaeromyxobacter	27	FALSE
c__Ktedonobacteria	27	FALSE
g__Blastochloris	27	FALSE
f__Planococcaceae	27	FALSE
g__Bulleidia	27	FALSE
f__oc28	27	FALSE
f__Nocardiaceae	27	FALSE
g__Carnobacterium	27	FALSE
f__Myxococcaceae	27	FALSE
g__CF231	27	FALSE
f__Micromonosporaceae	27	FALSE
f__ANME-2D	27	FALSE
f__UD5	27	FALSE
g__Natronomonas	27	FALSE
g__Methanobrevibacter	27	FALSE
g__Methylibium	27	FALSE
f__ACK-M1	27	FALSE
g__Nitrospira	27	FALSE
g__Nocardioides	27	FALSE
c__Actinobacteria	27	FALSE
f__[Methanomassiliicoccaceae]	27	FALSE
g__Mesorhizobium	27	FALSE
g__Methylobacterium	27	FALSE
c__TM1	27	FALSE
f__[Balneolaceae]	27	FALSE
g__Nonomuraea	27	FALSE
f__125ds10	27	FALSE
c__SJA-28	27	FALSE
f__Rhodobiaceae	26	FALSE
g__GBI-58	26	FALSE
f__Halomonadaceae	26	FALSE
g__TG5	26	FALSE
s__Alcaligenes faecalis	26	FALSE
o__Lactobacillales	26	FALSE
o__[Entotheonellales]	26	FALSE
s__Clostridium carnis	26	FALSE
o__LD1-PA13	26	FALSE
g__Brumimicrobium	26	FALSE
g__Brevundimonas	26	FALSE
s__Rubrivivax gelatinosus	26	FALSE
c__ANME-1	26	FALSE
g__Garciella	26	FALSE
s__Coccinistipes vermicola	26	FALSE
s__Collinsella stercoris	26	FALSE
g__BD2-6	26	FALSE
s__Piscirickettsia salmonis	26	FALSE
c__OPB14	26	FALSE
o__MVS-40	26	FALSE
c__MB-A2-108	26	FALSE
s__Aeromonas schubertii	26	FALSE
g__Fusibacter	26	FALSE
g__Thiobacillus	26	FALSE
g__Gallicola	26	FALSE
g__vadinHB04	26	FALSE
o__AKAU3564	26	FALSE
g__Diaphorobacter	26	FALSE
g__Cloacibacterium	26	FALSE
f__Microbacteriaceae	26	FALSE
g__Conexibacter	26	FALSE
s__Stappia indica	26	FALSE
o__CPla-3	26	FALSE
g__Candidatus Entotheonella	26	FALSE
s__Bacteroides eggerthii	26	FALSE
o__Dehalococcoidales	26	FALSE
f__[Tissierellaceae]	26	FALSE
f__MND4	26	FALSE
g__Moraxella	26	FALSE
g__Candidatus Xiphinematobacter	26	FALSE
s__Pseudoalteromonas porphyrae	26	FALSE
f__[Cloacamonaceae]	26	FALSE
o__Ellin5290	26	FALSE
c__MSBL6	26	FALSE
s__Allochromatium vinosum	26	FALSE
o__CCU21	26	FALSE
f__Pelobacteraceae	26	FALSE
g__Coprothermobacter	26	FALSE
s__Burkholderia bryophila	26	FALSE
g__Couchioplanes	26	FALSE
g__Peptoniphilus	26	FALSE
g__DA101	26	FALSE
s__Alcanivorax venustensis	26	FALSE
o__AKYG885	26	FALSE
f__[Thermodesulfovibrionaceae]	26	FALSE
g__Desulfobacca	26	FALSE
g__Burkholderia	26	FALSE
g__Desulfocapsa	26	FALSE
o__IS-44	26	FALSE
o__JG30-KF-CM45	26	FALSE
f__EB1017	26	FALSE
o__OPB11	26	FALSE
g__Sediminibacterium	26	FALSE
o__SB-34	26	FALSE
f__CV106	26	FALSE
o__SBla14	26	FALSE
f__Cryomorphaceae	26	FALSE
g__Mesonia	26	FALSE
g__Segetibacter	26	FALSE
g__Oribacterium	26	FALSE
f__Chromatiaceae	26	FALSE
s__Paracoccus zeaxanthinifaciens	26	FALSE
s__Roseobacter litoralis	26	FALSE
g__Agromyces	26	FALSE
s__Lactobacillus plantarum	26	FALSE
g__Kingella	26	FALSE
s__Ornithinimicrobium kibberense	26	FALSE
f__Sporichthyaceae	26	FALSE
g__KSA1	26	FALSE
s__Maribacter polysiphoniae	26	FALSE
s__Olsenella umbonata	26	FALSE
g__Rickettsia	26	FALSE
g__LCP-26	26	FALSE
p__CD12	26	FALSE
s__Novosphingobium capsulatum	26	FALSE
g__Acetobacterium	26	FALSE
f__Synechococcaceae	26	FALSE
f__auto67_4W	26	FALSE
f__Thiobacteraceae	26	FALSE
g__Loktanella	26	FALSE
g__1-68	26	FALSE
f__ANME-2a-2b	26	FALSE
c__Chlorobia	26	FALSE
g__Iamia	26	FALSE
g__Pediococcus	26	FALSE
g__Helicobacter	26	FALSE
g__HA73	26	FALSE
g__Spirosoma	26	FALSE
f__Desulfuromonadaceae	26	FALSE
g__Alloiococcus	26	FALSE
o__PHOS-HD29	26	FALSE
g__Halostagnicola	26	FALSE
f__Rs-045	26	FALSE
g__Sulfuritalea	26	FALSE
s__Rothia dentocariosa	26	FALSE
g__HMMVBeg-29	26	FALSE
g__Geodermatophilus	26	FALSE
s__Geobacter lovleyi	26	FALSE
s__Geodermatophilus obscurus	26	FALSE
p__OC31	26	FALSE
s__Eudoraea adriatica	26	FALSE
g__GOUTA19	26	FALSE
f__[Amoebophilaceae]	25	FALSE
c__ZB2	25	FALSE
g__Arenimonas	25	FALSE
o__Legionellales	25	FALSE
o__Phycisphaerales	25	FALSE
s__Acinetobacter guillouiae	25	FALSE
f__RFP12	25	FALSE
s__Arcobacter cryaerophilus	25	FALSE
f__p-2534-18B5	25	FALSE
s__Bacillus muralis	25	FALSE
o__Thiobacterales	25	FALSE
g__Oceanimonas	25	FALSE
o__WD2101	25	FALSE
g__Acholeplasma	25	FALSE
g__Candidatus Accumulibacter	25	FALSE
f__Streptococcaceae	25	FALSE
g__Bdellovibrio	25	FALSE
o__SB-45	25	FALSE
s__Pseudomonas veronii	25	FALSE
f__Prevotellaceae	25	FALSE
s__Abiotrophia defectiva	25	FALSE
g__Brachybacterium	25	FALSE
s__Pseudomonas citronellolis	25	FALSE
o__JG30-KF-AS9	25	FALSE
g__Akkermansia	25	FALSE
s__Pseudomonas viridiflava	25	FALSE
f__SB-1	25	FALSE
p__GAL15	25	FALSE
s__Algoriphagus vanfongensis	25	FALSE
o__HTCC2188	25	FALSE
o__HOC36	25	FALSE
g__Buchnera	25	FALSE
g__Mycoplana	25	FALSE
g__Paludibacter	25	FALSE
g__Anaerococcus	25	FALSE
f__NB1-i	25	FALSE
g__Syntrophus	25	FALSE
s__Telmatobacter bradus	25	FALSE
g__Vogesella	25	FALSE
s__Thalassomonas haliotis	25	FALSE
c__Dehalococcoidetes	25	FALSE
s__Pyramidobacter piscolens	25	FALSE
g__Flavihumibacter	25	FALSE
s__Lotus japonicus	25	FALSE
g__Gallionella	25	FALSE
s__Robinsoniella peoriensis	25	FALSE
g__Thermus	25	FALSE
o__E29	25	FALSE
g__Gemmatimonas	25	FALSE
g__Methanosaeta	25	FALSE
g__Xanthobacter	25	FALSE
g__Polaromonas	25	FALSE
g__Saccharopolyspora	25	FALSE
s__Lactobacillus agilis	25	FALSE
g__Inquilinus	25	FALSE
s__Erwinia dispersa	25	FALSE
g__Haloarcula	25	FALSE
g__Serratia	25	FALSE
f__Desulfobacteraceae	25	FALSE
f__Desulfarculaceae	25	FALSE
s__Haloferula phyci	25	FALSE
f__Cystobacterineae	25	FALSE
f__Cyclobacteriaceae	25	FALSE
f__Geobacteraceae	25	FALSE
g__Wolbachia	25	FALSE
g__Phenylobacterium	25	FALSE
s__Candidatus Phytoplasma witches-broom	25	FALSE
g__Pseudoruegeria	25	FALSE
o__DS-100	25	FALSE
g__Chryseobacterium	25	FALSE
o__CV90	25	FALSE
g__Pelomonas	25	FALSE
s__Neisseria wadsworthii	25	FALSE
c__OP11-4	25	FALSE
g__Marinicella	25	FALSE
g__Limnohabitans	25	FALSE
c__BD7-11	25	FALSE
g__Microcoleus	25	FALSE
s__Candidatus Nitrososphaera gargensis	25	FALSE
g__Pseudochrobactrum	25	FALSE
g__Desulfovibrio	25	FALSE
g__Rubricoccus	25	FALSE
g__ZD0117	25	FALSE
s__Mesorhizobium ciceri	25	FALSE
g__Marinimicrobium	25	FALSE
g__Lautropia	25	FALSE
g__Pseudanabaena	25	FALSE
s__Cellulophaga tyrosinoxydans	25	FALSE
g__Hyphomicrobium	25	FALSE
s__Lactobacillus helveticus	24	FALSE
f__Sphingomonadaceae	24	FALSE
f__Beutenbergiaceae	24	FALSE
f__BS11	24	FALSE
s__Lactobacillus pontis	24	FALSE
c__SC3	24	FALSE
s__Spirochaeta aurantia	24	FALSE
s__Helicobacter apodemus	24	FALSE
f__Alicyclobacillaceae	24	FALSE
s__Desulfovibrio C21_c20	24	FALSE
p__SR1	24	FALSE
s__Citrobacter koseri	24	FALSE
s__Bacteroides acidifaciens	24	FALSE
s__Prevotella ruminicola	24	FALSE
f__PAUC26f	24	FALSE
s__Anoxybacillus kestanbolensis	24	FALSE
s__Brevibacterium aureum	24	FALSE
f__[Paraprevotellaceae]	24	FALSE
c__MBGB	24	FALSE
s__Sediminibacillus albus	24	FALSE
f__HTCC2188	24	FALSE
f__[Barnesiellaceae]	24	FALSE
s__Clostridium aminophilum	24	FALSE
f__Saprospiraceae	24	FALSE
s__Ruminococcus flavefaciens	24	FALSE
s__Clostridium intestinale	24	FALSE
s__Agrobacterium undicola	24	FALSE
s__Corynebacterium durum	24	FALSE
s__Desulfomicrobium orale	24	FALSE
f__Rhodothermaceae	24	FALSE
f__Ellin5301	24	FALSE
s__Enterobacter cowanii	24	FALSE
f__SAGMA-X	24	FALSE
s__Enterovibrio coralii	24	FALSE
s__Nitrosovibrio tenuis	24	FALSE
g__Novosphingobium	24	FALSE
g__nsmpVI18	24	FALSE
g__Coprobacillus	24	FALSE
g__Thiothrix	24	FALSE
g__Flexibacter	24	FALSE
g__Euzebya	24	FALSE
g__Erythrobacter	24	FALSE
s__Subsaximicrobium wynnwilliamsii	24	FALSE
g__Elizabethkingia	24	FALSE
g__Dinoroseobacter	24	FALSE
o__Campylobacterales	24	FALSE
o__Chromatiales	24	FALSE
g__Tatlockia	24	FALSE
c__GN15	24	FALSE
s__Stenotrophomonas acidaminiphila	24	FALSE
o__Elusimicrobiales	24	FALSE
o__EW055	24	FALSE
g__Candidatus Phytoplasma	24	FALSE
o__Gaiellales	24	FALSE
g__Candidatus Brocadia	24	FALSE
g__Candidatus Arthromitus	24	FALSE
g__Gelidibacter	24	FALSE
c__CK-1C4-19	24	FALSE
o__Methylococcales	24	FALSE
g__Leucothrix	24	FALSE
g__Mobiluncus	24	FALSE
s__Vitellibacter aestuarii	24	FALSE
s__Virgisporangium ochraceum	24	FALSE
g__Microbacterium	24	FALSE
g__Planctomyces	24	FALSE
g__Pseudidiomarina	24	FALSE
g__Lutimonas	24	FALSE
g__Pyramidobacter	24	FALSE
g__Rhodanobacter	24	FALSE
g__HB2-32-21	24	FALSE
g__Rickettsiella	24	FALSE
s__Vibrio ezurae	24	FALSE
g__Labrys	24	FALSE
g__Rubritalea	24	FALSE
g__Ruminobacter	24	FALSE
g__Saccharothrix	24	FALSE
g__Hyphomonas	24	FALSE
g__Hydrogenophaga	24	FALSE
g__Butyricimonas	24	FALSE
g__vadinCA02	24	FALSE
c__koll11	24	FALSE
g__Actinobacillus	24	FALSE
g__Azospira	24	FALSE
g__5-7N15	24	FALSE
g__Anaerolinea	24	FALSE
g__Aquimarina	24	FALSE
o__SM1D11	24	FALSE
o__OPB54	24	FALSE
g__Coprococcus	23	FALSE
s__Marihabitans asiaticum	23	FALSE
f__Sinobacteraceae	23	FALSE
g__RS62	23	FALSE
g__Cryocola	23	FALSE
o__Alteromonadales	23	FALSE
g__Ruegeria	23	FALSE
g__Glaciecola	23	FALSE
s__Lactobacillus reuteri	23	FALSE
g__Emticicia	23	FALSE
g__Luteimonas	23	FALSE
s__Kosmotoga mrcj	23	FALSE
s__Sulfitobacter mediterraneus	23	FALSE
f__Leptotrichiaceae	23	FALSE
o__Ucm1571	23	FALSE
g__Streptococcus	23	FALSE
g__Alteromonas	23	FALSE
f__SAR324	23	FALSE
s__Flavobacterium gelidilacus	23	FALSE
g__Balneimonas	23	FALSE
s__Staphylococcus sciuri	23	FALSE
g__Sphingopyxis	23	FALSE
g__Hylemonella	23	FALSE
f__S24-7	23	FALSE
g__HTCC	23	FALSE
g__Yersinia	23	FALSE
s__Haererehalobacter salaria	23	FALSE
p__NKB19	23	FALSE
g__Hydrogenophilus	23	FALSE
s__Selenomonas ruminantium	23	FALSE
s__Pseudoxanthomonas mexicana	23	FALSE
f__Methylobacteriaceae	23	FALSE
s__Atopobium vaginae	23	FALSE
g__Ornithobacterium	23	FALSE
o__ML615J-28	23	FALSE
o__N1423WL	23	FALSE
g__Paenisporosarcina	23	FALSE
o__Kiloniellales	23	FALSE
g__Parvimonas	23	FALSE
g__Campylobacter	23	FALSE
g__Pedomicrobium	23	FALSE
s__Prevotella nigrescens	23	FALSE
g__Bacteriovorax	23	FALSE
o__GMD14H09	23	FALSE
s__Shinella granuli	23	FALSE
o__Sva0853	23	FALSE
g__Phaeobacter	23	FALSE
g__Catonella	23	FALSE
f__Methylophilaceae	23	FALSE
f__Succinivibrionaceae	23	FALSE
s__Persicitalea jodogahamensis	23	FALSE
f__Aerococcaceae	23	FALSE
g__Megamonas	23	FALSE
g__Marivita	23	FALSE
s__Rheinheimera baltica	23	FALSE
g__Chlamydia	23	FALSE
g__Sphingobacterium	22	FALSE
g__Granulicatella	22	FALSE
s__Rothia amarae	22	FALSE
g__Mycetocola	22	FALSE
s__Methylotenera mobilis	22	FALSE
g__Morganella	22	FALSE
s__Psychrobacter meningitidis	22	FALSE
s__Psychrobacter sanguinis	22	FALSE
g__Agrobacterium	22	FALSE
s__Macrococcus caseolyticus	22	FALSE
f__Cytophagaceae	22	FALSE
g__Klebsiella	22	FALSE
g__Peptococcus	22	FALSE
g__Perlucidibaca	22	FALSE
g__Luteolibacter	22	FALSE
s__Lactococcus garvieae	22	FALSE
o__Z20	22	FALSE
s__Lachnoanaerobaculum orale	22	FALSE
g__Rummeliibacillus	22	FALSE
g__Succiniclasticum	22	FALSE
g__Spironema	22	FALSE
s__Salmonella enterica	22	FALSE
s__Alistipes onderdonkii	22	FALSE
o__CFB-26	22	FALSE
s__Bifidobacterium thermacidophilum	22	FALSE
g__Bradyrhizobium	22	FALSE
g__Anaerovibrio	22	FALSE
s__Clostridium botulinum	22	FALSE
f__ML635J-40	22	FALSE
s__Clostridium pasteurianum	22	FALSE
f__Geodermatophilaceae	22	FALSE
s__Clostridium sticklandii	22	FALSE
g__Winogradskyella	22	FALSE
f__Rhizobiaceae	22	FALSE
s__[Prevotella] tannerae	22	FALSE
f__Pirellulaceae	22	FALSE
g__Capnocytophaga	22	FALSE
f__ntu14	22	FALSE
g__Gemmata	22	FALSE
g__T78	22	FALSE
g__Asteroleplasma	22	FALSE
f__JTB38	21	FALSE
s__Marinobacter hydrocarbonoclasticus	21	FALSE
g__Aggregatibacter	21	FALSE
g__Acidithiobacillus	21	FALSE
s__Lactobacillus zeae	21	FALSE
g__Achromobacter	21	FALSE
f__Pseudomonadaceae	21	FALSE
f__Streptomycetaceae	21	FALSE
s__Neisseria cinerea	21	FALSE
g__Psychrilyobacter	21	FALSE
s__Lactobacillus vaginalis	21	FALSE
g__Cardiobacterium	21	FALSE
g__Polynucleobacter	21	FALSE
c__BD1-5	21	FALSE
s__Psychrobacter pacificensis	21	FALSE
g__Propionivibrio	21	FALSE
g__Corynebacterium	21	FALSE
g__Serinicoccus	21	FALSE
g__Scardovia	21	FALSE
g__Symbiobacterium	21	FALSE
g__Thalassomonas	21	FALSE
s__Flavobacterium columnare	21	FALSE
g__Vagococcus	21	FALSE
g__Octadecabacter	21	FALSE
f__Colwelliaceae	21	FALSE
g__Janibacter	21	FALSE
s__Prevotella intermedia	21	FALSE
g__Kaistobacter	21	FALSE
s__Sphingomonas yabuuchiae	21	FALSE
g__Alicyclobacillus	21	FALSE
f__Intrasporangiaceae	20	FALSE
s__Sphingobacterium multivorum	20	FALSE
f__OM60	20	FALSE
s__Actinobacillus parahaemolyticus	20	FALSE
s__Elizabethkingia meningoseptica	20	FALSE
o__S0208	20	FALSE
g__Dehalobacterium	20	FALSE
f__Nitriliruptoraceae	20	FALSE
s__Simplicispira limi	20	FALSE
g__Oceanisphaera	20	FALSE
g__Anaerospora	20	FALSE
f__Actinomycetaceae	20	FALSE
f__Campylobacteraceae	20	FALSE
f__Aeromonadaceae	20	FALSE
g__Desulfotomaculum	20	FALSE
g__Desulfococcus	20	FALSE
f__JdFBGBact	20	FALSE
c__MBGA	20	FALSE
f__Cenarchaeaceae	20	FALSE
s__Citricoccus alkalitolerans	20	FALSE
f__[Marinicellaceae]	19	FALSE
f__wb1_P06	19	FALSE
g__Thermoactinomyces	19	FALSE
g__Idiomarina	19	FALSE
g__Mogibacterium	19	FALSE
c__Gammaproteobacteria	19	FALSE
g__Marinobacterium	19	FALSE
s__[Clostridium] difficile	18	FALSE
s__Bacteroides coprophilus	18	FALSE
f__Bacteroidaceae	18	FALSE
g__Psychromonas	18	FALSE
g__Pseudoramibacter_Eubacterium	18	FALSE
s__Prevotella copri	17	FALSE
s__Sharpea p-3329-23G2	17	FALSE
s__Pseudorhodobacter incheonensis	17	FALSE
g__Sutterella	17	FALSE
o__Flavobacteriales	17	FALSE
g__Comamonas	17	FALSE
f__Idiomarinaceae	17	FALSE
f__Brachyspiraceae	17	FALSE
o__Rickettsiales	16	FALSE
s__Prevotella stercorea	16	FALSE
g__Butyrivibrio	16	FALSE
g__Anaerostipes	16	FALSE
g__Sarcina	16	FALSE
g__Erwinia	16	FALSE
s__Psychrobacter marincola	16	FALSE
s__Staphylococcus aureus	15	FALSE
s__Vibrio harveyi	15	FALSE
o__Thiohalorhabdales	15	FALSE
s__Paracoccus marcusii	15	FALSE
s__Loktanella salsilacus	15	FALSE
f__Piscirickettsiaceae	15	FALSE
s__Hoeflea siderophila	15	FALSE
s__Veillonella dispar	15	FALSE
f__Erythrobacteraceae	15	FALSE
g__Odoribacter	14	FALSE
f__Sporolactobacillaceae	14	FALSE
g__Shewanella	14	FALSE
s__Lactobacillus salivarius	14	FALSE
f__Alteromonadaceae	14	FALSE
s__Photobacterium angustum	14	FALSE
o__Spirobacillales	14	FALSE
g__Rhodobacter	14	FALSE
s__Planococcus maritimus	13	FALSE
g__Mitsuokella	13	FALSE
f__Hyphomicrobiaceae	13	FALSE
f__Christensenellaceae	13	FALSE
f__Clostridiaceae	13	FALSE
f__Flammeovirgaceae	13	FALSE
s__Alistipes indistinctus	13	FALSE
s__Desulfovibrio D168	12	FALSE
s__Akkermansia muciniphila	12	FALSE
s__Clostridium symbiosum	12	FALSE
s__Psychrobacter celer	12	FALSE
s__Roseburia faecis	12	FALSE
g__Sulfurimonas	12	FALSE
o__RF39	11	FALSE
g__Epulopiscium	11	FALSE
g__Phascolarctobacterium	11	FALSE
g__Fusobacterium	11	FALSE
f__Vibrionaceae	11	FALSE
f__Helicobacteraceae	11	FALSE
s__Paracoccus aminovorans	11	FALSE
s__Blautia producta	10	FALSE
s__Erythrobacter citreus	10	FALSE
g__Mycoplasma	10	FALSE
s__Photobacterium rosenbergii	10	FALSE
s__Veillonella parvula	10	FALSE
g__Veillonella	10	FALSE
f__Haliangiaceae	10	FALSE
g__Rhodococcus	9	FALSE
g__Lachnobacterium	9	FALSE
s__Lactobacillus mucosae	9	FALSE
g__Vibrio	9	FALSE
g__Enterococcus	9	FALSE
g__Deinococcus	9	FALSE
s__[Ruminococcus] torques	9	FALSE
g__Aliivibrio	9	FALSE
f__Peptostreptococcaceae	9	FALSE
f__Rikenellaceae	9	FALSE
s__Pseudoalteromonas tunicata	8	FALSE
s__Bifidobacterium adolescentis	8	FALSE
s__Plesiomonas shigelloides	8	FALSE
g__Pseudoalteromonas	8	FALSE
g__Candidatus Endobugula	8	FALSE
f__[Chromatiaceae]	7	FALSE
s__Cetobacterium somerae	7	FALSE
s__Aeromonas sobria	7	FALSE
s__Acinetobacter johnsonii	7	FALSE
s__[Ruminococcus] gnavus	7	FALSE
f__Desulfobulbaceae	7	FALSE
f__Enterobacteriaceae	7	FALSE
o__Clostridiales	7	FALSE
g__Exiguobacterium	6	FALSE
g__Psychrobacter	6	FALSE
s__Bifidobacterium longum	6	FALSE
g__Photobacterium	6	FALSE
g__Paracoccus	6	FALSE
s__Photobacterium damselae	5	FALSE
f__Rhodobacteraceae	5	FALSE
g__Enterovibrio	4	FALSE
o__Stramenopiles	4	FALSE
g__Cetobacterium	4	FALSE
g__Dialister	4	FALSE

## Sheet: Table S6
Table S6. Significant correlation pairs
Node1	Node2	Spearman rho	Group
Body Length	OTU1015	0.862489	TObs
Body Length	OTU1552	-0.872872	TObs
Body Length	OTU1603	0.845594	TObs
Body Length	OTU1680	0.845594	TObs
Body Length	OTU1686	0.872872	TObs
Body Length	OTU1764	0.872872	TObs
Body Length	OTU1960	-0.845594	TObs
Body Length	OTU231	0.853913	TObs
Body Length	OTU250	0.857143	TObs
Body Length	OTU277	0.809524	TObs
Body Length	OTU363	0.826362	TObs
Body Length	OTU4078	0.845594	TObs
Body Length	OTU523	0.805118	TObs
Body Length	OTU562	0.872872	TObs
Body Length	OTU651	0.837121	TObs
Body Length	OTU6855	-0.845594	TObs
Body Length	OTU847	0.872872	TObs
Body Length	OTU908	0.853913	TObs
Body Length	OTU933	0.814386	TObs
OTU10	OTU7	-0.904762	TObs
OTU100	OTU13	0.97619	TObs
OTU100	OTU44	0.928571	TObs
OTU100	OTU59	0.857143	TObs
OTU100	OTU64	0.833333	TObs
OTU100	OTU68	0.833333	TObs
OTU100	OTU70	0.97619	TObs
OTU100	OTU76	0.833333	TObs
OTU100	OTU8	0.904762	TObs
OTU100	OTU81	0.809524	TObs
OTU100	OTU90	0.857143	TObs
OTU100	OTU93	0.80241	TObs
OTU100	OTU95	0.809524	TObs
OTU1002	OTU260	0.842795	TObs
OTU1002	OTU534	0.880429	TObs
OTU1002	OTU640	1	TObs
OTU1002	OTU672	0.844797	TObs
OTU1002	OTU740	0.918919	TObs
OTU1002	OTU893	0.891892	TObs
OTU1002	OTU899	0.831081	TObs
OTU1002	OTU918	0.842795	TObs
OTU1002	OTU924	0.842795	TObs
OTU1015	OTU131	0.824438	TObs
OTU1015	OTU151	0.880429	TObs
OTU1015	OTU153	0.80387	TObs
OTU1015	OTU177	0.842795	TObs
OTU1015	OTU212	0.813733	TObs
OTU1015	OTU220	0.900919	TObs
OTU1015	OTU237	0.862489	TObs
OTU1015	OTU250	0.862489	TObs
OTU1015	OTU283	0.935775	TObs
OTU1015	OTU306	0.842795	TObs
OTU1015	OTU318	0.875172	TObs
OTU1015	OTU363	0.944228	TObs
OTU1015	OTU383	0.929981	TObs
OTU1015	OTU387	0.929981	TObs
OTU1015	OTU429	0.804054	TObs
OTU1015	OTU494	0.842795	TObs
OTU1015	OTU535	0.900919	TObs
OTU1015	OTU559	0.813733	TObs
OTU1015	OTU626	0.813733	TObs
OTU1015	OTU651	0.972973	TObs
OTU1015	OTU680	0.831081	TObs
OTU1015	OTU684	0.813733	TObs
OTU1015	OTU736	0.831081	TObs
OTU1015	OTU848	0.842795	TObs
OTU1015	OTU933	0.867669	TObs
OTU1015	OTU964	0.929981	TObs
OTU1021	OTU1002	0.929981	TObs
OTU1021	OTU292	0.842795	TObs
OTU1021	OTU534	0.878114	TObs
OTU1021	OTU640	0.929981	TObs
OTU1021	OTU680	0.842795	TObs
OTU1021	OTU706	0.842795	TObs
OTU1021	OTU718	0.845594	TObs
OTU1021	OTU873	0.866476	TObs
OTU1021	OTU899	0.929981	TObs
OTU1030	OTU100	0.862291	TObs
OTU1030	OTU105	0.874267	TObs
OTU1030	OTU109	0.834497	TObs
OTU1030	OTU115	0.814386	TObs
OTU1030	OTU129	0.862291	TObs
OTU1030	OTU13	0.89822	TObs
OTU1030	OTU183	0.867669	TObs
OTU1030	OTU197	0.809953	TObs
OTU1030	OTU200	0.850673	TObs
OTU1030	OTU221	0.850315	TObs
OTU1030	OTU238	0.831325	TObs
OTU1030	OTU24	0.838338	TObs
OTU1030	OTU252	0.826362	TObs
OTU1030	OTU259	0.838338	TObs
OTU1030	OTU284	0.89822	TObs
OTU1030	OTU338	0.903614	TObs
OTU1030	OTU503	0.80241	TObs
OTU1030	OTU562	0.850673	TObs
OTU1030	OTU64	0.934148	TObs
OTU1030	OTU682	0.81663	TObs
OTU1030	OTU70	0.89822	TObs
OTU1030	OTU706	0.867669	TObs
OTU1030	OTU71	0.874267	TObs
OTU1030	OTU751	0.834497	TObs
OTU1030	OTU771	0.809953	TObs
OTU1030	OTU780	0.970077	TObs
OTU1030	OTU8	0.89822	TObs
OTU1030	OTU847	0.850673	TObs
OTU1030	OTU874	0.867669	TObs
OTU1030	OTU917	0.859041	TObs
OTU1042	OTU161	0.810811	TObs
OTU1042	OTU301	0.913223	TObs
OTU1042	OTU495	0.8318	TObs
OTU1042	OTU524	0.842795	TObs
OTU1042	OTU646	0.935775	TObs
OTU1042	OTU708	0.864865	TObs
OTU1043	OTU157	0.918919	TObs
OTU1043	OTU227	0.900919	TObs
OTU1043	OTU260	0.900919	TObs
OTU1043	OTU39	0.918708	TObs
OTU1043	OTU416	0.824438	TObs
OTU1043	OTU437	0.867669	TObs
OTU1043	OTU58	0.842795	TObs
OTU1043	OTU587	0.813733	TObs
OTU1043	OTU672	0.935775	TObs
OTU1043	OTU677	0.972973	TObs
OTU1043	OTU918	0.900919	TObs
OTU1043	OTU924	0.900919	TObs
OTU1043	OTU951	0.842795	TObs
OTU105	OTU100	0.928571	TObs
OTU105	OTU13	0.97619	TObs
OTU105	OTU44	0.809524	TObs
OTU105	OTU70	0.97619	TObs
OTU105	OTU8	0.97619	TObs
OTU105	OTU81	0.809524	TObs
OTU106	OTU100	0.809524	TObs
OTU106	OTU18	0.928571	TObs
OTU106	OTU19	0.904762	TObs
OTU106	OTU31	0.952381	TObs
OTU106	OTU33	0.928571	TObs
OTU106	OTU36	0.952381	TObs
OTU106	OTU39	0.814386	TObs
OTU106	OTU43	0.887856	TObs
OTU106	OTU44	0.928571	TObs
OTU106	OTU58	0.845594	TObs
OTU106	OTU59	0.97619	TObs
OTU106	OTU62	0.928571	TObs
OTU106	OTU66	0.928571	TObs
OTU106	OTU68	0.952381	TObs
OTU106	OTU76	0.952381	TObs
OTU106	OTU80	0.928571	TObs
OTU106	OTU81	0.809524	TObs
OTU106	OTU83	0.880952	TObs
OTU106	OTU85	0.904762	TObs
OTU106	OTU90	0.904762	TObs
OTU106	OTU93	0.99403	TObs
OTU106	OTU95	1	TObs
OTU106	OTU99	0.904762	TObs
OTU1064	OTU204	-0.845594	TObs
OTU1064	OTU581	0.929981	TObs
OTU1064	OTU674	0.929981	TObs
OTU1064	OTU767	0.90625	TObs
OTU1072	OTU436	-0.857794	TObs
OTU1072	OTU691	0.857794	TObs
OTU1072	OTU740	0.831081	TObs
OTU1072	OTU893	0.804054	TObs
OTU1073	OTU450	0.831081	TObs
OTU1073	OTU713	0.842795	TObs
OTU1073	OTU716	0.929981	TObs
OTU1073	OTU829	0.831081	TObs
OTU1073	OTU912	0.813733	TObs
OTU1073	OTU962	0.900919	TObs
OTU1074	OTU235	1	TObs
OTU1074	OTU282	0.866476	TObs
OTU1074	OTU314	0.813733	TObs
OTU1074	OTU557	0.842795	TObs
OTU1074	OTU615	0.96875	TObs
OTU1074	OTU741	0.90625	TObs
OTU1075	OTU100	0.845594	TObs
OTU1075	OTU105	0.845594	TObs
OTU1075	OTU109	0.866476	TObs
OTU1075	OTU115	0.845594	TObs
OTU1075	OTU129	0.872872	TObs
OTU1075	OTU13	0.845594	TObs
OTU1075	OTU153	0.850673	TObs
OTU1075	OTU183	0.813733	TObs
OTU1075	OTU186	0.845594	TObs
OTU1075	OTU200	0.96875	TObs
OTU1075	OTU212	0.96875	TObs
OTU1075	OTU231	0.866476	TObs
OTU1075	OTU238	0.850673	TObs
OTU1075	OTU259	0.845594	TObs
OTU1075	OTU284	0.845594	TObs
OTU1075	OTU295	0.845594	TObs
OTU1075	OTU338	0.878114	TObs
OTU1075	OTU372	0.810575	TObs
OTU1075	OTU44	0.845594	TObs
OTU1075	OTU503	0.845594	TObs
OTU1075	OTU523	0.866476	TObs
OTU1075	OTU527	0.866476	TObs
OTU1075	OTU559	0.96875	TObs
OTU1075	OTU562	0.875	TObs
OTU1075	OTU618	0.813733	TObs
OTU1075	OTU626	0.96875	TObs
OTU1075	OTU682	0.842795	TObs
OTU1075	OTU684	0.96875	TObs
OTU1075	OTU70	0.845594	TObs
OTU1075	OTU706	0.842795	TObs
OTU1075	OTU771	0.810575	TObs
OTU1075	OTU780	0.845594	TObs
OTU1075	OTU79	0.810575	TObs
OTU1075	OTU847	0.875	TObs
OTU1075	OTU874	0.929981	TObs
OTU1075	OTU90	0.845594	TObs
OTU1075	OTU908	0.810575	TObs
OTU1075	OTU911	1	TObs
OTU1085	OTU100	0.805118	TObs
OTU1085	OTU1030	0.908129	TObs
OTU1085	OTU105	0.902708	TObs
OTU1085	OTU13	0.853913	TObs
OTU1085	OTU183	0.805807	TObs
OTU1085	OTU197	0.875	TObs
OTU1085	OTU200	0.810575	TObs
OTU1085	OTU212	0.810575	TObs
OTU1085	OTU221	0.805118	TObs
OTU1085	OTU230	0.87831	TObs
OTU1085	OTU250	0.829515	TObs
OTU1085	OTU277	0.829515	TObs
OTU1085	OTU284	0.853913	TObs
OTU1085	OTU503	0.805118	TObs
OTU1085	OTU559	0.810575	TObs
OTU1085	OTU562	0.894427	TObs
OTU1085	OTU626	0.810575	TObs
OTU1085	OTU64	0.829515	TObs
OTU1085	OTU682	0.870791	TObs
OTU1085	OTU684	0.810575	TObs
OTU1085	OTU70	0.853913	TObs
OTU1085	OTU706	0.935775	TObs
OTU1085	OTU771	0.95	TObs
OTU1085	OTU780	0.853913	TObs
OTU1085	OTU8	0.951503	TObs
OTU1085	OTU847	0.894427	TObs
OTU1085	OTU874	0.857794	TObs
OTU109	OTU12	0.902708	TObs
OTU109	OTU44	0.805118	TObs
OTU109	OTU78	0.902708	TObs
OTU109	OTU79	0.85	TObs
OTU109	OTU81	0.87831	TObs
OTU109	OTU83	0.805118	TObs
OTU109	OTU85	0.87831	TObs
OTU109	OTU90	0.853913	TObs
OTU110	OTU106	0.913223	TObs
OTU110	OTU109	0.8318	TObs
OTU110	OTU12	0.837121	TObs
OTU110	OTU18	0.913223	TObs
OTU110	OTU19	0.887856	TObs
OTU110	OTU31	0.887856	TObs
OTU110	OTU33	0.913223	TObs
OTU110	OTU36	0.887856	TObs
OTU110	OTU43	0.972973	TObs
OTU110	OTU44	0.837121	TObs
OTU110	OTU59	0.913223	TObs
OTU110	OTU62	0.913223	TObs
OTU110	OTU66	0.913223	TObs
OTU110	OTU68	0.938591	TObs
OTU110	OTU76	0.938591	TObs
OTU110	OTU79	0.935775	TObs
OTU110	OTU80	0.913223	TObs
OTU110	OTU83	0.913223	TObs
OTU110	OTU85	0.913223	TObs
OTU110	OTU90	0.837121	TObs
OTU110	OTU93	0.918708	TObs
OTU110	OTU95	0.913223	TObs
OTU110	OTU99	0.811754	TObs
OTU1102	OTU201	0.805807	TObs
OTU1102	OTU249	0.805118	TObs
OTU1102	OTU262	0.908129	TObs
OTU1102	OTU442	0.975	TObs
OTU1102	OTU538	0.8318	TObs
OTU1102	OTU6	0.853913	TObs
OTU1102	OTU71	0.805118	TObs
OTU1102	OTU725	0.883788	TObs
OTU1102	OTU841	0.875	TObs
OTU1103	OTU203	0.900919	TObs
OTU1103	OTU265	0.900919	TObs
OTU1103	OTU554	0.842795	TObs
OTU1103	OTU6	0.824438	TObs
OTU1103	OTU656	0.900919	TObs
OTU1103	OTU668	0.854909	TObs
OTU1103	OTU88	0.862489	TObs
OTU1103	OTU960	0.813733	TObs
OTU1104	OTU1072	0.844797	TObs
OTU1104	OTU262	0.859041	TObs
OTU1104	OTU436	-0.85	TObs
OTU1104	OTU442	0.875	TObs
OTU1115	OTU433	0.96875	TObs
OTU1115	OTU545	0.96875	TObs
OTU1115	OTU691	0.866476	TObs
OTU1115	OTU872	0.90625	TObs
OTU1124	OTU1072	0.842795	TObs
OTU1124	OTU1102	0.866476	TObs
OTU1124	OTU1104	0.894427	TObs
OTU1124	OTU292	0.813733	TObs
OTU1124	OTU436	-0.838525	TObs
OTU1124	OTU442	0.866476	TObs
OTU1124	OTU551	0.866476	TObs
OTU1134	OTU139	0.810575	TObs
OTU1134	OTU173	0.872872	TObs
OTU1134	OTU194	0.929981	TObs
OTU1134	OTU314	0.900919	TObs
OTU1134	OTU436	0.866476	TObs
OTU1134	OTU441	0.872872	TObs
OTU1134	OTU470	0.810575	TObs
OTU1134	OTU484	0.90625	TObs
OTU1134	OTU489	0.866476	TObs
OTU1134	OTU498	0.900919	TObs
OTU1134	OTU557	0.842795	TObs
OTU1135	OTU1134	1	TObs
OTU1135	OTU139	0.810575	TObs
OTU1135	OTU173	0.872872	TObs
OTU1135	OTU194	0.929981	TObs
OTU1135	OTU314	0.900919	TObs
OTU1135	OTU436	0.866476	TObs
OTU1135	OTU441	0.872872	TObs
OTU1135	OTU470	0.810575	TObs
OTU1135	OTU484	0.90625	TObs
OTU1135	OTU489	0.866476	TObs
OTU1135	OTU498	0.900919	TObs
OTU1135	OTU557	0.842795	TObs
OTU1146	OTU1074	0.90625	TObs
OTU1146	OTU235	0.90625	TObs
OTU1146	OTU282	0.866476	TObs
OTU1146	OTU615	0.96875	TObs
OTU1146	OTU741	0.90625	TObs
OTU1146	OTU961	0.842795	TObs
OTU115	OTU109	0.9759	TObs
OTU115	OTU110	0.811754	TObs
OTU115	OTU12	0.928571	TObs
OTU115	OTU18	0.809524	TObs
OTU115	OTU33	0.809524	TObs
OTU115	OTU44	0.857143	TObs
OTU115	OTU62	0.809524	TObs
OTU115	OTU66	0.809524	TObs
OTU115	OTU78	0.928571	TObs
OTU115	OTU80	0.809524	TObs
OTU115	OTU81	0.904762	TObs
OTU115	OTU83	0.833333	TObs
OTU115	OTU85	0.928571	TObs
OTU115	OTU90	0.904762	TObs
OTU1157	OTU1134	0.96875	TObs
OTU1157	OTU1135	0.96875	TObs
OTU1157	OTU139	0.866476	TObs
OTU1157	OTU173	0.845594	TObs
OTU1157	OTU194	0.900919	TObs
OTU1157	OTU231	0.810575	TObs
OTU1157	OTU314	0.929981	TObs
OTU1157	OTU436	0.894427	TObs
OTU1157	OTU441	0.845594	TObs
OTU1157	OTU484	0.96875	TObs
OTU1157	OTU489	0.894427	TObs
OTU1157	OTU498	0.929981	TObs
OTU1157	OTU527	0.810575	TObs
OTU1157	OTU557	0.900919	TObs
OTU1160	OTU1072	0.842795	TObs
OTU1160	OTU1102	0.866476	TObs
OTU1160	OTU1104	0.894427	TObs
OTU1160	OTU1124	1	TObs
OTU1160	OTU292	0.813733	TObs
OTU1160	OTU436	-0.838525	TObs
OTU1160	OTU442	0.866476	TObs
OTU1160	OTU551	0.866476	TObs
OTU1161	OTU1064	0.900919	TObs
OTU1161	OTU127	0.837121	TObs
OTU1161	OTU204	-0.811754	TObs
OTU1161	OTU581	0.804054	TObs
OTU1161	OTU674	0.972973	TObs
OTU1161	OTU767	0.900919	TObs
OTU1162	OTU1002	0.935775	TObs
OTU1162	OTU1021	0.866476	TObs
OTU1162	OTU534	0.932673	TObs
OTU1162	OTU640	0.935775	TObs
OTU1162	OTU680	0.818804	TObs
OTU1162	OTU740	0.805807	TObs
OTU1162	OTU873	0.825	TObs
OTU118	OTU109	0.810575	TObs
OTU118	OTU110	0.842795	TObs
OTU118	OTU12	0.845594	TObs
OTU118	OTU43	0.813733	TObs
OTU118	OTU79	0.866476	TObs
OTU118	OTU85	0.845594	TObs
OTU1180	OTU106	0.902708	TObs
OTU1180	OTU121	0.9	TObs
OTU1180	OTU124	0.902708	TObs
OTU1180	OTU151	0.809953	TObs
OTU1180	OTU166	0.87831	TObs
OTU1180	OTU167	0.805118	TObs
OTU1180	OTU18	0.853913	TObs
OTU1180	OTU182	0.909782	TObs
OTU1180	OTU237	0.829515	TObs
OTU1180	OTU242	0.87831	TObs
OTU1180	OTU31	0.87831	TObs
OTU1180	OTU317	0.853913	TObs
OTU1180	OTU318	0.805118	TObs
OTU1180	OTU324	0.908129	TObs
OTU1180	OTU33	0.853913	TObs
OTU1180	OTU347	0.927105	TObs
OTU1180	OTU353	0.9	TObs
OTU1180	OTU36	0.87831	TObs
OTU1180	OTU371	0.85	TObs
OTU1180	OTU411	0.883788	TObs
OTU1180	OTU425	0.894427	TObs
OTU1180	OTU493	0.805807	TObs
OTU1180	OTU501	0.894427	TObs
OTU1180	OTU548	0.859041	TObs
OTU1180	OTU59	0.805118	TObs
OTU1180	OTU613	0.805807	TObs
OTU1180	OTU62	0.853913	TObs
OTU1180	OTU66	0.853913	TObs
OTU1180	OTU732	0.866476	TObs
OTU1180	OTU80	0.853913	TObs
OTU1180	OTU849	0.805807	TObs
OTU1180	OTU85	0.805118	TObs
OTU1180	OTU904	0.9	TObs
OTU1180	OTU916	0.825	TObs
OTU1180	OTU93	0.908129	TObs
OTU1180	OTU95	0.902708	TObs
OTU1180	OTU99	0.805118	TObs
OTU1181	OTU1134	0.96875	TObs
OTU1181	OTU1135	0.96875	TObs
OTU1181	OTU1157	1	TObs
OTU1181	OTU139	0.866476	TObs
OTU1181	OTU173	0.845594	TObs
OTU1181	OTU194	0.900919	TObs
OTU1181	OTU231	0.810575	TObs
OTU1181	OTU314	0.929981	TObs
OTU1181	OTU436	0.894427	TObs
OTU1181	OTU441	0.845594	TObs
OTU1181	OTU484	0.96875	TObs
OTU1181	OTU489	0.894427	TObs
OTU1181	OTU498	0.929981	TObs
OTU1181	OTU527	0.810575	TObs
OTU1181	OTU557	0.900919	TObs
OTU1189	OTU1161	0.842795	TObs
OTU1189	OTU551	-0.838525	TObs
OTU1189	OTU683	0.810575	TObs
OTU1209	OTU10	0.902708	TObs
OTU1209	OTU1015	0.896785	TObs
OTU1209	OTU177	0.810575	TObs
OTU1209	OTU220	0.866476	TObs
OTU1209	OTU237	0.805118	TObs
OTU1209	OTU250	0.829515	TObs
OTU1209	OTU260	0.810575	TObs
OTU1209	OTU306	0.810575	TObs
OTU1209	OTU363	0.957217	TObs
OTU1209	OTU383	0.894427	TObs
OTU1209	OTU387	0.894427	TObs
OTU1209	OTU469	0.875	TObs
OTU1209	OTU494	0.810575	TObs
OTU1209	OTU514	0.825	TObs
OTU1209	OTU535	0.866476	TObs
OTU1209	OTU586	-0.838525	TObs
OTU1209	OTU622	0.809953	TObs
OTU1209	OTU651	0.870791	TObs
OTU1209	OTU661	0.902708	TObs
OTU1209	OTU702	-0.838525	TObs
OTU1209	OTU736	0.961769	TObs
OTU1209	OTU848	0.810575	TObs
OTU1209	OTU918	0.810575	TObs
OTU1209	OTU924	0.810575	TObs
OTU1209	OTU947	-0.838525	TObs
OTU1209	OTU964	0.894427	TObs
OTU121	OTU106	0.951503	TObs
OTU121	OTU110	0.961769	TObs
OTU121	OTU115	0.805118	TObs
OTU121	OTU118	0.810575	TObs
OTU121	OTU12	0.829515	TObs
OTU121	OTU18	0.951503	TObs
OTU121	OTU19	0.87831	TObs
OTU121	OTU31	0.927105	TObs
OTU121	OTU33	0.951503	TObs
OTU121	OTU36	0.927105	TObs
OTU121	OTU43	0.935775	TObs
OTU121	OTU44	0.87831	TObs
OTU121	OTU59	0.902708	TObs
OTU121	OTU62	0.951503	TObs
OTU121	OTU66	0.951503	TObs
OTU121	OTU68	0.927105	TObs
OTU121	OTU76	0.927105	TObs
OTU121	OTU79	0.875	TObs
OTU121	OTU80	0.951503	TObs
OTU121	OTU83	0.902708	TObs
OTU121	OTU85	0.951503	TObs
OTU121	OTU90	0.87831	TObs
OTU121	OTU93	0.957217	TObs
OTU121	OTU95	0.951503	TObs
OTU121	OTU99	0.853913	TObs
OTU1217	OTU1043	0.804054	TObs
OTU1217	OTU1209	0.935775	TObs
OTU1217	OTU220	0.813733	TObs
OTU1217	OTU227	0.842795	TObs
OTU1217	OTU260	0.929981	TObs
OTU1217	OTU363	0.829389	TObs
OTU1217	OTU383	0.842795	TObs
OTU1217	OTU387	0.842795	TObs
OTU1217	OTU469	0.883788	TObs
OTU1217	OTU514	0.8318	TObs
OTU1217	OTU535	0.813733	TObs
OTU1217	OTU661	0.875172	TObs
OTU1217	OTU736	0.972973	TObs
OTU1217	OTU918	0.929981	TObs
OTU1217	OTU924	0.929981	TObs
OTU1217	OTU964	0.842795	TObs
OTU1218	OTU1043	0.831081	TObs
OTU1218	OTU105	0.824438	TObs
OTU1218	OTU1217	0.804054	TObs
OTU1218	OTU186	0.913223	TObs
OTU1218	OTU212	0.842795	TObs
OTU1218	OTU227	0.900919	TObs
OTU1218	OTU238	0.829389	TObs
OTU1218	OTU260	0.900919	TObs
OTU1218	OTU282	0.883788	TObs
OTU1218	OTU295	0.913223	TObs
OTU1218	OTU523	0.805807	TObs
OTU1218	OTU559	0.842795	TObs
OTU1218	OTU626	0.842795	TObs
OTU1218	OTU661	0.913223	TObs
OTU1218	OTU682	0.810811	TObs
OTU1218	OTU684	0.842795	TObs
OTU1218	OTU771	0.909782	TObs
OTU1218	OTU918	0.900919	TObs
OTU1218	OTU924	0.900919	TObs
OTU1218	OTU961	0.918919	TObs
OTU1218	OTU996	0.80387	TObs
OTU1227	OTU110	0.900919	TObs
OTU1227	OTU118	0.96875	TObs
OTU1227	OTU121	0.866476	TObs
OTU1227	OTU134	0.872872	TObs
OTU1227	OTU139	0.810575	TObs
OTU1227	OTU218	0.845594	TObs
OTU1227	OTU224	0.845594	TObs
OTU1227	OTU350	0.810575	TObs
OTU1227	OTU353	0.866476	TObs
OTU1227	OTU384	0.866476	TObs
OTU1227	OTU428	0.850673	TObs
OTU1227	OTU43	0.842795	TObs
OTU1227	OTU461	0.894427	TObs
OTU1227	OTU498	0.813733	TObs
OTU1227	OTU505	0.96875	TObs
OTU1227	OTU518	1	TObs
OTU1227	OTU575	0.96875	TObs
OTU1227	OTU618	0.900919	TObs
OTU1227	OTU68	0.845594	TObs
OTU1227	OTU724	0.866476	TObs
OTU1227	OTU76	0.845594	TObs
OTU1227	OTU79	0.894427	TObs
OTU1227	OTU85	0.872872	TObs
OTU1227	OTU898	0.900919	TObs
OTU1227	OTU910	0.850673	TObs
OTU1227	OTU917	0.866476	TObs
OTU1227	OTU983	0.90625	TObs
OTU1228	OTU1073	0.813733	TObs
OTU1228	OTU279	0.842795	TObs
OTU1228	OTU450	0.813733	TObs
OTU1228	OTU470	0.866476	TObs
OTU1228	OTU54	0.872872	TObs
OTU1228	OTU713	0.96875	TObs
OTU1228	OTU716	0.875	TObs
OTU1228	OTU829	0.813733	TObs
OTU1228	OTU962	0.90625	TObs
OTU1234	OTU1002	0.972973	TObs
OTU1234	OTU1021	0.842795	TObs
OTU1234	OTU1043	0.804054	TObs
OTU1234	OTU1162	0.909782	TObs
OTU1234	OTU1217	0.831081	TObs
OTU1234	OTU1218	0.804054	TObs
OTU1234	OTU227	0.842795	TObs
OTU1234	OTU260	0.929981	TObs
OTU1234	OTU534	0.829389	TObs
OTU1234	OTU640	0.972973	TObs
OTU1234	OTU661	0.811754	TObs
OTU1234	OTU672	0.896785	TObs
OTU1234	OTU740	0.891892	TObs
OTU1234	OTU771	0.805807	TObs
OTU1234	OTU893	0.918919	TObs
OTU1234	OTU918	0.929981	TObs
OTU1234	OTU924	0.929981	TObs
OTU1235	OTU1002	0.842795	TObs
OTU1235	OTU1043	0.900919	TObs
OTU1235	OTU1209	0.810575	TObs
OTU1235	OTU1217	0.929981	TObs
OTU1235	OTU1218	0.900919	TObs
OTU1235	OTU1234	0.929981	TObs
OTU1235	OTU227	0.90625	TObs
OTU1235	OTU260	1	TObs
OTU1235	OTU640	0.842795	TObs
OTU1235	OTU661	0.872872	TObs
OTU1235	OTU672	0.894427	TObs
OTU1235	OTU677	0.813733	TObs
OTU1235	OTU736	0.842795	TObs
OTU1235	OTU771	0.810575	TObs
OTU1235	OTU918	1	TObs
OTU1235	OTU924	1	TObs
OTU1235	OTU961	0.813733	TObs
OTU124	OTU106	0.97619	TObs
OTU124	OTU110	0.913223	TObs
OTU124	OTU115	0.809524	TObs
OTU124	OTU12	0.809524	TObs
OTU124	OTU121	0.951503	TObs
OTU124	OTU18	0.952381	TObs
OTU124	OTU19	0.952381	TObs
OTU124	OTU31	0.97619	TObs
OTU124	OTU33	0.952381	TObs
OTU124	OTU36	0.97619	TObs
OTU124	OTU39	0.89822	TObs
OTU124	OTU43	0.887856	TObs
OTU124	OTU44	0.904762	TObs
OTU124	OTU58	0.845594	TObs
OTU124	OTU59	0.928571	TObs
OTU124	OTU62	0.952381	TObs
OTU124	OTU66	0.952381	TObs
OTU124	OTU68	0.904762	TObs
OTU124	OTU76	0.904762	TObs
OTU124	OTU80	0.952381	TObs
OTU124	OTU81	0.857143	TObs
OTU124	OTU83	0.928571	TObs
OTU124	OTU85	0.928571	TObs
OTU124	OTU90	0.928571	TObs
OTU124	OTU93	0.958101	TObs
OTU124	OTU95	0.97619	TObs
OTU124	OTU99	0.928571	TObs
OTU1250	OTU197	0.810575	TObs
OTU1250	OTU230	0.845594	TObs
OTU1250	OTU24	0.845594	TObs
OTU1250	OTU252	0.845594	TObs
OTU1250	OTU64	0.845594	TObs
OTU1250	OTU721	0.875	TObs
OTU1250	OTU751	0.866476	TObs
OTU1250	OTU912	0.96875	TObs
OTU1257	OTU1102	0.894427	TObs
OTU1257	OTU1104	0.866476	TObs
OTU1257	OTU1124	0.96875	TObs
OTU1257	OTU1160	0.96875	TObs
OTU1257	OTU436	-0.838525	TObs
OTU1257	OTU442	0.894427	TObs
OTU1257	OTU551	0.810575	TObs
OTU1257	OTU691	0.810575	TObs
OTU1263	OTU225	0.809953	TObs
OTU1263	OTU270	0.80241	TObs
OTU1263	OTU279	0.81663	TObs
OTU1263	OTU337	0.850315	TObs
OTU1263	OTU372	0.883585	TObs
OTU1263	OTU431	0.867669	TObs
OTU1263	OTU457	0.867669	TObs
OTU1263	OTU470	0.932673	TObs
OTU1263	OTU527	0.834497	TObs
OTU1263	OTU713	0.850673	TObs
OTU1263	OTU716	0.850673	TObs
OTU1263	OTU78	0.862291	TObs
OTU1263	OTU933	0.849398	TObs
OTU1264	OTU1074	0.813733	TObs
OTU1264	OTU109	0.805807	TObs
OTU1264	OTU118	0.929981	TObs
OTU1264	OTU12	0.849805	TObs
OTU1264	OTU1227	0.900919	TObs
OTU1264	OTU134	0.849805	TObs
OTU1264	OTU136	0.849805	TObs
OTU1264	OTU218	0.875172	TObs
OTU1264	OTU224	0.811754	TObs
OTU1264	OTU235	0.813733	TObs
OTU1264	OTU350	0.870791	TObs
OTU1264	OTU384	0.818804	TObs
OTU1264	OTU428	0.80387	TObs
OTU1264	OTU505	0.842795	TObs
OTU1264	OTU518	0.900919	TObs
OTU1264	OTU575	0.842795	TObs
OTU1264	OTU618	0.831081	TObs
OTU1264	OTU724	0.896785	TObs
OTU1264	OTU910	0.867669	TObs
OTU1264	OTU983	0.900919	TObs
OTU1269	OTU105	0.849805	TObs
OTU1269	OTU1075	0.842795	TObs
OTU1269	OTU1085	0.870791	TObs
OTU1269	OTU1218	0.945946	TObs
OTU1269	OTU1235	0.842795	TObs
OTU1269	OTU186	0.913223	TObs
OTU1269	OTU200	0.813733	TObs
OTU1269	OTU212	0.900919	TObs
OTU1269	OTU221	0.875172	TObs
OTU1269	OTU238	0.854909	TObs
OTU1269	OTU250	0.849805	TObs
OTU1269	OTU260	0.842795	TObs
OTU1269	OTU295	0.913223	TObs
OTU1269	OTU523	0.857794	TObs
OTU1269	OTU559	0.900919	TObs
OTU1269	OTU562	0.900919	TObs
OTU1269	OTU626	0.900919	TObs
OTU1269	OTU661	0.913223	TObs
OTU1269	OTU668	0.81663	TObs
OTU1269	OTU682	0.918919	TObs
OTU1269	OTU684	0.900919	TObs
OTU1269	OTU706	0.831081	TObs
OTU1269	OTU771	0.961769	TObs
OTU1269	OTU8	0.875172	TObs
OTU1269	OTU81	0.875172	TObs
OTU1269	OTU847	0.900919	TObs
OTU1269	OTU908	0.883788	TObs
OTU1269	OTU911	0.842795	TObs
OTU1269	OTU918	0.842795	TObs
OTU1269	OTU924	0.842795	TObs
OTU1269	OTU961	0.810811	TObs
OTU1269	OTU996	0.880429	TObs
OTU1275	OTU105	0.849805	TObs
OTU1275	OTU1075	0.842795	TObs
OTU1275	OTU1085	0.870791	TObs
OTU1275	OTU1218	0.945946	TObs
OTU1275	OTU1235	0.842795	TObs
OTU1275	OTU1269	1	TObs
OTU1275	OTU186	0.913223	TObs
OTU1275	OTU200	0.813733	TObs
OTU1275	OTU212	0.900919	TObs
OTU1275	OTU221	0.875172	TObs
OTU1275	OTU238	0.854909	TObs
OTU1275	OTU250	0.849805	TObs
OTU1275	OTU260	0.842795	TObs
OTU1275	OTU295	0.913223	TObs
OTU1275	OTU523	0.857794	TObs
OTU1275	OTU559	0.900919	TObs
OTU1275	OTU562	0.900919	TObs
OTU1275	OTU626	0.900919	TObs
OTU1275	OTU661	0.913223	TObs
OTU1275	OTU668	0.81663	TObs
OTU1275	OTU682	0.918919	TObs
OTU1275	OTU684	0.900919	TObs
OTU1275	OTU706	0.831081	TObs
OTU1275	OTU771	0.961769	TObs
OTU1275	OTU8	0.875172	TObs
OTU1275	OTU81	0.875172	TObs
OTU1275	OTU847	0.900919	TObs
OTU1275	OTU908	0.883788	TObs
OTU1275	OTU911	0.842795	TObs
OTU1275	OTU918	0.842795	TObs
OTU1275	OTU924	0.842795	TObs
OTU1275	OTU961	0.810811	TObs
OTU1275	OTU996	0.880429	TObs
OTU1283	OTU1043	0.818804	TObs
OTU1283	OTU151	0.834497	TObs
OTU1283	OTU157	0.818804	TObs
OTU1283	OTU182	0.857794	TObs
OTU1283	OTU204	0.829515	TObs
OTU1283	OTU317	0.829515	TObs
OTU1283	OTU318	0.805118	TObs
OTU1283	OTU371	0.9	TObs
OTU1283	OTU383	0.810575	TObs
OTU1283	OTU387	0.810575	TObs
OTU1283	OTU39	0.859041	TObs
OTU1283	OTU411	0.935775	TObs
OTU1283	OTU469	0.875	TObs
OTU1283	OTU514	0.825	TObs
OTU1283	OTU58	0.866476	TObs
OTU1283	OTU587	0.894427	TObs
OTU1283	OTU677	0.870791	TObs
OTU1283	OTU736	0.805807	TObs
OTU1283	OTU916	0.875	TObs
OTU1283	OTU929	-0.838525	TObs
OTU1283	OTU951	0.866476	TObs
OTU1283	OTU964	0.810575	TObs
OTU129	OTU100	0.952381	TObs
OTU129	OTU105	0.857143	TObs
OTU129	OTU106	0.880952	TObs
OTU129	OTU109	0.853913	TObs
OTU129	OTU110	0.862489	TObs
OTU129	OTU115	0.880952	TObs
OTU129	OTU121	0.853913	TObs
OTU129	OTU124	0.833333	TObs
OTU129	OTU13	0.928571	TObs
OTU129	OTU44	0.952381	TObs
OTU129	OTU59	0.904762	TObs
OTU129	OTU64	0.809524	TObs
OTU129	OTU68	0.928571	TObs
OTU129	OTU70	0.928571	TObs
OTU129	OTU76	0.928571	TObs
OTU129	OTU79	0.805118	TObs
OTU129	OTU8	0.809524	TObs
OTU129	OTU81	0.833333	TObs
OTU129	OTU85	0.904762	TObs
OTU129	OTU90	0.904762	TObs
OTU129	OTU93	0.874267	TObs
OTU129	OTU95	0.880952	TObs
OTU1291	OTU1042	0.818804	TObs
OTU1291	OTU127	0.805118	TObs
OTU1291	OTU285	0.809953	TObs
OTU1291	OTU835	0.961769	TObs
OTU1292	OTU110	0.929981	TObs
OTU1292	OTU118	0.90625	TObs
OTU1292	OTU121	0.894427	TObs
OTU1292	OTU1227	0.96875	TObs
OTU1292	OTU1264	0.842795	TObs
OTU1292	OTU134	0.845594	TObs
OTU1292	OTU18	0.845594	TObs
OTU1292	OTU206	0.845594	TObs
OTU1292	OTU33	0.845594	TObs
OTU1292	OTU353	0.894427	TObs
OTU1292	OTU384	0.894427	TObs
OTU1292	OTU428	0.878114	TObs
OTU1292	OTU43	0.900919	TObs
OTU1292	OTU461	0.866476	TObs
OTU1292	OTU493	0.842795	TObs
OTU1292	OTU505	1	TObs
OTU1292	OTU518	0.96875	TObs
OTU1292	OTU575	1	TObs
OTU1292	OTU613	0.842795	TObs
OTU1292	OTU618	0.842795	TObs
OTU1292	OTU62	0.845594	TObs
OTU1292	OTU66	0.845594	TObs
OTU1292	OTU68	0.872872	TObs
OTU1292	OTU724	0.810575	TObs
OTU1292	OTU76	0.872872	TObs
OTU1292	OTU79	0.866476	TObs
OTU1292	OTU80	0.845594	TObs
OTU1292	OTU83	0.845594	TObs
OTU1292	OTU849	0.842795	TObs
OTU1292	OTU85	0.845594	TObs
OTU1292	OTU898	0.929981	TObs
OTU1292	OTU910	0.878114	TObs
OTU1292	OTU917	0.810575	TObs
OTU1292	OTU983	0.875	TObs
OTU13	OTU8	0.952381	TObs
OTU1302	OTU1250	0.875	TObs
OTU1302	OTU197	0.866476	TObs
OTU1302	OTU660	0.894427	TObs
OTU1302	OTU721	1	TObs
OTU1302	OTU751	0.810575	TObs
OTU1302	OTU912	0.90625	TObs
OTU1307	OTU1180	0.894427	TObs
OTU1307	OTU162	0.845594	TObs
OTU1307	OTU182	0.813733	TObs
OTU1307	OTU313	0.878114	TObs
OTU1307	OTU347	0.872872	TObs
OTU1307	OTU401	0.900919	TObs
OTU1307	OTU425	1	TObs
OTU1307	OTU501	1	TObs
OTU1307	OTU732	0.96875	TObs
OTU1308	OTU146	1	TObs
OTU1308	OTU183	0.842795	TObs
OTU1308	OTU285	0.878114	TObs
OTU1308	OTU352	0.900919	TObs
OTU1308	OTU496	0.845594	TObs
OTU1308	OTU564	0.842795	TObs
OTU1308	OTU923	0.850673	TObs
OTU1309	OTU1104	0.810575	TObs
OTU1309	OTU748	0.96875	TObs
OTU131	OTU100	0.904762	TObs
OTU131	OTU106	0.880952	TObs
OTU131	OTU115	0.833333	TObs
OTU131	OTU121	0.805118	TObs
OTU131	OTU124	0.857143	TObs
OTU131	OTU129	0.904762	TObs
OTU131	OTU13	0.857143	TObs
OTU131	OTU31	0.809524	TObs
OTU131	OTU36	0.809524	TObs
OTU131	OTU44	0.97619	TObs
OTU131	OTU59	0.857143	TObs
OTU131	OTU68	0.809524	TObs
OTU131	OTU70	0.857143	TObs
OTU131	OTU76	0.809524	TObs
OTU131	OTU78	0.857143	TObs
OTU131	OTU8	0.809524	TObs
OTU131	OTU81	0.928571	TObs
OTU131	OTU85	0.833333	TObs
OTU131	OTU90	0.952381	TObs
OTU131	OTU93	0.874267	TObs
OTU131	OTU95	0.880952	TObs
OTU131	OTU99	0.833333	TObs
OTU1327	OTU201	0.900919	TObs
OTU1327	OTU403	0.866476	TObs
OTU1327	OTU431	0.929981	TObs
OTU1327	OTU457	0.929981	TObs
OTU1327	OTU538	0.900919	TObs
OTU1327	OTU725	0.842795	TObs
OTU1327	OTU774	0.90625	TObs
OTU1327	OTU841	0.866476	TObs
OTU1327	OTU960	0.96875	TObs
OTU133	OTU102	1	TObs
OTU1333	OTU1064	0.875	TObs
OTU1333	OTU1161	0.842795	TObs
OTU1333	OTU581	0.813733	TObs
OTU1333	OTU674	0.813733	TObs
OTU1333	OTU767	0.96875	TObs
OTU134	OTU106	0.833333	TObs
OTU134	OTU109	0.927105	TObs
OTU134	OTU110	0.913223	TObs
OTU134	OTU115	0.928571	TObs
OTU134	OTU118	0.845594	TObs
OTU134	OTU12	0.904762	TObs
OTU134	OTU121	0.853913	TObs
OTU134	OTU124	0.857143	TObs
OTU134	OTU129	0.904762	TObs
OTU134	OTU13	0.833333	TObs
OTU134	OTU18	0.857143	TObs
OTU134	OTU19	0.857143	TObs
OTU134	OTU31	0.809524	TObs
OTU134	OTU33	0.857143	TObs
OTU134	OTU36	0.809524	TObs
OTU134	OTU43	0.862489	TObs
OTU134	OTU44	0.833333	TObs
OTU134	OTU59	0.857143	TObs
OTU134	OTU62	0.857143	TObs
OTU134	OTU66	0.857143	TObs
OTU134	OTU68	0.904762	TObs
OTU134	OTU70	0.833333	TObs
OTU134	OTU76	0.904762	TObs
OTU134	OTU79	0.829515	TObs
OTU134	OTU80	0.857143	TObs
OTU134	OTU81	0.833333	TObs
OTU134	OTU83	0.904762	TObs
OTU134	OTU85	0.928571	TObs
OTU134	OTU90	0.857143	TObs
OTU134	OTU93	0.80241	TObs
OTU134	OTU95	0.833333	TObs
OTU1352	OTU1015	0.804054	TObs
OTU1352	OTU1283	0.883788	TObs
OTU1352	OTU151	0.918708	TObs
OTU1352	OTU177	0.900919	TObs
OTU1352	OTU204	0.862489	TObs
OTU1352	OTU220	0.842795	TObs
OTU1352	OTU306	0.813733	TObs
OTU1352	OTU318	0.913223	TObs
OTU1352	OTU383	0.900919	TObs
OTU1352	OTU387	0.900919	TObs
OTU1352	OTU411	0.864865	TObs
OTU1352	OTU469	0.896785	TObs
OTU1352	OTU494	0.813733	TObs
OTU1352	OTU535	0.842795	TObs
OTU1352	OTU548	0.867669	TObs
OTU1352	OTU651	0.831081	TObs
OTU1352	OTU680	0.804054	TObs
OTU1352	OTU736	0.804054	TObs
OTU1352	OTU755	0.842795	TObs
OTU1352	OTU848	0.813733	TObs
OTU1352	OTU916	0.857794	TObs
OTU1352	OTU964	0.900919	TObs
OTU1354	OTU1103	0.842795	TObs
OTU1354	OTU1327	0.90625	TObs
OTU1354	OTU201	0.900919	TObs
OTU1354	OTU225	0.866476	TObs
OTU1354	OTU431	0.842795	TObs
OTU1354	OTU457	0.842795	TObs
OTU1354	OTU538	0.813733	TObs
OTU1354	OTU6	0.872872	TObs
OTU1354	OTU71	0.872872	TObs
OTU1354	OTU725	0.929981	TObs
OTU1354	OTU774	0.90625	TObs
OTU1354	OTU960	0.96875	TObs
OTU1355	OTU118	0.813733	TObs
OTU1355	OTU1227	0.842795	TObs
OTU1355	OTU1308	0.900919	TObs
OTU1355	OTU146	0.900919	TObs
OTU1355	OTU183	0.804054	TObs
OTU1355	OTU285	0.854909	TObs
OTU1355	OTU428	0.867669	TObs
OTU1355	OTU461	0.844797	TObs
OTU1355	OTU518	0.842795	TObs
OTU1355	OTU564	0.918919	TObs
OTU1355	OTU898	0.918919	TObs
OTU1355	OTU917	0.818804	TObs
OTU1355	OTU923	0.81663	TObs
OTU1356	OTU105	0.875172	TObs
OTU1356	OTU1075	0.900919	TObs
OTU1356	OTU1085	0.818804	TObs
OTU1356	OTU109	0.818804	TObs
OTU1356	OTU1218	0.972973	TObs
OTU1356	OTU1235	0.813733	TObs
OTU1356	OTU1269	0.972973	TObs
OTU1356	OTU1275	0.972973	TObs
OTU1356	OTU13	0.811754	TObs
OTU1356	OTU153	0.81663	TObs
OTU1356	OTU186	0.938591	TObs
OTU1356	OTU200	0.842795	TObs
OTU1356	OTU212	0.929981	TObs
OTU1356	OTU221	0.849805	TObs
OTU1356	OTU231	0.818804	TObs
OTU1356	OTU238	0.880429	TObs
OTU1356	OTU260	0.813733	TObs
OTU1356	OTU282	0.857794	TObs
OTU1356	OTU284	0.811754	TObs
OTU1356	OTU295	0.938591	TObs
OTU1356	OTU523	0.883788	TObs
OTU1356	OTU559	0.929981	TObs
OTU1356	OTU562	0.842795	TObs
OTU1356	OTU626	0.929981	TObs
OTU1356	OTU661	0.887856	TObs
OTU1356	OTU682	0.891892	TObs
OTU1356	OTU684	0.929981	TObs
OTU1356	OTU70	0.811754	TObs
OTU1356	OTU706	0.804054	TObs
OTU1356	OTU771	0.935775	TObs
OTU1356	OTU8	0.849805	TObs
OTU1356	OTU81	0.849805	TObs
OTU1356	OTU847	0.842795	TObs
OTU1356	OTU874	0.804054	TObs
OTU1356	OTU90	0.811754	TObs
OTU1356	OTU908	0.857794	TObs
OTU1356	OTU911	0.900919	TObs
OTU1356	OTU918	0.813733	TObs
OTU1356	OTU924	0.813733	TObs
OTU1356	OTU961	0.837838	TObs
OTU1356	OTU996	0.854909	TObs
OTU1357	OTU1103	0.929981	TObs
OTU1357	OTU203	0.96875	TObs
OTU1357	OTU265	0.96875	TObs
OTU1357	OTU450	0.842795	TObs
OTU1357	OTU554	0.90625	TObs
OTU1357	OTU656	0.96875	TObs
OTU1357	OTU668	0.850673	TObs
OTU1357	OTU682	0.813733	TObs
OTU1357	OTU829	0.842795	TObs
OTU136	OTU109	0.902708	TObs
OTU136	OTU110	0.837121	TObs
OTU136	OTU115	0.904762	TObs
OTU136	OTU118	0.845594	TObs
OTU136	OTU12	0.97619	TObs
OTU136	OTU129	0.809524	TObs
OTU136	OTU134	0.928571	TObs
OTU136	OTU18	0.857143	TObs
OTU136	OTU19	0.833333	TObs
OTU136	OTU33	0.857143	TObs
OTU136	OTU43	0.862489	TObs
OTU136	OTU62	0.857143	TObs
OTU136	OTU66	0.857143	TObs
OTU136	OTU68	0.833333	TObs
OTU136	OTU76	0.833333	TObs
OTU136	OTU80	0.857143	TObs
OTU136	OTU83	0.904762	TObs
OTU136	OTU85	0.857143	TObs
OTU1374	OTU194	0.810811	TObs
OTU1374	OTU23	0.849805	TObs
OTU1374	OTU45	0.849805	TObs
OTU1374	OTU46	0.849805	TObs
OTU1374	OTU67	-0.811754	TObs
OTU1375	OTU1043	0.81663	TObs
OTU1375	OTU1209	0.932673	TObs
OTU1375	OTU1217	0.918708	TObs
OTU1375	OTU1218	0.880429	TObs
OTU1375	OTU1235	0.850673	TObs
OTU1375	OTU1269	0.80387	TObs
OTU1375	OTU1275	0.80387	TObs
OTU1375	OTU1356	0.829389	TObs
OTU1375	OTU186	0.874267	TObs
OTU1375	OTU227	0.850673	TObs
OTU1375	OTU237	0.80241	TObs
OTU1375	OTU260	0.850673	TObs
OTU1375	OTU282	0.859041	TObs
OTU1375	OTU295	0.874267	TObs
OTU1375	OTU363	0.849398	TObs
OTU1375	OTU39	0.831325	TObs
OTU1375	OTU469	0.809953	TObs
OTU1375	OTU514	0.859041	TObs
OTU1375	OTU586	-0.823232	TObs
OTU1375	OTU661	0.910196	TObs
OTU1375	OTU736	0.893189	TObs
OTU1375	OTU918	0.850673	TObs
OTU1375	OTU924	0.850673	TObs
OTU1375	OTU947	-0.823232	TObs
OTU1375	OTU961	0.80387	TObs
OTU1376	OTU100	0.951503	TObs
OTU1376	OTU1030	0.908129	TObs
OTU1376	OTU105	0.902708	TObs
OTU1376	OTU1075	0.894427	TObs
OTU1376	OTU129	0.951503	TObs
OTU1376	OTU13	0.951503	TObs
OTU1376	OTU131	0.805118	TObs
OTU1376	OTU134	0.829515	TObs
OTU1376	OTU1355	0.805807	TObs
OTU1376	OTU170	0.809953	TObs
OTU1376	OTU183	0.909782	TObs
OTU1376	OTU200	0.866476	TObs
OTU1376	OTU212	0.866476	TObs
OTU1376	OTU221	0.805118	TObs
OTU1376	OTU238	0.859041	TObs
OTU1376	OTU259	0.927105	TObs
OTU1376	OTU284	0.951503	TObs
OTU1376	OTU338	0.957217	TObs
OTU1376	OTU393	0.875	TObs
OTU1376	OTU44	0.853913	TObs
OTU1376	OTU446	0.825	TObs
OTU1376	OTU503	0.902708	TObs
OTU1376	OTU559	0.866476	TObs
OTU1376	OTU59	0.805118	TObs
OTU1376	OTU618	0.818804	TObs
OTU1376	OTU626	0.866476	TObs
OTU1376	OTU64	0.829515	TObs
OTU1376	OTU68	0.829515	TObs
OTU1376	OTU684	0.866476	TObs
OTU1376	OTU70	0.951503	TObs
OTU1376	OTU706	0.883788	TObs
OTU1376	OTU76	0.829515	TObs
OTU1376	OTU780	0.951503	TObs
OTU1376	OTU8	0.853913	TObs
OTU1376	OTU874	0.961769	TObs
OTU1376	OTU911	0.894427	TObs
OTU1376	OTU917	0.9	TObs
OTU1377	OTU1064	0.810575	TObs
OTU1377	OTU1161	0.857794	TObs
OTU1377	OTU1333	0.866476	TObs
OTU1377	OTU51	-0.87831	TObs
OTU1377	OTU674	0.883788	TObs
OTU1377	OTU767	0.810575	TObs
OTU1393	OTU144	0.810575	TObs
OTU1393	OTU564	0.900919	TObs
OTU1393	OTU898	0.842795	TObs
OTU1418	OTU1103	0.842795	TObs
OTU1418	OTU1357	0.90625	TObs
OTU1418	OTU203	0.96875	TObs
OTU1418	OTU265	0.96875	TObs
OTU1418	OTU34	0.872872	TObs
OTU1418	OTU554	0.90625	TObs
OTU1418	OTU656	0.96875	TObs
OTU1420	OTU1	-0.872872	TObs
OTU1420	OTU1374	0.842795	TObs
OTU1420	OTU2	-0.872872	TObs
OTU1420	OTU247	0.878114	TObs
OTU1420	OTU249	-0.872872	TObs
OTU1420	OTU266	0.842795	TObs
OTU1420	OTU514	0.810575	TObs
OTU1420	OTU660	-0.838525	TObs
OTU1420	OTU7	-0.845594	TObs
OTU1429	OTU1073	0.813733	TObs
OTU1429	OTU1250	0.96875	TObs
OTU1429	OTU1302	0.90625	TObs
OTU1429	OTU197	0.866476	TObs
OTU1429	OTU201	0.842795	TObs
OTU1429	OTU230	0.872872	TObs
OTU1429	OTU24	0.872872	TObs
OTU1429	OTU252	0.872872	TObs
OTU1429	OTU64	0.872872	TObs
OTU1429	OTU660	0.810575	TObs
OTU1429	OTU721	0.90625	TObs
OTU1429	OTU725	0.813733	TObs
OTU1429	OTU751	0.810575	TObs
OTU1429	OTU912	1	TObs
OTU144	OTU106	0.829515	TObs
OTU144	OTU58	0.866476	TObs
OTU144	OTU59	0.853913	TObs
OTU144	OTU93	0.834497	TObs
OTU144	OTU95	0.829515	TObs
OTU1450	OTU1030	0.81663	TObs
OTU1450	OTU1085	0.883788	TObs
OTU1450	OTU1250	0.813733	TObs
OTU1450	OTU1302	0.929981	TObs
OTU1450	OTU1429	0.842795	TObs
OTU1450	OTU197	0.935775	TObs
OTU1450	OTU228	0.887856	TObs
OTU1450	OTU230	0.862489	TObs
OTU1450	OTU24	0.862489	TObs
OTU1450	OTU64	0.862489	TObs
OTU1450	OTU706	0.891892	TObs
OTU1450	OTU718	0.913223	TObs
OTU1450	OTU721	0.929981	TObs
OTU1450	OTU751	0.883788	TObs
OTU1450	OTU8	0.837121	TObs
OTU1450	OTU912	0.842795	TObs
OTU1462	OTU10	-0.845594	TObs
OTU1462	OTU1209	-0.838525	TObs
OTU1462	OTU1375	-0.864394	TObs
OTU1462	OTU231	-0.838525	TObs
OTU1462	OTU250	-0.845594	TObs
OTU1462	OTU282	-0.838525	TObs
OTU1462	OTU363	-0.823232	TObs
OTU1462	OTU523	-0.838525	TObs
OTU1462	OTU586	0.90625	TObs
OTU1462	OTU622	-0.864394	TObs
OTU1462	OTU661	-0.845594	TObs
OTU1462	OTU702	0.875	TObs
OTU1462	OTU908	-0.838525	TObs
OTU1462	OTU947	0.90625	TObs
OTU1463	OTU1103	0.900919	TObs
OTU1463	OTU1357	0.96875	TObs
OTU1463	OTU1418	0.875	TObs
OTU1463	OTU203	0.90625	TObs
OTU1463	OTU265	0.90625	TObs
OTU1463	OTU450	0.813733	TObs
OTU1463	OTU554	0.96875	TObs
OTU1463	OTU656	0.90625	TObs
OTU1463	OTU668	0.878114	TObs
OTU1463	OTU682	0.842795	TObs
OTU1463	OTU829	0.813733	TObs
OTU1463	OTU88	0.845594	TObs
OTU1463	OTU908	0.810575	TObs
OTU1501	OTU1103	0.813733	TObs
OTU1501	OTU1327	0.96875	TObs
OTU1501	OTU1354	0.96875	TObs
OTU1501	OTU201	0.929981	TObs
OTU1501	OTU225	0.810575	TObs
OTU1501	OTU372	0.810575	TObs
OTU1501	OTU403	0.810575	TObs
OTU1501	OTU431	0.900919	TObs
OTU1501	OTU457	0.900919	TObs
OTU1501	OTU538	0.842795	TObs
OTU1501	OTU6	0.845594	TObs
OTU1501	OTU71	0.845594	TObs
OTU1501	OTU725	0.900919	TObs
OTU1501	OTU774	0.875	TObs
OTU1501	OTU841	0.810575	TObs
OTU1501	OTU960	1	TObs
OTU1502	OTU622	0.878114	TObs
OTU1502	OTU884	0.96875	TObs
OTU151	OTU131	0.826362	TObs
OTU151	OTU44	0.80241	TObs
OTU151	OTU90	0.80241	TObs
OTU1512	OTU1308	0.813733	TObs
OTU1512	OTU146	0.813733	TObs
OTU1512	OTU288	0.842795	TObs
OTU1512	OTU334	0.867669	TObs
OTU1512	OTU352	0.972973	TObs
OTU1512	OTU496	0.824438	TObs
OTU1512	OTU923	0.81663	TObs
OTU1513	OTU1512	0.842795	TObs
OTU1513	OTU266	0.813733	TObs
OTU1513	OTU288	1	TObs
OTU1528	OTU1512	0.961769	TObs
OTU1528	OTU1513	0.810575	TObs
OTU1528	OTU288	0.810575	TObs
OTU1528	OTU352	0.935775	TObs
OTU1528	OTU496	0.902708	TObs
OTU153	OTU100	0.814386	TObs
OTU153	OTU106	0.886243	TObs
OTU153	OTU109	0.859041	TObs
OTU153	OTU110	0.842149	TObs
OTU153	OTU115	0.89822	TObs
OTU153	OTU121	0.883585	TObs
OTU153	OTU124	0.922172	TObs
OTU153	OTU129	0.874267	TObs
OTU153	OTU131	0.934148	TObs
OTU153	OTU134	0.838338	TObs
OTU153	OTU151	0.825301	TObs
OTU153	OTU18	0.826362	TObs
OTU153	OTU19	0.826362	TObs
OTU153	OTU31	0.850315	TObs
OTU153	OTU33	0.826362	TObs
OTU153	OTU36	0.850315	TObs
OTU153	OTU39	0.879518	TObs
OTU153	OTU44	0.958101	TObs
OTU153	OTU59	0.826362	TObs
OTU153	OTU62	0.826362	TObs
OTU153	OTU66	0.826362	TObs
OTU153	OTU68	0.80241	TObs
OTU153	OTU76	0.80241	TObs
OTU153	OTU78	0.89822	TObs
OTU153	OTU80	0.826362	TObs
OTU153	OTU81	0.946125	TObs
OTU153	OTU83	0.80241	TObs
OTU153	OTU85	0.922172	TObs
OTU153	OTU90	0.99403	TObs
OTU153	OTU93	0.873494	TObs
OTU153	OTU95	0.886243	TObs
OTU153	OTU99	0.826362	TObs
OTU1544	OTU152	-0.838525	TObs
OTU1544	OTU217	0.927105	TObs
OTU1544	OTU302	0.957217	TObs
OTU1544	OTU325	0.902708	TObs
OTU1544	OTU343	0.87831	TObs
OTU1544	OTU378	0.9	TObs
OTU1544	OTU429	-0.805807	TObs
OTU1545	OTU1042	0.929981	TObs
OTU1545	OTU301	0.845594	TObs
OTU1545	OTU524	0.90625	TObs
OTU1545	OTU581	0.813733	TObs
OTU1545	OTU646	0.866476	TObs
OTU1545	OTU818	0.842795	TObs
OTU1552	OTU1544	0.866476	TObs
OTU1552	OTU302	0.850673	TObs
OTU1552	OTU325	0.872872	TObs
OTU1552	OTU378	0.866476	TObs
OTU1552	OTU515	0.90625	TObs
OTU157	OTU102	0.842795	TObs
OTU157	OTU124	0.811754	TObs
OTU157	OTU133	0.842795	TObs
OTU157	OTU19	0.849805	TObs
OTU157	OTU39	0.918708	TObs
OTU157	OTU58	0.900919	TObs
OTU1584	OTU1115	1	TObs
OTU1584	OTU433	0.96875	TObs
OTU1584	OTU545	0.96875	TObs
OTU1584	OTU691	0.866476	TObs
OTU1584	OTU872	0.90625	TObs
OTU1603	OTU100	0.845594	TObs
OTU1603	OTU1015	0.842795	TObs
OTU1603	OTU105	0.845594	TObs
OTU1603	OTU1075	0.90625	TObs
OTU1603	OTU1085	0.866476	TObs
OTU1603	OTU1218	0.813733	TObs
OTU1603	OTU1269	0.929981	TObs
OTU1603	OTU1275	0.929981	TObs
OTU1603	OTU13	0.845594	TObs
OTU1603	OTU131	0.872872	TObs
OTU1603	OTU1356	0.900919	TObs
OTU1603	OTU1376	0.810575	TObs
OTU1603	OTU153	0.850673	TObs
OTU1603	OTU186	0.845594	TObs
OTU1603	OTU200	0.875	TObs
OTU1603	OTU212	0.96875	TObs
OTU1603	OTU221	0.872872	TObs
OTU1603	OTU233	0.813733	TObs
OTU1603	OTU238	0.850673	TObs
OTU1603	OTU250	0.845594	TObs
OTU1603	OTU259	0.845594	TObs
OTU1603	OTU284	0.845594	TObs
OTU1603	OTU295	0.845594	TObs
OTU1603	OTU372	0.810575	TObs
OTU1603	OTU44	0.845594	TObs
OTU1603	OTU446	0.810575	TObs
OTU1603	OTU503	0.845594	TObs
OTU1603	OTU559	0.96875	TObs
OTU1603	OTU562	0.96875	TObs
OTU1603	OTU626	0.96875	TObs
OTU1603	OTU682	0.842795	TObs
OTU1603	OTU684	0.96875	TObs
OTU1603	OTU70	0.845594	TObs
OTU1603	OTU706	0.929981	TObs
OTU1603	OTU771	0.894427	TObs
OTU1603	OTU8	0.872872	TObs
OTU1603	OTU81	0.872872	TObs
OTU1603	OTU847	0.96875	TObs
OTU1603	OTU874	0.842795	TObs
OTU1603	OTU90	0.845594	TObs
OTU1603	OTU908	0.810575	TObs
OTU1603	OTU911	0.90625	TObs
OTU1603	OTU933	0.850673	TObs
OTU1603	OTU996	0.878114	TObs
OTU1607	OTU1115	0.875	TObs
OTU1607	OTU1584	0.875	TObs
OTU1607	OTU378	0.810575	TObs
OTU1607	OTU433	0.90625	TObs
OTU1607	OTU545	0.90625	TObs
OTU1607	OTU691	0.810575	TObs
OTU1607	OTU872	0.96875	TObs
OTU162	OTU1	-0.833333	TObs
OTU162	OTU2	-0.809524	TObs
OTU1626	OTU1134	0.96875	TObs
OTU1626	OTU1135	0.96875	TObs
OTU1626	OTU1157	1	TObs
OTU1626	OTU1181	1	TObs
OTU1626	OTU139	0.866476	TObs
OTU1626	OTU173	0.845594	TObs
OTU1626	OTU194	0.900919	TObs
OTU1626	OTU231	0.810575	TObs
OTU1626	OTU314	0.929981	TObs
OTU1626	OTU436	0.894427	TObs
OTU1626	OTU441	0.845594	TObs
OTU1626	OTU484	0.96875	TObs
OTU1626	OTU489	0.894427	TObs
OTU1626	OTU498	0.929981	TObs
OTU1626	OTU527	0.810575	TObs
OTU1626	OTU557	0.900919	TObs
OTU1646	OTU1064	0.90625	TObs
OTU1646	OTU1161	0.900919	TObs
OTU1646	OTU1333	0.96875	TObs
OTU1646	OTU1377	0.810575	TObs
OTU1646	OTU204	-0.845594	TObs
OTU1646	OTU581	0.842795	TObs
OTU1646	OTU674	0.842795	TObs
OTU1646	OTU767	1	TObs
OTU166	OTU106	0.952381	TObs
OTU166	OTU110	0.887856	TObs
OTU166	OTU12	0.833333	TObs
OTU166	OTU121	0.927105	TObs
OTU166	OTU124	0.97619	TObs
OTU166	OTU131	0.809524	TObs
OTU166	OTU134	0.809524	TObs
OTU166	OTU153	0.850315	TObs
OTU166	OTU18	0.97619	TObs
OTU166	OTU19	0.97619	TObs
OTU166	OTU31	1	TObs
OTU166	OTU33	0.97619	TObs
OTU166	OTU36	1	TObs
OTU166	OTU39	0.850315	TObs
OTU166	OTU43	0.913223	TObs
OTU166	OTU44	0.833333	TObs
OTU166	OTU59	0.904762	TObs
OTU166	OTU62	0.97619	TObs
OTU166	OTU66	0.97619	TObs
OTU166	OTU68	0.880952	TObs
OTU166	OTU76	0.880952	TObs
OTU166	OTU80	0.97619	TObs
OTU166	OTU81	0.809524	TObs
OTU166	OTU83	0.952381	TObs
OTU166	OTU85	0.880952	TObs
OTU166	OTU90	0.857143	TObs
OTU166	OTU93	0.934148	TObs
OTU166	OTU95	0.952381	TObs
OTU166	OTU99	0.97619	TObs
OTU1665	OTU1072	0.804054	TObs
OTU1665	OTU1502	0.842795	TObs
OTU1665	OTU740	0.804054	TObs
OTU1665	OTU893	0.831081	TObs
OTU167	OTU106	0.928571	TObs
OTU167	OTU109	0.805118	TObs
OTU167	OTU110	0.913223	TObs
OTU167	OTU115	0.833333	TObs
OTU167	OTU12	0.833333	TObs
OTU167	OTU121	0.902708	TObs
OTU167	OTU124	0.97619	TObs
OTU167	OTU129	0.809524	TObs
OTU167	OTU131	0.809524	TObs
OTU167	OTU134	0.904762	TObs
OTU167	OTU136	0.809524	TObs
OTU167	OTU153	0.89822	TObs
OTU167	OTU157	0.875172	TObs
OTU167	OTU166	0.952381	TObs
OTU167	OTU18	0.928571	TObs
OTU167	OTU19	0.97619	TObs
OTU167	OTU31	0.952381	TObs
OTU167	OTU33	0.928571	TObs
OTU167	OTU36	0.952381	TObs
OTU167	OTU39	0.946125	TObs
OTU167	OTU43	0.887856	TObs
OTU167	OTU44	0.857143	TObs
OTU167	OTU58	0.845594	TObs
OTU167	OTU59	0.904762	TObs
OTU167	OTU62	0.928571	TObs
OTU167	OTU66	0.928571	TObs
OTU167	OTU68	0.880952	TObs
OTU167	OTU76	0.880952	TObs
OTU167	OTU80	0.928571	TObs
OTU167	OTU81	0.880952	TObs
OTU167	OTU83	0.952381	TObs
OTU167	OTU85	0.904762	TObs
OTU167	OTU90	0.904762	TObs
OTU167	OTU93	0.89822	TObs
OTU167	OTU95	0.928571	TObs
OTU167	OTU99	0.904762	TObs
OTU1680	OTU100	0.845594	TObs
OTU1680	OTU1015	0.842795	TObs
OTU1680	OTU105	0.845594	TObs
OTU1680	OTU1075	0.90625	TObs
OTU1680	OTU1085	0.866476	TObs
OTU1680	OTU1218	0.813733	TObs
OTU1680	OTU1269	0.929981	TObs
OTU1680	OTU1275	0.929981	TObs
OTU1680	OTU13	0.845594	TObs
OTU1680	OTU131	0.872872	TObs
OTU1680	OTU1356	0.900919	TObs
OTU1680	OTU1376	0.810575	TObs
OTU1680	OTU153	0.850673	TObs
OTU1680	OTU1603	1	TObs
OTU1680	OTU186	0.845594	TObs
OTU1680	OTU200	0.875	TObs
OTU1680	OTU212	0.96875	TObs
OTU1680	OTU221	0.872872	TObs
OTU1680	OTU233	0.813733	TObs
OTU1680	OTU238	0.850673	TObs
OTU1680	OTU250	0.845594	TObs
OTU1680	OTU259	0.845594	TObs
OTU1680	OTU284	0.845594	TObs
OTU1680	OTU295	0.845594	TObs
OTU1680	OTU372	0.810575	TObs
OTU1680	OTU44	0.845594	TObs
OTU1680	OTU446	0.810575	TObs
OTU1680	OTU503	0.845594	TObs
OTU1680	OTU559	0.96875	TObs
OTU1680	OTU562	0.96875	TObs
OTU1680	OTU626	0.96875	TObs
OTU1680	OTU682	0.842795	TObs
OTU1680	OTU684	0.96875	TObs
OTU1680	OTU70	0.845594	TObs
OTU1680	OTU706	0.929981	TObs
OTU1680	OTU771	0.894427	TObs
OTU1680	OTU8	0.872872	TObs
OTU1680	OTU81	0.872872	TObs
OTU1680	OTU847	0.96875	TObs
OTU1680	OTU874	0.842795	TObs
OTU1680	OTU90	0.845594	TObs
OTU1680	OTU908	0.810575	TObs
OTU1680	OTU911	0.90625	TObs
OTU1680	OTU933	0.850673	TObs
OTU1680	OTU996	0.878114	TObs
OTU1686	OTU1030	0.850673	TObs
OTU1686	OTU1075	0.875	TObs
OTU1686	OTU1085	0.894427	TObs
OTU1686	OTU109	0.810575	TObs
OTU1686	OTU1269	0.900919	TObs
OTU1686	OTU1275	0.900919	TObs
OTU1686	OTU131	0.845594	TObs
OTU1686	OTU1356	0.842795	TObs
OTU1686	OTU1603	0.96875	TObs
OTU1686	OTU1680	0.96875	TObs
OTU1686	OTU197	0.810575	TObs
OTU1686	OTU200	0.90625	TObs
OTU1686	OTU212	0.90625	TObs
OTU1686	OTU221	0.845594	TObs
OTU1686	OTU231	0.810575	TObs
OTU1686	OTU250	0.872872	TObs
OTU1686	OTU277	0.845594	TObs
OTU1686	OTU337	0.845594	TObs
OTU1686	OTU372	0.866476	TObs
OTU1686	OTU523	0.810575	TObs
OTU1686	OTU527	0.810575	TObs
OTU1686	OTU559	0.90625	TObs
OTU1686	OTU562	1	TObs
OTU1686	OTU626	0.90625	TObs
OTU1686	OTU682	0.900919	TObs
OTU1686	OTU684	0.90625	TObs
OTU1686	OTU706	0.900919	TObs
OTU1686	OTU771	0.866476	TObs
OTU1686	OTU78	0.845594	TObs
OTU1686	OTU8	0.845594	TObs
OTU1686	OTU81	0.845594	TObs
OTU1686	OTU847	1	TObs
OTU1686	OTU874	0.813733	TObs
OTU1686	OTU908	0.866476	TObs
OTU1686	OTU911	0.875	TObs
OTU1686	OTU933	0.878114	TObs
OTU1686	OTU996	0.850673	TObs
OTU170	OTU100	0.89822	TObs
OTU170	OTU106	0.89822	TObs
OTU170	OTU124	0.814386	TObs
OTU170	OTU129	0.850315	TObs
OTU170	OTU13	0.862291	TObs
OTU170	OTU131	0.850315	TObs
OTU170	OTU144	0.908129	TObs
OTU170	OTU44	0.874267	TObs
OTU170	OTU58	0.878114	TObs
OTU170	OTU59	0.946125	TObs
OTU170	OTU68	0.874267	TObs
OTU170	OTU70	0.862291	TObs
OTU170	OTU76	0.874267	TObs
OTU170	OTU93	0.903614	TObs
OTU170	OTU95	0.89822	TObs
OTU1706	OTU100	0.875172	TObs
OTU1706	OTU105	0.811754	TObs
OTU1706	OTU106	0.862489	TObs
OTU1706	OTU1075	0.900919	TObs
OTU1706	OTU109	0.883788	TObs
OTU1706	OTU110	0.891892	TObs
OTU1706	OTU115	0.862489	TObs
OTU1706	OTU121	0.857794	TObs
OTU1706	OTU124	0.862489	TObs
OTU1706	OTU1269	0.804054	TObs
OTU1706	OTU1275	0.804054	TObs
OTU1706	OTU129	0.913223	TObs
OTU1706	OTU13	0.875172	TObs
OTU1706	OTU131	0.913223	TObs
OTU1706	OTU134	0.862489	TObs
OTU1706	OTU1356	0.831081	TObs
OTU1706	OTU1376	0.870791	TObs
OTU1706	OTU153	0.944228	TObs
OTU1706	OTU1603	0.900919	TObs
OTU1706	OTU167	0.862489	TObs
OTU1706	OTU1680	0.900919	TObs
OTU1706	OTU1686	0.842795	TObs
OTU1706	OTU170	0.829389	TObs
OTU1706	OTU174	0.810811	TObs
OTU1706	OTU186	0.875172	TObs
OTU1706	OTU200	0.842795	TObs
OTU1706	OTU212	0.929981	TObs
OTU1706	OTU218	0.811754	TObs
OTU1706	OTU221	0.913223	TObs
OTU1706	OTU224	0.811754	TObs
OTU1706	OTU233	0.972973	TObs
OTU1706	OTU238	0.944228	TObs
OTU1706	OTU259	0.938591	TObs
OTU1706	OTU284	0.875172	TObs
OTU1706	OTU295	0.875172	TObs
OTU1706	OTU317	0.913223	TObs
OTU1706	OTU324	0.867669	TObs
OTU1706	OTU338	0.918708	TObs
OTU1706	OTU353	0.857794	TObs
OTU1706	OTU372	0.857794	TObs
OTU1706	OTU384	0.857794	TObs
OTU1706	OTU39	0.829389	TObs
OTU1706	OTU393	0.935775	TObs
OTU1706	OTU43	0.810811	TObs
OTU1706	OTU44	0.938591	TObs
OTU1706	OTU446	0.909782	TObs
OTU1706	OTU493	0.918919	TObs
OTU1706	OTU503	0.811754	TObs
OTU1706	OTU527	0.818804	TObs
OTU1706	OTU559	0.929981	TObs
OTU1706	OTU562	0.842795	TObs
OTU1706	OTU58	0.842795	TObs
OTU1706	OTU587	0.813733	TObs
OTU1706	OTU59	0.862489	TObs
OTU1706	OTU610	0.862489	TObs
OTU1706	OTU613	0.918919	TObs
OTU1706	OTU618	0.864865	TObs
OTU1706	OTU626	0.929981	TObs
OTU1706	OTU68	0.837121	TObs
OTU1706	OTU684	0.929981	TObs
OTU1706	OTU70	0.875172	TObs
OTU1706	OTU706	0.804054	TObs
OTU1706	OTU724	0.8318	TObs
OTU1706	OTU76	0.837121	TObs
OTU1706	OTU765	0.864865	TObs
OTU1706	OTU78	0.837121	TObs
OTU1706	OTU79	0.883788	TObs
OTU1706	OTU81	0.913223	TObs
OTU1706	OTU847	0.842795	TObs
OTU1706	OTU849	0.918919	TObs
OTU1706	OTU85	0.862489	TObs
OTU1706	OTU874	0.804054	TObs
OTU1706	OTU90	0.938591	TObs
OTU1706	OTU904	0.805807	TObs
OTU1706	OTU911	0.900919	TObs
OTU1706	OTU917	0.8318	TObs
OTU1706	OTU93	0.867669	TObs
OTU1706	OTU933	0.80387	TObs
OTU1706	OTU95	0.862489	TObs
OTU1706	OTU951	0.842795	TObs
OTU1706	OTU996	0.918708	TObs
OTU1707	OTU1103	0.929981	TObs
OTU1707	OTU1357	1	TObs
OTU1707	OTU1418	0.90625	TObs
OTU1707	OTU1463	0.96875	TObs
OTU1707	OTU203	0.96875	TObs
OTU1707	OTU265	0.96875	TObs
OTU1707	OTU450	0.842795	TObs
OTU1707	OTU554	0.90625	TObs
OTU1707	OTU656	0.96875	TObs
OTU1707	OTU668	0.850673	TObs
OTU1707	OTU682	0.813733	TObs
OTU1707	OTU829	0.842795	TObs
OTU173	OTU54	0.928571	TObs
OTU1730	OTU100	0.872872	TObs
OTU1730	OTU1015	0.813733	TObs
OTU1730	OTU105	0.872872	TObs
OTU1730	OTU1075	0.96875	TObs
OTU1730	OTU1085	0.810575	TObs
OTU1730	OTU109	0.810575	TObs
OTU1730	OTU1218	0.842795	TObs
OTU1730	OTU1269	0.900919	TObs
OTU1730	OTU1275	0.900919	TObs
OTU1730	OTU129	0.845594	TObs
OTU1730	OTU13	0.872872	TObs
OTU1730	OTU131	0.845594	TObs
OTU1730	OTU1356	0.929981	TObs
OTU1730	OTU1376	0.866476	TObs
OTU1730	OTU153	0.878114	TObs
OTU1730	OTU1603	0.96875	TObs
OTU1730	OTU1680	0.96875	TObs
OTU1730	OTU1686	0.90625	TObs
OTU1730	OTU1706	0.929981	TObs
OTU1730	OTU186	0.872872	TObs
OTU1730	OTU200	0.90625	TObs
OTU1730	OTU212	1	TObs
OTU1730	OTU221	0.845594	TObs
OTU1730	OTU231	0.810575	TObs
OTU1730	OTU233	0.842795	TObs
OTU1730	OTU238	0.878114	TObs
OTU1730	OTU259	0.872872	TObs
OTU1730	OTU283	0.810575	TObs
OTU1730	OTU284	0.872872	TObs
OTU1730	OTU295	0.872872	TObs
OTU1730	OTU338	0.850673	TObs
OTU1730	OTU393	0.810575	TObs
OTU1730	OTU44	0.872872	TObs
OTU1730	OTU503	0.872872	TObs
OTU1730	OTU523	0.810575	TObs
OTU1730	OTU527	0.810575	TObs
OTU1730	OTU559	1	TObs
OTU1730	OTU562	0.90625	TObs
OTU1730	OTU626	1	TObs
OTU1730	OTU682	0.813733	TObs
OTU1730	OTU684	1	TObs
OTU1730	OTU70	0.872872	TObs
OTU1730	OTU706	0.900919	TObs
OTU1730	OTU771	0.866476	TObs
OTU1730	OTU8	0.845594	TObs
OTU1730	OTU81	0.845594	TObs
OTU1730	OTU847	0.90625	TObs
OTU1730	OTU874	0.900919	TObs
OTU1730	OTU90	0.872872	TObs
OTU1730	OTU911	0.96875	TObs
OTU1730	OTU996	0.850673	TObs
OTU174	OTU106	0.862489	TObs
OTU174	OTU110	0.864865	TObs
OTU174	OTU121	0.8318	TObs
OTU174	OTU124	0.862489	TObs
OTU174	OTU166	0.913223	TObs
OTU174	OTU167	0.862489	TObs
OTU174	OTU18	0.862489	TObs
OTU174	OTU19	0.913223	TObs
OTU174	OTU31	0.913223	TObs
OTU174	OTU33	0.862489	TObs
OTU174	OTU36	0.913223	TObs
OTU174	OTU43	0.918919	TObs
OTU174	OTU58	0.813733	TObs
OTU174	OTU59	0.862489	TObs
OTU174	OTU62	0.862489	TObs
OTU174	OTU66	0.862489	TObs
OTU174	OTU68	0.811754	TObs
OTU174	OTU76	0.811754	TObs
OTU174	OTU80	0.862489	TObs
OTU174	OTU83	0.862489	TObs
OTU174	OTU93	0.867669	TObs
OTU174	OTU95	0.862489	TObs
OTU174	OTU99	0.938591	TObs
OTU1764	OTU1030	0.850673	TObs
OTU1764	OTU1075	0.875	TObs
OTU1764	OTU1085	0.894427	TObs
OTU1764	OTU109	0.810575	TObs
OTU1764	OTU1269	0.900919	TObs
OTU1764	OTU1275	0.900919	TObs
OTU1764	OTU131	0.845594	TObs
OTU1764	OTU1356	0.842795	TObs
OTU1764	OTU1603	0.96875	TObs
OTU1764	OTU1680	0.96875	TObs
OTU1764	OTU1686	1	TObs
OTU1764	OTU1706	0.842795	TObs
OTU1764	OTU1730	0.90625	TObs
OTU1764	OTU197	0.810575	TObs
OTU1764	OTU200	0.90625	TObs
OTU1764	OTU212	0.90625	TObs
OTU1764	OTU221	0.845594	TObs
OTU1764	OTU231	0.810575	TObs
OTU1764	OTU250	0.872872	TObs
OTU1764	OTU277	0.845594	TObs
OTU1764	OTU337	0.845594	TObs
OTU1764	OTU372	0.866476	TObs
OTU1764	OTU523	0.810575	TObs
OTU1764	OTU527	0.810575	TObs
OTU1764	OTU559	0.90625	TObs
OTU1764	OTU562	1	TObs
OTU1764	OTU626	0.90625	TObs
OTU1764	OTU682	0.900919	TObs
OTU1764	OTU684	0.90625	TObs
OTU1764	OTU706	0.900919	TObs
OTU1764	OTU771	0.866476	TObs
OTU1764	OTU78	0.845594	TObs
OTU1764	OTU8	0.845594	TObs
OTU1764	OTU81	0.845594	TObs
OTU1764	OTU847	1	TObs
OTU1764	OTU874	0.813733	TObs
OTU1764	OTU908	0.866476	TObs
OTU1764	OTU911	0.875	TObs
OTU1764	OTU933	0.878114	TObs
OTU1764	OTU996	0.850673	TObs
OTU177	OTU10	0.872872	TObs
OTU1788	OTU1015	0.900919	TObs
OTU1788	OTU1209	0.866476	TObs
OTU1788	OTU1217	0.813733	TObs
OTU1788	OTU1352	0.842795	TObs
OTU1788	OTU151	0.850673	TObs
OTU1788	OTU177	0.875	TObs
OTU1788	OTU204	0.872872	TObs
OTU1788	OTU220	1	TObs
OTU1788	OTU237	0.845594	TObs
OTU1788	OTU283	0.894427	TObs
OTU1788	OTU306	0.96875	TObs
OTU1788	OTU318	0.845594	TObs
OTU1788	OTU325	-0.845594	TObs
OTU1788	OTU363	0.850673	TObs
OTU1788	OTU383	0.96875	TObs
OTU1788	OTU387	0.96875	TObs
OTU1788	OTU411	0.842795	TObs
OTU1788	OTU429	0.929981	TObs
OTU1788	OTU469	0.810575	TObs
OTU1788	OTU494	0.96875	TObs
OTU1788	OTU514	0.866476	TObs
OTU1788	OTU535	1	TObs
OTU1788	OTU651	0.842795	TObs
OTU1788	OTU680	0.900919	TObs
OTU1788	OTU736	0.900919	TObs
OTU1788	OTU848	0.96875	TObs
OTU1788	OTU873	0.810575	TObs
OTU1788	OTU916	0.866476	TObs
OTU1788	OTU964	0.96875	TObs
OTU18	OTU12	0.904762	TObs
OTU182	OTU106	0.849805	TObs
OTU182	OTU124	0.849805	TObs
OTU182	OTU144	0.870791	TObs
OTU182	OTU157	0.804054	TObs
OTU182	OTU166	0.875172	TObs
OTU182	OTU174	0.804054	TObs
OTU182	OTU19	0.811754	TObs
OTU182	OTU31	0.875172	TObs
OTU182	OTU36	0.875172	TObs
OTU182	OTU58	0.842795	TObs
OTU182	OTU93	0.854909	TObs
OTU182	OTU95	0.849805	TObs
OTU182	OTU99	0.849805	TObs
OTU183	OTU100	0.811754	TObs
OTU183	OTU105	0.811754	TObs
OTU183	OTU13	0.811754	TObs
OTU183	OTU146	0.842795	TObs
OTU183	OTU24	0.837121	TObs
OTU183	OTU64	0.837121	TObs
OTU183	OTU70	0.811754	TObs
OTU184	OTU106	0.904762	TObs
OTU184	OTU110	0.887856	TObs
OTU184	OTU12	0.857143	TObs
OTU184	OTU121	0.87831	TObs
OTU184	OTU124	0.952381	TObs
OTU184	OTU134	0.857143	TObs
OTU184	OTU136	0.833333	TObs
OTU184	OTU153	0.826362	TObs
OTU184	OTU157	0.849805	TObs
OTU184	OTU166	0.97619	TObs
OTU184	OTU167	0.97619	TObs
OTU184	OTU174	0.913223	TObs
OTU184	OTU18	0.952381	TObs
OTU184	OTU182	0.811754	TObs
OTU184	OTU19	1	TObs
OTU184	OTU31	0.97619	TObs
OTU184	OTU33	0.952381	TObs
OTU184	OTU36	0.97619	TObs
OTU184	OTU39	0.89822	TObs
OTU184	OTU43	0.913223	TObs
OTU184	OTU59	0.880952	TObs
OTU184	OTU62	0.952381	TObs
OTU184	OTU66	0.952381	TObs
OTU184	OTU68	0.857143	TObs
OTU184	OTU76	0.857143	TObs
OTU184	OTU80	0.952381	TObs
OTU184	OTU81	0.833333	TObs
OTU184	OTU83	0.97619	TObs
OTU184	OTU85	0.857143	TObs
OTU184	OTU90	0.833333	TObs
OTU184	OTU93	0.874267	TObs
OTU184	OTU95	0.904762	TObs
OTU184	OTU99	0.952381	TObs
OTU1855	OTU1283	0.866476	TObs
OTU1855	OTU157	0.813733	TObs
OTU1855	OTU174	0.900919	TObs
OTU1855	OTU182	0.842795	TObs
OTU1855	OTU225	0.810575	TObs
OTU1855	OTU233	0.842795	TObs
OTU1855	OTU371	0.810575	TObs
OTU1855	OTU393	0.810575	TObs
OTU1855	OTU411	0.842795	TObs
OTU1855	OTU446	0.866476	TObs
OTU1855	OTU493	0.813733	TObs
OTU1855	OTU58	0.90625	TObs
OTU1855	OTU587	0.96875	TObs
OTU1855	OTU613	0.813733	TObs
OTU1855	OTU677	0.842795	TObs
OTU1855	OTU765	0.929981	TObs
OTU1855	OTU849	0.813733	TObs
OTU1855	OTU904	0.810575	TObs
OTU1855	OTU951	0.90625	TObs
OTU1855	OTU99	0.845594	TObs
OTU1856	OTU100	0.849805	TObs
OTU1856	OTU1030	0.80387	TObs
OTU1856	OTU106	0.811754	TObs
OTU1856	OTU1075	0.842795	TObs
OTU1856	OTU109	0.857794	TObs
OTU1856	OTU110	0.810811	TObs
OTU1856	OTU115	0.837121	TObs
OTU1856	OTU124	0.811754	TObs
OTU1856	OTU1269	0.831081	TObs
OTU1856	OTU1275	0.831081	TObs
OTU1856	OTU129	0.862489	TObs
OTU1856	OTU13	0.849805	TObs
OTU1856	OTU131	0.938591	TObs
OTU1856	OTU1356	0.804054	TObs
OTU1856	OTU1376	0.818804	TObs
OTU1856	OTU153	0.918708	TObs
OTU1856	OTU1603	0.929981	TObs
OTU1856	OTU167	0.811754	TObs
OTU1856	OTU1680	0.929981	TObs
OTU1856	OTU1686	0.900919	TObs
OTU1856	OTU170	0.80387	TObs
OTU1856	OTU1706	0.972973	TObs
OTU1856	OTU1730	0.900919	TObs
OTU1856	OTU174	0.837838	TObs
OTU1856	OTU1764	0.900919	TObs
OTU1856	OTU186	0.849805	TObs
OTU1856	OTU200	0.813733	TObs
OTU1856	OTU212	0.900919	TObs
OTU1856	OTU221	0.938591	TObs
OTU1856	OTU225	0.857794	TObs
OTU1856	OTU233	0.945946	TObs
OTU1856	OTU238	0.918708	TObs
OTU1856	OTU259	0.913223	TObs
OTU1856	OTU284	0.849805	TObs
OTU1856	OTU295	0.849805	TObs
OTU1856	OTU317	0.887856	TObs
OTU1856	OTU324	0.81663	TObs
OTU1856	OTU338	0.867669	TObs
OTU1856	OTU372	0.883788	TObs
OTU1856	OTU39	0.80387	TObs
OTU1856	OTU393	0.909782	TObs
OTU1856	OTU44	0.913223	TObs
OTU1856	OTU446	0.935775	TObs
OTU1856	OTU493	0.864865	TObs
OTU1856	OTU559	0.900919	TObs
OTU1856	OTU562	0.900919	TObs
OTU1856	OTU58	0.813733	TObs
OTU1856	OTU587	0.842795	TObs
OTU1856	OTU59	0.811754	TObs
OTU1856	OTU610	0.811754	TObs
OTU1856	OTU613	0.864865	TObs
OTU1856	OTU618	0.810811	TObs
OTU1856	OTU626	0.900919	TObs
OTU1856	OTU684	0.900919	TObs
OTU1856	OTU70	0.849805	TObs
OTU1856	OTU706	0.831081	TObs
OTU1856	OTU765	0.918919	TObs
OTU1856	OTU78	0.862489	TObs
OTU1856	OTU79	0.805807	TObs
OTU1856	OTU8	0.811754	TObs
OTU1856	OTU81	0.938591	TObs
OTU1856	OTU847	0.900919	TObs
OTU1856	OTU849	0.864865	TObs
OTU1856	OTU90	0.913223	TObs
OTU1856	OTU911	0.842795	TObs
OTU1856	OTU93	0.81663	TObs
OTU1856	OTU933	0.854909	TObs
OTU1856	OTU95	0.811754	TObs
OTU1856	OTU951	0.813733	TObs
OTU1856	OTU996	0.944228	TObs
OTU1857	OTU775	0.842795	TObs
OTU1858	OTU1333	0.850673	TObs
OTU1858	OTU1646	0.878114	TObs
OTU1858	OTU581	0.867669	TObs
OTU1858	OTU767	0.878114	TObs
OTU1858	OTU88	0.80241	TObs
OTU186	OTU105	0.857143	TObs
OTU186	OTU109	0.87831	TObs
OTU186	OTU115	0.904762	TObs
OTU186	OTU124	0.809524	TObs
OTU186	OTU129	0.809524	TObs
OTU186	OTU13	0.833333	TObs
OTU186	OTU131	0.833333	TObs
OTU186	OTU134	0.857143	TObs
OTU186	OTU153	0.922172	TObs
OTU186	OTU167	0.857143	TObs
OTU186	OTU39	0.89822	TObs
OTU186	OTU44	0.857143	TObs
OTU186	OTU70	0.833333	TObs
OTU186	OTU78	0.809524	TObs
OTU186	OTU8	0.833333	TObs
OTU186	OTU81	0.952381	TObs
OTU186	OTU85	0.833333	TObs
OTU186	OTU90	0.928571	TObs
OTU1869	OTU1	-0.862489	TObs
OTU1869	OTU1513	0.929981	TObs
OTU1869	OTU23	0.811754	TObs
OTU1869	OTU266	0.945946	TObs
OTU1869	OTU288	0.929981	TObs
OTU1869	OTU45	0.811754	TObs
OTU1869	OTU46	0.811754	TObs
OTU19	OTU12	0.857143	TObs
OTU19	OTU18	0.952381	TObs
OTU190	OTU106	0.904762	TObs
OTU190	OTU110	0.887856	TObs
OTU190	OTU12	0.857143	TObs
OTU190	OTU121	0.87831	TObs
OTU190	OTU124	0.952381	TObs
OTU190	OTU134	0.857143	TObs
OTU190	OTU136	0.833333	TObs
OTU190	OTU153	0.826362	TObs
OTU190	OTU157	0.849805	TObs
OTU190	OTU166	0.97619	TObs
OTU190	OTU167	0.97619	TObs
OTU190	OTU174	0.913223	TObs
OTU190	OTU18	0.952381	TObs
OTU190	OTU182	0.811754	TObs
OTU190	OTU184	1	TObs
OTU190	OTU19	1	TObs
OTU190	OTU31	0.97619	TObs
OTU190	OTU33	0.952381	TObs
OTU190	OTU36	0.97619	TObs
OTU190	OTU39	0.89822	TObs
OTU190	OTU43	0.913223	TObs
OTU190	OTU59	0.880952	TObs
OTU190	OTU62	0.952381	TObs
OTU190	OTU66	0.952381	TObs
OTU190	OTU68	0.857143	TObs
OTU190	OTU76	0.857143	TObs
OTU190	OTU80	0.952381	TObs
OTU190	OTU81	0.833333	TObs
OTU190	OTU83	0.97619	TObs
OTU190	OTU85	0.857143	TObs
OTU190	OTU90	0.833333	TObs
OTU190	OTU93	0.874267	TObs
OTU190	OTU95	0.904762	TObs
OTU190	OTU99	0.952381	TObs
OTU1932	OTU106	0.872872	TObs
OTU1932	OTU110	0.842795	TObs
OTU1932	OTU1180	0.810575	TObs
OTU1932	OTU121	0.810575	TObs
OTU1932	OTU124	0.872872	TObs
OTU1932	OTU1283	0.810575	TObs
OTU1932	OTU144	0.894427	TObs
OTU1932	OTU157	0.929981	TObs
OTU1932	OTU166	0.845594	TObs
OTU1932	OTU167	0.872872	TObs
OTU1932	OTU170	0.850673	TObs
OTU1932	OTU174	0.842795	TObs
OTU1932	OTU182	0.900919	TObs
OTU1932	OTU184	0.845594	TObs
OTU1932	OTU1855	0.875	TObs
OTU1932	OTU19	0.845594	TObs
OTU1932	OTU190	0.845594	TObs
OTU1932	OTU233	0.900919	TObs
OTU1932	OTU242	0.845594	TObs
OTU1932	OTU31	0.845594	TObs
OTU1932	OTU317	0.845594	TObs
OTU1932	OTU324	0.878114	TObs
OTU1932	OTU353	0.810575	TObs
OTU1932	OTU36	0.845594	TObs
OTU1932	OTU371	0.866476	TObs
[truncated: 12,694 more rows]

## Sheet: Table S7
Table S7. Parameters in network analysis and their rank scores
Node name	Group	Betweenness Centrality	Closeness Centrality	Degree	Neighborhood Connectivity	Topological Coefficient	Rank of Betweenness Centrality	Rank of Closeness Centrality	Rank of Degree	Rank of Neighborhood Connectivity	Rank of Topological Coefficient	Average rank	Selected as network centralities
OTU44	TObs	0.0104753	0.375102	86	62.5465	0.281741	400	459	462	431	208	392	Y
OTU81	TObs	0.00903947	0.371774	74	61.9865	0.283043	376	457	443	428	216	384	Y
OTU90	TObs	0.00879794	0.377869	88	63.5455	0.283685	372	461	463	445	220	392.2	Y
OTU153	TObs	0.0119725	0.378489	85	63.8235	0.28366	417	462	461	453	219	402.4	Y
OTU129	TObs	0.00663902	0.360156	78	63.2692	0.307132	335	436	449	441	265	385.2	Y
OTU85	TObs	0.0166873	0.360156	84	60.5595	0.292558	443	436	460	408	236	396.6	Y
OTU317	TObs	0.0108309	0.373885	80	61.8375	0.274833	409	458	451	423	192	386.6	Y
OTU393	TObs	0.00751	0.352716	73	62.4658	0.325342	348	414	440	430	308	388	Y
OTU233	TObs	0.00795623	0.366746	88	61.9545	0.299297	354	452	463	426	245	388	Y
OTU1706	TObs	0.0095345	0.367624	92	61.4348	0.289787	381	455	465	419	231	390.2	Y
OTU123	TBim	0.00767471	0.379953	61	55.2295	0.34304	224	299	299	311	207	268	Y
OTU97	TBim	0.00767471	0.379953	61	55.2295	0.34304	224	299	299	311	207	268	Y
OTU271	TBim	0.0180235	0.398533	73	55.6575	0.329335	299	315	325	316	188	288.6	Y
OTU357	TBim	0.0180235	0.398533	73	55.6575	0.329335	299	315	325	316	188	288.6	Y
OTU978	TBim	0.0180235	0.398533	73	55.6575	0.329335	299	315	325	316	188	288.6	Y
OTU124	TBim	0.0354674	0.375144	50	53.38	0.355867	326	289	254	284	221	274.8	Y
OTU375	TBim	0.0283039	0.394673	63	51.127	0.336362	321	312	307	271	200	282.2	Y
OTU461	TBim	0.0283039	0.394673	63	51.127	0.336362	321	312	307	271	200	282.2	Y
OTU239	TBim	0.0220855	0.413706	70	50.6571	0.276815	313	326	323	265	86	262.6	Y
OTU336	TBim	0.0220855	0.413706	70	50.6571	0.276815	313	326	323	265	86	262.6	Y
OTU1371	TBim	0.00737572	0.376443	54	52.9815	0.392455	220	291	289	279	248	265.4	Y
OTU471	TOce	0.0768385	0.233083	11	12.8182	0.474747	157	82	126	151	120	127.2	Y
OTU1113	TOce	0.0709273	0.271454	14	11.5714	0.361607	154	134	148	134	81	130.2	Y
OTU218	TOce	0.0279796	0.299228	15	12.0667	0.309402	122	152	155	140	51	124	Y
OTU270	TOce	0.0310651	0.299807	16	11.5625	0.296474	128	155	163	132	46	124.8	Y
OTU372	TOce	0.0279796	0.299228	15	12.0667	0.309402	122	152	155	140	51	124	Y
OTU42	TOce	0.029996	0.278777	11	12.3636	0.398827	125	142	126	147	97	127.4	Y
OTU441	TOce	0.0279796	0.299228	15	12.0667	0.309402	122	152	155	140	51	124	Y
OTU548	TOce	0.0310651	0.299807	16	11.5625	0.296474	128	155	163	132	46	124.8	Y
OTU9	TOce	0.0474817	0.281818	12	13.5833	0.323413	143	145	134	158	63	128.6	Y
OTU223	TOce	0.0657303	0.267241	7	13.7143	0.616883	151	131	74	160	147	132.6	Y
OTU509	TOce	0.0179576	0.270979	14	12.7857	0.37605	108	133	148	150	91	126	Y
OTU80	TOceH	0.0586076	0.329685	23	41.2174	0.462628	239	197	171	183	195	197	Y
OTU88	TOceH	0.0489745	0.326558	34	43.7353	0.469956	237	188	192	225	198	208	Y
OTU99	TOceH	0.0183356	0.351312	62	43.129	0.399343	199	228	242	202	135	201.2	Y
OTU152	TOceH	0.0134628	0.341844	39	43.5897	0.458839	171	222	198	224	193	201.6	Y
OTU153	TOceH	0.0109832	0.336592	35	44.8571	0.477204	158	215	193	235	202	200.6	Y
OTU198	TOceH	0.0109832	0.336592	35	44.8571	0.477204	158	215	193	235	202	200.6	Y
OTU161	TOceH	0.0163712	0.359701	52	44.0385	0.366987	185	235	224	227	105	195.2	Y
OTU168	TOceH	0.0210256	0.360239	58	42.4828	0.37931	206	238	237	192	118	198.2	Y
OTU225	TOceH	0.0163712	0.359701	52	44.0385	0.366987	185	235	224	227	105	195.2	Y
OTU511	TOceH	0.0163712	0.359701	52	44.0385	0.366987	185	235	224	227	105	195.2	Y
OTU100	TXan	0.0339429	0.252322	20	17.15	0.381111	137	121	172	152	85	133.4	Y
OTU76	TXan	0.0686409	0.282007	19	18.5263	0.356275	161	164	162	168	66	144.2	Y
OTU128	TXan	0.030328	0.265905	18	19.8333	0.353175	136	140	152	184	65	135.4	Y
OTU354	TXan	0.0394205	0.27911	18	18.4444	0.392435	143	159	152	164	95	142.6	Y
OTU666	TXan	0.0394205	0.27911	18	18.4444	0.392435	143	159	152	164	95	142.6	Y
OTU925	TXan	0.0394205	0.27911	18	18.4444	0.392435	143	159	152	164	95	142.6	Y
OTU987	TXan	0.0602203	0.274411	25	18.92	0.282388	159	153	181	177	38	141.6	Y
OTU946	TXan	0.139683	0.273032	26	17	0.253731	172	151	184	151	30	137.6	Y
OTU241	TXan	0.217859	0.279588	14	15.4286	0.357143	180	162	136	142	68	137.6	Y
OTU405	TXan	0.0553683	0.266776	15	14.1333	0.415686	157	141	137	126	106	133.4	Y
length	TObs	0.0203241	0.32695	19	36.6316	0.275425	454	322	227	299	193	299	N
OTU1015	TObs	0.0220898	0.349242	37	38.5946	0.210899	456	398	324	306	41	305	N
OTU1552	TObs	0.0050714	0.272137	9	11.1111	0.252525	281	161	97	99	127	153	N
OTU1603	TObs	0.00451678	0.361569	57	55.6667	0.267628	258	438	394	374	161	325	N
OTU1680	TObs	0.00451678	0.361569	57	55.6667	0.267628	258	438	394	374	161	325	N
OTU1686	TObs	0.00374752	0.350304	48	50.9375	0.262564	231	402	372	349	145	299.8	N
OTU1764	TObs	0.00374752	0.350304	48	50.9375	0.262564	231	402	372	349	145	299.8	N
OTU1960	TObs	0.00663085	0.272298	10	10.4	0.236364	334	162	122	70	103	158.2	N
OTU231	TObs	0.0196662	0.34506	41	41.2195	0.236894	453	381	344	311	105	318.8	N
OTU250	TObs	0.0105293	0.352446	36	40.8056	0.209259	402	413	322	309	38	296.8	N
OTU277	TObs	0.00853342	0.338722	28	35.8214	0.223884	367	355	292	297	71	276.4	N
OTU363	TObs	0.00888349	0.333333	27	27.963	0.201172	374	339	287	277	27	260.8	N
OTU4078	TObs	0.00207919	0.346877	45	49.8889	0.27716	140	386	365	342	201	286.8	N
OTU523	TObs	0.0102435	0.342751	44	42.0455	0.256375	392	369	361	314	133	313.8	N
OTU562	TObs	0.00374752	0.350304	48	50.9375	0.262564	231	402	372	349	145	299.8	N
OTU651	TObs	0.0106009	0.327647	29	26.5862	0.204244	403	324	298	257	33	263	N
OTU6855	TObs	0.00214349	0.265553	7	11.5714	0.304511	148	137	59	110	257	142.2	N
OTU847	TObs	0.00374752	0.350304	48	50.9375	0.262564	231	402	372	349	145	299.8	N
OTU908	TObs	0.00820804	0.338971	36	40.0556	0.251922	360	357	322	308	125	294.4	N
OTU933	TObs	0.0182753	0.369984	41	49.3415	0.209074	449	456	344	338	37	324.8	N
OTU10	TObs	0.00620532	0.282996	12	22.3333	0.301802	315	191	153	227	252	227.6	N
OTU7	TObs	0.00533117	0.260894	10	13.1	0.278723	291	114	122	142	203	174.4	N
OTU100	TObs	0.00699421	0.352986	55	59.5091	0.279385	341	417	386	401	204	349.8	N
OTU13	TObs	0.00712792	0.354888	55	58.5273	0.276072	342	419	386	392	194	346.6	N
OTU59	TObs	0.00541399	0.352716	72	63.1667	0.328993	293	414	438	439	315	379.8	N
OTU64	TObs	0.0139124	0.332133	28	33	0.203704	431	334	292	293	31	276.2	N
OTU68	TObs	0.00607162	0.350837	81	61.5062	0.32891	310	408	452	421	313	380.8	N
OTU70	TObs	0.00712792	0.354888	55	58.5273	0.276072	342	419	386	392	194	346.6	N
OTU76	TObs	0.00607162	0.350837	81	61.5062	0.32891	310	408	452	421	313	380.8	N
OTU8	TObs	0.00274329	0.33972	46	53.0652	0.298119	196	362	368	360	242	305.6	N
OTU93	TObs	0.0038496	0.356811	66	63.6212	0.318106	237	425	428	447	294	366.2	N
OTU95	TObs	0.00462563	0.362421	71	63.3099	0.307329	262	441	434	443	266	369.2	N
OTU1002	TObs	0.00263046	0.277711	15	17.3333	0.309524	182	172	192	191	270	201.4	N
OTU260	TObs	0.00203299	0.31837	24	28.7083	0.219148	135	301	267	284	59	209.2	N
OTU534	TObs	0.00172338	0.295702	10	18.8	0.22381	120	223	122	197	70	146.4	N
OTU640	TObs	0.00263046	0.277711	15	17.3333	0.309524	182	172	192	191	270	201.4	N
OTU672	TObs	0.00244605	0.288125	17	25.6471	0.272841	171	208	217	252	183	206.2	N
OTU740	TObs	0.00506768	0.256539	8	10.875	0.329545	280	103	83	89	316	174.2	N
OTU893	TObs	0.00369591	0.250816	7	11	0.354839	228	90	59	91	354	164.4	N
OTU899	TObs	0.0134133	0.311066	17	29.1765	0.226174	427	275	217	288	78	257	N
OTU918	TObs	0.00203299	0.31837	24	28.7083	0.219148	135	301	267	284	59	209.2	N
OTU924	TObs	0.00203299	0.31837	24	28.7083	0.219148	135	301	267	284	59	209.2	N
OTU131	TObs	0.00999655	0.376327	74	61.9459	0.274097	390	460	443	425	189	381.4	N
OTU151	TObs	0.00819353	0.341481	24	41.0417	0.229283	359	365	267	310	83	276.8	N
OTU177	TObs	0.00083976	0.301307	23	27.2174	0.312844	62	239	262	268	273	220.8	N
OTU212	TObs	0.00273506	0.365873	59	57.339	0.269197	189	444	400	383	167	316.6	N
OTU220	TObs	0.00604891	0.332612	32	27.4062	0.198596	304	335	312	272	20	248.6	N
OTU237	TObs	0.0102716	0.348714	23	37.6087	0.192865	394	395	262	303	14	273.6	N
OTU283	TObs	0.0116854	0.340724	31	39	0.230769	416	363	308	307	88	296.4	N
OTU306	TObs	0.00228465	0.317275	25	27.24	0.264466	155	297	279	269	152	230.4	N
OTU318	TObs	0.0150993	0.342242	31	42.5161	0.236022	440	366	308	317	102	306.6	N
OTU383	TObs	0.00289994	0.325335	30	28.4333	0.222135	203	318	302	281	66	234	N
OTU387	TObs	0.00289994	0.325335	30	28.4333	0.222135	203	318	302	281	66	234	N
OTU429	TObs	0.0281978	0.302692	22	23.7727	0.266599	463	245	254	238	157	271.4	N
OTU494	TObs	0.00228465	0.317275	25	27.24	0.264466	155	297	279	269	152	230.4	N
OTU535	TObs	0.00604891	0.332612	32	27.4062	0.198596	304	335	312	272	20	248.6	N
OTU559	TObs	0.00273506	0.365873	59	57.339	0.269197	189	444	400	383	167	316.6	N
OTU626	TObs	0.00273506	0.365873	59	57.339	0.269197	189	444	400	383	167	316.6	N
OTU680	TObs	0.00743171	0.311908	25	25.2	0.252	347	280	279	249	126	256.2	N
OTU684	TObs	0.00273506	0.365873	59	57.339	0.269197	189	444	400	383	167	316.6	N
OTU736	TObs	0.0103822	0.323055	35	26.2286	0.21324	397	311	319	254	49	266	N
OTU848	TObs	0.00228465	0.317275	25	27.24	0.264466	155	297	279	269	152	230.4	N
OTU964	TObs	0.00289994	0.325335	30	28.4333	0.222135	203	318	302	281	66	234	N
OTU1021	TObs	0.00530423	0.305906	12	21.1667	0.180912	290	250	153	218	9	184	N
OTU292	TObs	0.00513412	0.278046	8	9.875	0.224432	282	174	83	63	75	135.4	N
OTU706	TObs	0.00655992	0.338722	51	49.4118	0.271493	330	355	384	339	177	317	N
OTU718	TObs	0.00384875	0.301504	16	33.375	0.314858	236	240	206	294	278	250.8	N
OTU873	TObs	0.0108528	0.309188	15	20.6667	0.194969	411	266	192	214	16	219.8	N
OTU1030	TObs	0.01269	0.343517	40	46.425	0.23447	421	373	331	324	97	309.2	N
OTU105	TObs	0.0052181	0.338473	44	55.5455	0.308586	286	354	361	373	269	328.6	N
OTU109	TObs	0.00658032	0.358476	62	59.5645	0.279646	331	433	425	402	205	359.2	N
OTU115	TObs	0.00667718	0.356535	59	61.4915	0.298503	338	424	400	420	243	365	N
OTU183	TObs	0.0224076	0.322378	35	35.1714	0.239261	458	310	319	295	108	298	N
OTU197	TObs	0.0139482	0.300522	22	26.8182	0.282297	432	238	254	263	209	279.2	N
OTU200	TObs	0.00252516	0.346877	47	52.6596	0.263298	174	386	369	358	149	287.2	N
OTU221	TObs	0.0116708	0.365873	71	60.3662	0.283409	415	444	434	407	218	383.6	N
OTU238	TObs	0.00478107	0.358476	74	63.6622	0.313607	268	433	443	449	276	373.8	N
OTU24	TObs	0.00197999	0.311066	18	25.5556	0.224172	131	275	221	250	73	190	N
OTU252	TObs	0.00560515	0.294381	9	19.3333	0.246439	295	219	97	202	114	185.4	N
OTU259	TObs	0.00327982	0.357919	72	64.3889	0.315632	216	429	438	464	280	365.4	N
OTU284	TObs	0.00712792	0.354888	55	58.5273	0.276072	342	419	386	392	194	346.6	N
OTU338	TObs	0.00404228	0.35057	68	64.1765	0.324124	244	406	432	463	306	370.2	N
OTU503	TObs	0.00426433	0.345318	42	52.2619	0.270787	246	383	347	356	176	301.6	N
OTU682	TObs	0.0141727	0.33922	43	46.186	0.268524	435	359	352	323	165	326.8	N
OTU71	TObs	0.0153531	0.323736	16	25.1875	0.163555	441	312	206	248	4	242.2	N
OTU751	TObs	0.00498508	0.292142	19	20.1053	0.236533	275	211	227	210	104	205.4	N
OTU771	TObs	0.00664288	0.334058	45	48.9778	0.302332	336	341	365	337	254	326.6	N
OTU780	TObs	0.00836575	0.338224	40	51.1	0.273262	364	353	331	353	184	317	N
OTU874	TObs	0.00723586	0.325106	43	50.2326	0.315928	345	316	352	345	281	327.8	N
OTU917	TObs	0.00807793	0.345836	58	57.3621	0.289707	356	384	399	390	230	351.8	N
OTU1042	TObs	0.00927605	0.229011	8	6.5	0.335526	379	52	83	16	325	171	N
OTU161	TObs	0.00464082	0.219733	7	5.85714	0.344538	264	35	59	13	341	142.4	N
OTU301	TObs	0.00816443	0.220891	8	6.75	0.306818	358	39	83	19	264	152.6	N
OTU495	TObs	0.00926309	0.222813	8	6.75	0.28125	378	43	83	19	207	146	N
OTU524	TObs	0.0115622	0.258553	6	9.83333	0.254386	414	106	52	62	131	153	N
OTU646	TObs	0.00017391	0.205254	6	7.16667	0.477778	36	20	52	25	425	111.6	N
OTU708	TObs	2.866e-05	0.198024	5	7.4	0.569231	22	12	34	29	441	107.6	N
OTU1043	TObs	0.00468224	0.309604	24	29.375	0.224237	267	267	267	289	74	232.8	N
OTU157	TObs	0.0167262	0.31815	32	45.4375	0.280478	444	300	312	321	206	316.6	N
OTU227	TObs	0.00056231	0.284042	15	23.8	0.301266	52	193	192	240	250	185.4	N
OTU39	TObs	0.00526689	0.346356	47	58.4255	0.2864	289	385	369	391	222	331.2	N
OTU416	TObs	0.0023632	0.321703	27	49.4815	0.301716	167	309	287	340	251	270.8	N
OTU437	TObs	0.0019572	0.320361	38	61.0526	0.359133	129	308	327	414	362	308	N
OTU58	TObs	0.00210704	0.336496	40	53.2	0.282979	142	346	331	361	212	278.4	N
OTU587	TObs	0.00197897	0.333333	30	48.4667	0.261982	130	339	302	335	144	250	N
OTU677	TObs	0.00499127	0.316838	30	42.8667	0.269602	276	293	302	318	174	272.6	N
OTU951	TObs	0.00210704	0.336496	40	53.2	0.282979	142	346	331	361	212	278.4	N
OTU106	TObs	0.00462563	0.362421	71	63.3099	0.307329	262	441	434	443	266	369.2	N
OTU18	TObs	0.00101368	0.331655	60	64.0833	0.374756	78	328	409	458	376	329.8	N
OTU19	TObs	0.00190393	0.344544	61	63.9016	0.339902	126	376	414	454	329	339.8	N
OTU31	TObs	0.00215125	0.347925	61	63.7377	0.344528	149	390	414	450	338	348.2	N
OTU33	TObs	0.00101368	0.331655	60	64.0833	0.374756	78	328	409	458	376	329.8	N
OTU36	TObs	0.00215125	0.347925	61	63.7377	0.344528	149	390	414	450	338	348.2	N
OTU43	TObs	0.0040262	0.341229	71	59.1408	0.341855	243	364	434	397	333	354.2	N
OTU62	TObs	0.00101368	0.331655	60	64.0833	0.374756	78	328	409	458	376	329.8	N
OTU66	TObs	0.00101368	0.331655	60	64.0833	0.374756	78	328	409	458	376	329.8	N
OTU80	TObs	0.00101368	0.331655	60	64.0833	0.374756	78	328	409	458	376	329.8	N
OTU83	TObs	0.0012889	0.335273	61	63.082	0.375488	95	343	414	436	381	333.8	N
OTU99	TObs	0.00610374	0.344544	57	62.8246	0.337766	312	376	394	435	327	368.8	N
OTU1064	TObs	0.00324536	0.244433	11	12.4545	0.34596	214	77	141	135	344	182.2	N
OTU204	TObs	0.035311	0.302493	23	24.6522	0.251553	465	242	262	243	124	267.2	N
OTU581	TObs	0.014284	0.262528	15	11.6667	0.220126	436	126	192	111	64	185.8	N
OTU674	TObs	0.00130049	0.222062	11	10.6364	0.531818	97	40	141	82	436	159.2	N
OTU767	TObs	0.00452442	0.25068	12	11.75	0.317568	260	88	153	115	292	181.6	N
OTU1072	TObs	0.0104496	0.249459	9	9.55556	0.200946	399	87	97	53	26	132.4	N
OTU436	TObs	0.027904	0.280926	21	16.9524	0.307359	461	179	247	186	268	268.2	N
OTU691	TObs	0.0292631	0.253575	13	8.61538	0.190559	464	100	171	44	12	158.2	N
OTU1073	TObs	0.00523185	0.254275	11	13.8182	0.363636	287	101	141	147	365	208.2	N
OTU450	TObs	0.0023828	0.261635	13	12.0769	0.268376	168	118	171	130	163	150	N
OTU713	TObs	0.00150008	0.269433	12	12.0833	0.302083	107	153	153	132	253	159.6	N
OTU716	TObs	0.00201796	0.26479	12	11.9167	0.305556	132	134	153	120	259	159.6	N
OTU829	TObs	0.0023828	0.261635	13	12.0769	0.268376	168	118	171	130	163	150	N
OTU912	TObs	0.00655027	0.293631	19	16.6316	0.215995	327	215	227	178	53	200	N
OTU962	TObs	0.00398341	0.269119	10	13.7	0.266667	242	149	122	146	158	163.4	N
OTU1074	TObs	0.00149267	0.270699	9	14.8889	0.215781	105	155	97	153	51	112.2	N
OTU235	TObs	0.00149267	0.270699	9	14.8889	0.215781	105	155	97	153	51	112.2	N
OTU282	TObs	0.00832501	0.303489	19	23.3158	0.208177	363	246	227	235	36	221.4	N
OTU314	TObs	0.00505699	0.300326	21	20.381	0.234264	279	237	247	211	96	214	N
OTU557	TObs	0.00249267	0.277377	20	19.4	0.366038	172	171	243	203	368	231.4	N
OTU615	TObs	0.00029289	0.246524	7	11.4286	0.34632	43	83	59	104	346	127	N
OTU741	TObs	0.00036177	0.240104	7	8.14286	0.452381	48	70	59	40	417	126.8	N
OTU1075	TObs	0.00253549	0.352177	55	55.8909	0.272639	176	410	386	376	180	305.6	N
OTU186	TObs	0.00789425	0.367038	61	59.2131	0.266726	352	453	414	398	159	355.2	N
OTU295	TObs	0.00789425	0.367038	61	59.2131	0.266726	352	453	414	398	159	355.2	N
OTU372	TObs	0.0132311	0.352716	44	56.5	0.269048	424	414	361	381	166	349.2	N
OTU527	TObs	0.0195407	0.356811	48	50.7083	0.234761	452	425	372	347	98	338.8	N
OTU618	TObs	0.00442363	0.344287	67	58.9254	0.313433	255	375	430	395	275	346	N
OTU79	TObs	0.0009805	0.314247	42	61.0714	0.376984	74	291	347	415	385	302.4	N
OTU911	TObs	0.00253549	0.352177	55	55.8909	0.272639	176	410	386	376	180	305.6	N
OTU1085	TObs	0.00369953	0.331893	42	46.5714	0.291071	229	333	347	325	233	293.4	N
OTU230	TObs	0.00224964	0.305096	14	26.7857	0.250334	152	249	185	261	120	193.4	N
OTU12	TObs	0.00096705	0.323736	42	61.0476	0.376837	73	312	347	413	384	305.8	N
OTU78	TObs	0.00503888	0.349242	40	56.175	0.266232	278	398	331	380	156	308.6	N
OTU110	TObs	0.00352856	0.344802	81	61.3457	0.340809	222	380	452	418	332	360.8	N
OTU1102	TObs	0.00572326	0.28492	13	13	0.282609	298	197	171	139	210	203	N
OTU201	TObs	0.00979038	0.29974	22	16.6818	0.211162	384	234	254	181	44	219.4	N
OTU249	TObs	0.0107936	0.272943	7	13	0.295455	408	163	59	139	240	201.8	N
OTU262	TObs	0.00357231	0.260894	7	8.85714	0.316327	223	114	59	46	283	145	N
OTU442	TObs	0.00270919	0.261635	8	9.625	0.370192	187	118	83	57	373	163.6	N
OTU538	TObs	0.0168796	0.302493	19	15.5789	0.231736	445	242	227	158	91	232.6	N
OTU6	TObs	0.0190874	0.283518	15	16.2667	0.27	450	192	192	169	175	235.6	N
OTU725	TObs	0.00614594	0.299156	19	17.4737	0.224022	314	232	227	194	72	207.8	N
OTU841	TObs	0.0005474	0.271816	14	16.3571	0.389456	50	160	185	171	392	191.6	N
OTU1103	TObs	0.00667197	0.279733	16	13.4375	0.244318	337	176	206	144	111	194.8	N
OTU203	TObs	0.0001516	0.230731	9	11	0.52381	30	55	97	91	431	140.8	N
OTU265	TObs	0.0001516	0.230731	9	11	0.52381	30	55	97	91	431	140.8	N
OTU554	TObs	0.0011389	0.266937	10	12.6	0.323077	85	142	122	137	305	158.2	N
OTU656	TObs	0.0001516	0.230731	9	11	0.52381	30	55	97	91	431	140.8	N
OTU668	TObs	0.0281628	0.336988	24	37.7083	0.203829	462	351	267	304	32	283.2	N
OTU88	TObs	0.0149363	0.285626	9	12.2222	0.204981	438	201	97	133	34	180.6	N
OTU960	TObs	0.00606218	0.311697	19	19	0.168142	308	278	227	198	5	203.2	N
OTU1104	TObs	0.00992131	0.245736	8	9.5	0.260417	388	82	83	51	141	149	N
OTU1115	TObs	0	0.202905	7	8	0.615385	1	14	59	32	449	111	N
OTU433	TObs	0	0.202905	7	8	0.615385	1	14	59	32	449	111	N
OTU545	TObs	0	0.202905	7	8	0.615385	1	14	59	32	449	111	N
OTU872	TObs	0	0.202905	7	8	0.615385	1	14	59	32	449	111	N
OTU1124	TObs	0.00442598	0.266628	10	10.8	0.225	256	139	122	83	76	135.2	N
OTU551	TObs	0.00978291	0.268179	9	7.88889	0.23569	383	146	97	31	101	151.6	N
OTU1134	TObs	0.00278281	0.287765	21	20.4286	0.334895	199	206	247	212	323	237.4	N
OTU139	TObs	0.00557364	0.281269	22	26.2727	0.3599	294	182	254	255	363	269.6	N
OTU173	TObs	0.00322286	0.301702	13	24.3077	0.248038	212	241	171	241	117	196.4	N
OTU194	TObs	0.0122313	0.281785	18	19.8889	0.374214	420	188	221	207	375	282.2	N
OTU441	TObs	0.0106953	0.319473	19	30.0526	0.199024	405	306	227	291	24	250.6	N
OTU470	TObs	0.0149698	0.312119	19	21.6316	0.19143	439	281	227	221	13	236.2	N
OTU484	TObs	0.00144085	0.281613	19	21.6842	0.355479	100	184	227	222	355	217.6	N
OTU489	TObs	0.00405642	0.284568	21	19.5714	0.320843	245	196	247	204	298	238	N
OTU498	TObs	0.00851082	0.308568	29	28.1379	0.213166	366	265	298	279	48	251.2	N
OTU1135	TObs	0.00278281	0.287765	21	20.4286	0.334895	199	206	247	212	323	237.4	N
OTU1146	TObs	0.00029289	0.246524	7	11.4286	0.34632	43	83	59	104	346	127	N
OTU961	TObs	0.00305018	0.287406	16	27.5	0.316092	207	205	206	276	282	235.2	N
OTU1157	TObs	0.00520675	0.310229	22	22.6364	0.233365	283	272	254	229	93	226.2	N
OTU1160	TObs	0.00442598	0.266628	10	10.8	0.225	256	139	122	83	76	135.2	N
OTU1161	TObs	0.0103674	0.25288	13	10.8462	0.283401	396	97	171	88	217	193.8	N
OTU127	TObs	0.00367688	0.225428	3	9.66667	0.54902	226	48	12	58	440	156.8	N
OTU1162	TObs	0.00267633	0.286513	11	17.7273	0.260695	186	204	141	195	142	173.6	N
OTU118	TObs	0.00210355	0.318811	39	48.8718	0.290904	141	305	329	336	232	268.6	N
OTU1180	TObs	0.0140041	0.324419	39	52.4872	0.336456	433	315	329	357	326	352	N
OTU121	TObs	0.00231197	0.33922	73	62.5616	0.349506	165	359	440	432	351	349.4	N
OTU124	TObs	0.0056364	0.362137	76	63.1053	0.306336	296	440	447	438	263	376.8	N
OTU166	TObs	0.00215125	0.347925	61	63.7377	0.344528	149	390	414	450	338	348.2	N
OTU167	TObs	0.00323328	0.348714	75	64.0133	0.328273	213	395	446	457	312	364.6	N
OTU182	TObs	0.00652529	0.313179	37	47.0811	0.346184	326	283	324	326	345	320.8	N
OTU242	TObs	0.00272555	0.34506	59	63.6102	0.345707	188	381	400	446	343	351.6	N
OTU324	TObs	0.0038496	0.356811	66	63.6212	0.318106	237	425	428	447	294	366.2	N
OTU347	TObs	0.0135713	0.313392	24	42.3333	0.328165	428	290	267	315	311	322.2	N
OTU353	TObs	0.00231197	0.33922	73	62.5616	0.349506	165	359	440	432	351	349.4	N
OTU371	TObs	0.00255399	0.307744	28	45.1786	0.344875	179	261	292	320	342	278.8	N
OTU411	TObs	0.0223171	0.336742	41	43.9024	0.246643	457	350	344	319	116	317.2	N
OTU425	TObs	0.00117215	0.262978	9	16.4444	0.274074	88	127	97	173	185	134	N
OTU493	TObs	0.00637016	0.358197	83	60.7952	0.299484	318	430	457	409	246	372	N
OTU501	TObs	0.00117215	0.262978	9	16.4444	0.274074	88	127	97	173	185	134	N
OTU548	TObs	0.00099196	0.302493	13	26.6154	0.292477	75	242	171	259	235	196.4	N
OTU613	TObs	0.00637016	0.358197	83	60.7952	0.299484	318	430	457	409	246	372	N
OTU732	TObs	0.00230326	0.271336	9	15.1111	0.232479	158	159	97	156	92	132.4	N
OTU849	TObs	0.00637016	0.358197	83	60.7952	0.299484	318	430	457	409	246	372	N
OTU904	TObs	0.00239841	0.346877	61	62.4262	0.330298	170	386	414	429	317	343.2	N
OTU916	TObs	0.00659771	0.311486	25	26.44	0.227931	332	277	279	256	81	245	N
OTU1181	TObs	0.00520675	0.310229	22	22.6364	0.233365	283	272	254	229	93	226.2	N
OTU1189	TObs	0.00370419	0.233064	3	8.33333	0.333333	230	62	12	41	320	133	N
OTU683	TObs	0.00058489	0.215723	3	4.33333	0.444444	56	31	12	8	416	104.6	N
OTU1209	TObs	0.00882651	0.316838	34	25.0882	0.214429	373	293	318	247	50	256.2	N
OTU469	TObs	0.0078229	0.298382	24	23.7917	0.264352	350	229	267	239	151	247.2	N
OTU514	TObs	0.0251329	0.312542	28	23.1429	0.222527	459	282	292	234	69	267.2	N
OTU586	TObs	0.00108886	0.293257	10	24.7	0.249495	83	213	122	244	118	156	N
OTU622	TObs	0.0075567	0.270699	11	11.7273	0.195455	349	155	141	114	19	155.6	N
OTU661	TObs	0.00693385	0.342751	29	35.5172	0.211412	340	369	298	296	45	269.6	N
OTU702	TObs	0.00024385	0.28598	9	26.1111	0.286935	38	202	97	253	223	162.6	N
OTU947	TObs	0.00108886	0.293257	10	24.7	0.249495	83	213	122	244	118	156	N
OTU1217	TObs	0.00343219	0.309604	26	26.8077	0.243706	219	267	286	262	110	228.8	N
OTU1218	TObs	0.00964944	0.334786	35	42	0.251497	382	342	319	313	123	295.8	N
OTU996	TObs	0.00642804	0.362992	65	63.2615	0.301245	322	443	426	440	249	376	N
OTU1227	TObs	0.00230457	0.313179	40	48.45	0.316667	159	283	331	329	284	277.2	N
OTU134	TObs	0.00500945	0.349772	81	61.9753	0.322788	277	401	452	427	304	372.2	N
OTU218	TObs	0.0102576	0.354888	65	59.9846	0.295491	393	419	426	405	241	376.8	N
OTU224	TObs	0.0106596	0.35626	69	59.6522	0.292413	404	423	433	403	234	379.4	N
OTU350	TObs	0.00464237	0.305906	20	36.9	0.302459	265	250	243	301	255	262.8	N
OTU384	TObs	0.0063649	0.34845	81	61.2469	0.325781	317	394	452	417	309	377.8	N
OTU428	TObs	0.00066376	0.267401	20	36.25	0.470779	57	144	243	298	423	233	N
OTU461	TObs	0.0133444	0.308155	32	36.6875	0.271759	426	263	312	300	178	295.8	N
OTU505	TObs	0.00085899	0.306109	43	54.6279	0.393007	63	252	352	366	393	285.2	N
OTU518	TObs	0.00230457	0.313179	40	48.45	0.316667	159	283	331	329	284	277.2	N
OTU575	TObs	0.00085899	0.306109	43	54.6279	0.393007	63	252	352	366	393	285.2	N
OTU724	TObs	0.00376448	0.343773	67	59.4925	0.319852	235	374	430	400	297	347.2	N
OTU898	TObs	0.00306278	0.291403	27	41.9259	0.343655	208	210	287	312	337	270.8	N
OTU910	TObs	1.422e-05	0.259572	18	38.5	0.592308	21	110	221	305	443	220	N
OTU983	TObs	0.00027486	0.30013	31	46.0323	0.356839	42	236	308	322	359	253.4	N
OTU1228	TObs	0.00125201	0.263579	11	11.9091	0.305361	93	133	141	119	258	148.8	N
OTU279	TObs	0.0049787	0.261932	9	11.1111	0.277778	274	124	97	99	202	159.2	N
OTU54	TObs	0.00365428	0.294193	8	20	0.229885	225	218	83	208	84	163.6	N
OTU1234	TObs	0.00946564	0.299935	21	20.9048	0.211159	380	235	247	215	43	224	N
OTU1235	TObs	0.00203299	0.31837	24	28.7083	0.219148	135	301	267	284	59	209.2	N
OTU1250	TObs	0.00055467	0.273104	15	17.1333	0.342667	51	164	192	189	335	186.2	N
OTU721	TObs	0.00057733	0.263429	12	16.8333	0.400794	53	130	153	183	405	184.8	N
OTU1257	TObs	0.00574433	0.26223	9	11.6667	0.231111	300	125	97	111	89	144.4	N
OTU1263	TObs	0.0130748	0.31002	15	24.4667	0.19418	422	271	192	242	15	228.4	N
OTU225	TObs	0.0263093	0.348187	45	53.6667	0.276632	460	393	365	365	197	356	N
OTU270	TObs	0.00628349	0.266628	7	11.8571	0.31203	316	139	59	118	272	180.8	N
OTU337	TObs	0.00831567	0.348978	38	49.8158	0.246613	362	397	327	341	115	308.4	N
OTU431	TObs	0.00255535	0.284217	14	15.7857	0.276942	180	194	185	162	199	184	N
OTU457	TObs	0.00255535	0.284217	14	15.7857	0.276942	180	194	185	162	199	184	N
OTU1264	TObs	0.00785244	0.303889	31	42.3548	0.294131	351	248	308	316	237	292	N
OTU136	TObs	0.00121609	0.326256	37	61.8919	0.353668	91	321	324	424	353	302.6	N
OTU1269	TObs	0.00580349	0.342496	50	48.36	0.274773	301	367	380	327	190	313	N
OTU1275	TObs	0.00580349	0.342496	50	48.36	0.274773	301	367	380	327	190	313	N
OTU1283	TObs	0.0132161	0.32695	28	32.9286	0.211081	423	322	292	292	42	274.2	N
OTU929	TObs	0.00015373	0.267401	5	26.6	0.40303	34	144	34	258	408	175.6	N
OTU1291	TObs	0.0133239	0.244174	5	8	0.274074	425	76	34	32	185	150.4	N
OTU285	TObs	0.00992774	0.266937	11	17.0909	0.265625	389	142	141	188	155	203	N
OTU835	TObs	0.00018841	0.222598	3	12	0.6	37	42	12	123	444	131.6	N
OTU1292	TObs	0.00085899	0.306109	43	54.6279	0.393007	63	252	352	366	393	285.2	N
OTU206	TObs	0.0012889	0.335273	61	63.082	0.375488	95	343	414	436	381	333.8	N
OTU1302	TObs	0.00057733	0.263429	12	16.8333	0.400794	53	130	153	183	405	184.8	N
OTU660	TObs	0.0107116	0.259572	11	12.5455	0.348485	407	110	141	136	350	228.8	N
OTU1307	TObs	0.00117215	0.262978	9	16.4444	0.274074	88	127	97	173	185	134	N
OTU162	TObs	0.0108399	0.261635	8	11.25	0.261628	410	118	83	102	143	171.2	N
OTU313	TObs	0.00139621	0.259426	9	14.7778	0.284188	99	109	97	152	221	135.6	N
OTU401	TObs	0	0.216229	4	9	0.9	1	33	24	47	461	113.2	N
OTU1308	TObs	0.00151941	0.269276	16	16.25	0.253906	109	150	206	165	128	151.6	N
OTU146	TObs	0.00151941	0.269276	16	16.25	0.253906	109	150	206	165	128	151.6	N
OTU352	TObs	0.00317923	0.247318	15	13.5333	0.365766	211	85	192	145	367	200	N
OTU496	TObs	0.0219025	0.295134	17	26.7059	0.245008	455	220	217	260	112	252.8	N
OTU564	TObs	0.00124061	0.254696	9	16.7778	0.342404	92	102	97	182	334	161.4	N
OTU923	TObs	0.00265109	0.245474	11	14.0909	0.358974	184	81	141	149	361	183.2	N
OTU1309	TObs	0.00433839	0.197515	2	4.5	0.5	249	11	3	9	428	140	N
OTU748	TObs	0	0.164996	1	2	0	1	4	1	1	1	1.6	N
OTU1327	TObs	9.567e-05	0.274896	13	17.3077	0.412088	28	167	171	190	411	193.4	N
OTU403	TObs	0.011288	0.303489	16	16.25	0.238971	413	246	206	165	107	227.4	N
OTU774	TObs	0.00612119	0.308155	18	22.5556	0.201389	313	263	221	228	28	210.6	N
OTU133	TObs	0.00153286	0.251775	5	10.4	0.288889	112	92	34	70	225	106.6	N
OTU102	TObs	0.00153286	0.251775	5	10.4	0.288889	112	92	34	70	225	106.6	N
OTU1333	TObs	0.00100951	0.224768	11	10.8182	0.540909	77	47	141	86	437	157.6	N
OTU1352	TObs	0.00539302	0.307949	25	27.2	0.251481	292	262	279	267	122	244.4	N
OTU755	TObs	0.00286081	0.261042	5	9.8	0.259459	201	116	34	61	138	110	N
OTU1354	TObs	0.0027476	0.297804	16	18.125	0.218373	197	228	206	196	57	176.8	N
OTU1355	TObs	0.0136301	0.296082	25	26.84	0.218211	429	224	279	264	56	250.4	N
OTU1356	TObs	0.0101389	0.35057	57	50.0702	0.259431	391	406	394	344	137	334.4	N
OTU1357	TObs	0.00434869	0.282475	13	15.6154	0.195192	251	189	171	159	17	157.4	N
OTU1374	TObs	0.0108834	0.252326	7	12	0.338776	412	95	59	123	328	203.4	N
OTU23	TObs	0.00495451	0.238489	12	10.5833	0.377976	271	66	153	76	386	190.4	N
OTU45	TObs	0.00495451	0.238489	12	10.5833	0.377976	271	66	153	76	386	190.4	N
OTU46	TObs	0.00495451	0.238489	12	10.5833	0.377976	271	66	153	76	386	190.4	N
OTU67	TObs	0.00327952	0.23714	10	11.1	0.411111	215	64	122	98	410	181.8	N
OTU1375	TObs	0.0103522	0.331178	29	29.8276	0.175456	395	326	298	290	8	263.4	N
OTU1376	TObs	0.00909471	0.342751	50	56.64	0.28898	377	369	380	382	228	347.2	N
OTU170	TObs	0.00871888	0.349507	44	59	0.289216	371	400	361	396	229	351.4	N
OTU446	TObs	0.00981202	0.357088	57	61.1228	0.302588	385	428	394	416	256	375.8	N
OTU1377	TObs	0.00524771	0.210598	10	10.3	0.6375	288	23	122	68	456	191.4	N
OTU51	TObs	0.00275618	0.185663	3	7.33333	0.388889	198	8	12	27	391	127.2	N
OTU1393	TObs	0.00114208	0.25928	3	20	0.357576	86	108	12	208	360	154.8	N
OTU144	TObs	0.0121219	0.309812	24	37.4167	0.306011	418	270	267	302	262	303.8	N
OTU1418	TObs	0.0001516	0.230731	9	11	0.52381	30	55	97	91	431	140.8	N
OTU34	TObs	0.00026262	0.223353	5	9	0.628571	41	44	34	47	455	124.2	N
OTU1420	TObs	0.00991513	0.281098	10	12	0.20339	386	180	122	123	29	168	N
OTU1	TObs	0.0136713	0.253158	13	10.4615	0.298901	430	99	171	75	244	203.8	N
OTU2	TObs	0.00865482	0.278887	8	11.125	0.183333	369	175	83	101	10	147.6	N
OTU247	TObs	0.0192968	0.271176	12	14.25	0.22619	451	158	153	150	79	198.2	N
OTU266	TObs	0.0141564	0.241109	14	10	0.333333	434	71	185	64	320	214.8	N
OTU1429	TObs	0.00655027	0.293631	19	16.6316	0.215995	327	215	227	178	53	200	N
OTU1450	TObs	0.00393582	0.296654	21	23.6667	0.260073	240	225	247	236	140	217.6	N
OTU228	TObs	0.0042931	0.295513	10	23.1	0.251087	247	222	122	233	121	189	N
OTU1462	TObs	0.0030932	0.306312	14	24.7857	0.219343	209	259	185	246	63	192.4	N
OTU1463	TObs	0.00823884	0.289755	15	16.4	0.186364	361	209	192	172	11	189	N
OTU1501	TObs	0.00606218	0.311697	19	19	0.168142	308	278	227	198	5	203.2	N
OTU1502	TObs	0.00167959	0.2305	5	6.8	0.347368	116	54	34	24	349	115.4	N
OTU884	TObs	0.0002578	0.243143	5	10.6	0.321212	39	73	34	80	300	105.2	N
OTU1512	TObs	0.0107009	0.245213	14	10.9286	0.321429	406	79	185	90	302	212.4	N
OTU288	TObs	0.00173015	0.220048	7	9.57143	0.368132	121	36	59	54	369	127.8	N
OTU334	TObs	0.00012935	0.22444	6	14.6667	0.52381	29	46	52	151	431	141.8	N
OTU1513	TObs	0.00173015	0.220048	7	9.57143	0.368132	121	36	59	54	369	127.8	N
OTU1528	TObs	0.00642365	0.243143	9	10.3333	0.313131	321	73	97	69	274	166.8	N
OTU1544	TObs	0.00346515	0.261635	11	10.8182	0.257576	220	118	141	86	134	139.8	N
OTU152	TObs	0.00348111	0.261783	7	11	0.258503	221	123	59	91	135	125.8	N
OTU217	TObs	4.699e-05	0.237751	5	10.4	0.577778	23	65	34	70	442	126.8	N
OTU302	TObs	0.00151694	0.253019	9	10.2222	0.319444	108	98	97	66	296	133	N
OTU325	TObs	0.0147991	0.281441	16	19.0625	0.33443	437	183	206	201	322	269.8	N
OTU343	TObs	0.0159863	0.279733	10	11.7	0.173134	442	176	122	113	7	172	N
OTU378	TObs	0.00802441	0.252326	12	9.08333	0.259524	355	95	153	49	139	158.2	N
OTU1545	TObs	0.00396757	0.236775	7	8.71429	0.272321	241	63	59	45	179	117.4	N
OTU818	TObs	0.00265172	0.251226	6	11	0.235507	185	91	52	91	100	103.8	N
OTU515	TObs	0	0.222276	4	9.5	0.678571	1	41	24	51	457	114.8	N
OTU1584	TObs	0	0.202905	7	8	0.615385	1	14	59	32	449	111	N
OTU1607	TObs	0.00170634	0.212638	8	8.375	0.39881	117	25	83	42	403	134	N
OTU1626	TObs	0.00520675	0.310229	22	22.6364	0.233365	283	272	254	229	93	226.2	N
OTU1646	TObs	0.00452442	0.25068	12	11.75	0.317568	260	88	153	115	292	181.6	N
OTU1665	TObs	0.00153955	0.223569	5	6.6	0.376471	115	45	34	18	383	119	N
OTU174	TObs	0.0036955	0.335761	55	60.9818	0.346488	227	345	386	412	348	343.6	N
OTU610	TObs	0.00387048	0.354615	77	63.2857	0.326215	239	418	448	442	310	371.4	N
OTU765	TObs	0.00286871	0.336988	51	62.8235	0.343298	202	351	384	434	336	341.4	N
OTU1707	TObs	0.00434869	0.282475	13	15.6154	0.195192	251	189	171	159	17	157.4	N
OTU1730	TObs	0.00273506	0.365873	59	57.339	0.269197	189	444	400	383	167	316.6	N
OTU1788	TObs	0.00604891	0.332612	32	27.4062	0.198596	304	335	312	272	20	248.6	N
OTU184	TObs	0.00190393	0.344544	61	63.9016	0.339902	126	376	414	454	329	339.8	N
OTU1855	TObs	0.00082943	0.324191	24	50.0417	0.314727	61	314	267	343	277	252.4	N
OTU1856	TObs	0.0067646	0.359875	78	59.9359	0.288153	339	435	449	404	224	370.2	N
OTU1857	TObs	0	1	2	2	1	1	463	3	1	462	186	N
OTU775	TObs	0	1	2	2	1	1	463	3	1	462	186	N
OTU1858	TObs	0.00649746	0.245213	5	11.8	0.483333	324	79	34	117	427	196.2	N
OTU1869	TObs	0.00249809	0.215723	9	10.1111	0.439614	173	31	97	65	415	156.2	N
OTU190	TObs	0.00190393	0.344544	61	63.9016	0.339902	126	376	414	454	329	339.8	N
OTU1932	TObs	0.00175111	0.331416	49	56.1429	0.324525	124	327	379	379	307	303.2	N
OTU1933	TObs	0	0.197093	2	11.5	0.821429	1	10	3	106	460	116	N
OTU1934	TObs	0.00846819	0.297611	22	22.2273	0.226809	365	227	254	226	80	230.4	N
OTU1989	TObs	0.00230457	0.313179	40	48.45	0.316667	159	283	331	329	284	277.2	N
OTU1995	TObs	0.00273506	0.365873	59	57.339	0.269197	189	444	400	383	167	316.6	N
OTU2026	TObs	0.00297284	0.27054	3	16.3333	0.372093	206	154	12	170	374	183.2	N
OTU2027	TObs	0.00100798	0.298769	15	19.6667	0.231373	76	230	192	206	90	158.8	N
OTU465	TObs	0.0171153	0.328816	27	50.5185	0.29543	446	325	287	346	239	328.6	N
OTU2029	TObs	0.00565402	0.298769	27	28.4074	0.238718	297	230	287	280	106	240	N
OTU2048	TObs	0.0121872	0.299351	20	15.1	0.212676	419	233	243	155	47	219.4	N
OTU509	TObs	0.00650544	0.257686	6	8	0.211712	325	104	52	32	46	111.8	N
OTU2083	TObs	0.00230457	0.313179	40	48.45	0.316667	159	283	331	329	284	277.2	N
OTU2084	TObs	0.00207386	0.260158	8	17.375	0.321759	139	113	83	193	303	166.2	N
OTU2085	TObs	0.0172619	0.314461	28	25.6429	0.221059	447	292	292	251	65	269.4	N
OTU2086	TObs	0.00647856	0.293071	13	15.9231	0.156109	323	212	171	164	3	174.6	N
OTU299	TObs	0.0018352	0.244433	4	9.75	0.365385	125	77	24	60	366	130.4	N
OTU739	TObs	0.00438823	0.286158	8	23.75	0.320946	253	203	83	237	299	215	N
OTU2119	TObs	0.00252516	0.346877	47	52.6596	0.263298	174	386	369	358	149	287.2	N
OTU2120	TObs	0.00144085	0.281613	19	21.6842	0.355479	100	184	227	222	355	217.6	N
OTU2153	TObs	0.00057733	0.263429	12	16.8333	0.400794	53	130	153	183	405	184.8	N
OTU2155	TObs	0.00033204	0.275718	18	21.1667	0.460145	45	169	221	218	420	214.6	N
OTU2190	TObs	0.00225029	0.285272	15	20.9333	0.230037	153	199	192	216	85	169	N
OTU2191	TObs	0.0073296	0.343261	50	52.02	0.258806	346	372	380	354	136	317.6	N
OTU91	TObs	0.00495237	0.280584	8	14	0.21875	270	178	83	148	58	147.4	N
OTU96	TObs	0.00814548	0.295134	7	23	0.228571	357	220	59	232	82	190	N
OTU2257	TObs	0.00655027	0.293631	19	16.6316	0.215995	327	215	227	178	53	200	N
OTU2298	TObs	0.00572326	0.28492	13	13	0.282609	298	197	171	139	210	203	N
OTU2299	TObs	0.00210704	0.336496	40	53.2	0.282979	142	346	331	361	212	278.4	N
OTU20	TObs	0.0049442	0.199827	9	8.44444	0.469136	269	13	97	43	422	168.8	N
OTU234	TObs	0	0.212736	4	5.25	0.75	1	26	24	11	459	104.2	N
OTU2384	TObs	0.00067027	0.320139	30	50.8667	0.332462	58	307	302	348	319	266.8	N
OTU2385	TObs	0.00081181	0.273266	13	19.6154	0.254745	60	166	171	205	132	146.8	N
OTU2479	TObs	0.00085899	0.306109	43	54.6279	0.393007	63	252	352	366	393	285.2	N
OTU2484	TObs	0.00201796	0.26479	12	11.9167	0.305556	132	134	153	120	259	159.6	N
OTU60	TObs	0.00855789	0.297036	12	19	0.207875	368	226	153	198	35	196	N
OTU602	TObs	0	0.209641	3	12	1	1	22	12	123	462	124	N
OTU2546	TObs	0.00230457	0.313179	40	48.45	0.316667	159	283	331	329	284	277.2	N
OTU2613	TObs	0.00604891	0.332612	32	27.4062	0.198596	304	335	312	272	20	248.6	N
OTU56	TObs	0.00662734	0.205528	10	9.1	0.395652	333	21	122	50	400	185.2	N
OTU2791	TObs	0.00085899	0.306109	43	54.6279	0.393007	63	252	352	366	393	285.2	N
OTU2901	TObs	0.018106	0.260011	12	10.5833	0.199686	448	112	153	76	25	162.8	N
OTU2905	TObs	0.00144085	0.281613	19	21.6842	0.355479	100	184	227	222	355	217.6	N
OTU176	TObs	7.77e-05	0.229925	4	6.75	0.482143	27	53	24	19	426	109.8	N
OTU2964	TObs	0.0035729	0.268492	17	15.4706	0.245565	224	147	217	157	113	171.6	N
OTU2966	TObs	0.00225029	0.285272	15	20.9333	0.230037	153	199	192	216	85	169	N
OTU3	TObs	0.0104254	0.188548	5	5.8	0.3625	398	9	34	12	364	163.4	N
OTU3137	TObs	0.00230457	0.313179	40	48.45	0.316667	159	283	331	329	284	277.2	N
OTU3146	TObs	0.00033204	0.275718	18	21.1667	0.460145	45	169	221	218	420	214.6	N
OTU3218	TObs	0.00153286	0.251775	5	10.4	0.288889	112	92	34	70	225	106.6	N
OTU628	TObs	0.00335636	0.241868	6	6.33333	0.316667	217	72	52	14	284	127.8	N
OTU3222	TObs	6.401e-05	0.215421	10	11.5	0.605263	24	28	122	106	445	145	N
OTU3223	TObs	0.00151941	0.269276	16	16.25	0.253906	109	150	206	165	128	151.6	N
OTU329	TObs	0.00052762	0.325106	48	64.6875	0.417339	49	316	372	465	412	322.8	N
OTU3305	TObs	0.00144313	0.211081	7	9.71429	0.388571	104	24	59	59	390	127.2	N
OTU3307	TObs	0.00173015	0.220048	7	9.57143	0.368132	121	36	59	54	369	127.8	N
OTU3310	TObs	0.00211523	0.317056	23	27.0435	0.209639	146	295	262	265	39	201.4	N
OTU3317	TObs	0.00144085	0.281613	19	21.6842	0.355479	100	184	227	222	355	217.6	N
OTU3421	TObs	0.00991513	0.281098	10	12	0.20339	386	180	122	123	29	168	N
OTU3425	TObs	0.00201796	0.26479	12	11.9167	0.305556	132	134	153	120	259	159.6	N
OTU35	TObs	0.00602701	0.182358	5	6.4	0.4	303	6	34	15	404	152.4	N
OTU4	TObs	0.00865793	0.164761	3	4	0.458333	370	3	12	7	419	162.2	N
OTU3528	TObs	0.00095088	0.230962	4	5	0.316667	71	59	24	10	284	89.6	N
OTU130	TObs	0.00432129	0.266474	5	10.8	0.276923	248	138	34	83	198	140.2	N
OTU3529	TObs	0.00085899	0.306109	43	54.6279	0.393007	63	252	352	366	393	285.2	N
OTU3535	TObs	0.00211523	0.317056	23	27.0435	0.209639	146	295	262	265	39	201.4	N
OTU3540	TObs	0.00253549	0.352177	55	55.8909	0.272639	176	410	386	376	180	305.6	N
OTU358	TObs	0.00891425	0.213822	9	10.2222	0.408889	375	27	97	66	409	194.8	N
OTU74	TObs	0.00126226	0.183155	5	7.6	0.475	94	7	34	30	424	117.8	N
OTU3926	TObs	0.0105015	0.273104	15	15.6667	0.230392	401	164	192	161	87	201	N
OTU404	TObs	0.00171217	0.226424	4	6.75	0.397059	118	49	24	19	401	122.2	N
OTU4075	TObs	0.0003559	0.258843	11	16.4545	0.457071	47	107	141	176	418	177.8	N
OTU410	TObs	0.00340462	0.338971	48	60.2292	0.330929	218	357	372	406	318	334.2	N
OTU42	TObs	0.00015821	0.175552	3	7.33333	0.611111	35	5	12	27	448	105.4	N
OTU4598	TObs	0.00085899	0.306109	43	54.6279	0.393007	63	252	352	366	393	285.2	N
OTU4603	TObs	0.00441751	0.268648	16	16.5625	0.243566	254	148	206	177	109	178.8	N
OTU4604	TObs	0	0.219628	4	7.25	0.517857	1	34	24	26	430	103	N
OTU4790	TObs	0	0.23131	2	12	0.545455	1	60	3	123	438	125	N
OTU779	TObs	0	0.23131	2	12	0.545455	1	60	3	123	438	125	N
OTU4792	TObs	6.401e-05	0.215421	10	11.5	0.605263	24	28	122	106	445	145	N
OTU4979	TObs	0.00210704	0.336496	40	53.2	0.282979	142	346	331	361	212	278.4	N
OTU4983	TObs	6.401e-05	0.215421	10	11.5	0.605263	24	28	122	106	445	145	N
OTU4993	TObs	0.00096065	0.309604	24	28	0.294737	72	267	267	278	238	224.4	N
OTU5220	TObs	0.0013584	0.306516	42	52.119	0.369639	98	260	347	355	372	286.4	N
OTU5222	TObs	0	0.227654	2	6.5	0.722222	1	51	3	16	458	105.8	N
OTU5236	TObs	0.00273506	0.365873	59	57.339	0.269197	189	444	400	383	167	316.6	N
OTU526	TObs	0.00114728	0.248786	3	12.3333	0.387097	87	86	12	134	389	141.6	N
OTU569	TObs	0.00433839	0.141585	2	2	0.5	249	2	3	1	428	136.6	N
OTU326	TObs	0	0.124058	1	2	0	1	1	1	1	1	1	N
OTU6005	TObs	0	0.202905	7	8	0.615385	1	14	59	32	449	111	N
OTU6285	TObs	0	1	2	2	1	1	463	3	1	462	186	N
OTU6288	TObs	0.0002578	0.243143	5	10.6	0.321212	39	73	34	80	300	105.2	N
OTU642	TObs	0.0031244	0.275388	7	11.2857	0.235119	210	168	59	103	99	127.8	N
OTU715	TObs	0.00464324	0.239356	3	12.6667	0.425287	266	69	12	138	414	179.8	N
OTU754	TObs	0.00171217	0.226424	4	6.75	0.397059	118	49	24	19	401	122.2	N
OTU850	TObs	0.0008732	0.26119	4	13.25	0.315476	70	117	24	143	279	126.6	N
weight	TObs	0.0007492	0.257974	6	17	0.420833	59	105	52	187	413	163.2	N
length	TBim	0.00202522	0.255686	10	10.1	0.272973	91	35	70	49	79	64.8	N
OTU165	TBim	0.00503081	0.274642	13	10.3077	0.219313	173	63	100	54	29	83.8	N
OTU373	TBim	8.389e-05	0.250384	4	10	0.434783	7	28	7	43	280	73	N
OTU467	TBim	0.00406484	0.271893	9	10.4444	0.254743	150	58	59	56	52	75	N
OTU530	TBim	0.00916172	0.266558	13	10.2308	0.232517	249	46	100	51	32	95.6	N
OTU552	TBim	0.00393593	0.262269	7	9.85714	0.339901	145	40	33	40	205	92.6	N
OTU66	TBim	0.0102297	0.27144	11	9	0.230769	262	57	82	22	31	90.8	N
OTU824	TBim	0.00334781	0.268092	8	10.5	0.3	129	50	49	58	120	81.2	N
OTU91	TBim	0.0116556	0.27372	14	10.0714	0.214286	270	62	106	48	23	101.8	N
TTX	TBim	0.0234331	0.289778	7	14.4286	0.234192	317	83	33	92	34	111.8	N
weight	TBim	0.0127215	0.274642	15	8.8	0.214634	280	63	117	19	27	101.2	N
OTU100	TBim	0.0146268	0.383079	37	42	0.253012	294	301	200	200	49	208.8	N
OTU1	TBim	0.0192988	0.357849	31	49.129	0.37219	306	225	178	238	230	235.4	N
OTU15	TBim	0.0120126	0.343519	29	39.2069	0.294789	272	199	169	191	115	189.2	N
OTU28	TBim	0.00541893	0.344609	28	34	0.311927	182	204	166	169	147	173.6	N
OTU43	TBim	0.00762911	0.376443	37	40.2703	0.256499	222	291	200	196	59	193.6	N
OTU6	TBim	0.00478506	0.354348	35	46.0286	0.311004	162	222	194	222	146	189.2	N
OTU73	TBim	0.00762911	0.376443	37	40.2703	0.256499	222	291	200	196	59	193.6	N
OTU87	TBim	0.0143391	0.394673	53	54.5849	0.288809	290	312	278	291	109	256	N
OTU90	TBim	0.00985163	0.361419	36	49.3889	0.327079	259	239	195	240	182	223	N
OTU1000	TBim	0.00390341	0.359823	52	48.2308	0.313187	142	228	264	233	148	203	N
OTU117	TBim	0.0103217	0.362625	46	48.4783	0.301107	263	241	242	237	124	221.4	N
OTU127	TBim	0.0112018	0.316812	25	37.08	0.403043	267	132	158	183	259	199.8	N
OTU128	TBim	0.0142577	0.376009	46	50.2826	0.306601	289	290	242	262	133	243.2	N
OTU156	TBim	0.00106947	0.334016	43	45.6744	0.422911	59	170	223	212	268	186.4	N
OTU172	TBim	0.0291806	0.353196	55	42.3273	0.300193	323	219	292	203	123	232	N
OTU173	TBim	0.0139063	0.359031	43	47.1163	0.329322	287	227	223	228	187	230.4	N
OTU182	TBim	0.00654767	0.370455	59	47.1017	0.30988	211	275	294	227	137	228.8	N
OTU194	TBim	0.00875096	0.383981	61	50.2459	0.283875	241	302	299	259	101	240.4	N
OTU219	TBim	0.00924862	0.377315	54	52.7222	0.331586	252	295	289	276	194	261.2	N
OTU251	TBim	0.00353008	0.374282	49	50.6531	0.301506	132	288	249	264	126	211.8	N
OTU270	TBim	0.00104249	0.324378	39	45.9487	0.488816	54	142	209	220	314	187.8	N
OTU296	TBim	0.0101922	0.343882	40	42.275	0.317857	260	200	214	201	158	206.6	N
OTU312	TBim	0.00267428	0.364246	52	49.6731	0.324661	106	254	264	243	169	207.2	N
OTU323	TBim	0.0186766	0.361419	55	45.2545	0.303722	305	239	292	211	132	235.8	N
OTU355	TBim	0.00875096	0.383981	61	50.2459	0.283875	241	302	299	259	101	240.4	N
OTU359	TBim	0.00267428	0.364246	52	49.6731	0.324661	106	254	264	243	169	207.2	N
OTU369	TBim	0.0034221	0.338174	40	44.225	0.3625	130	184	214	209	225	192.4	N
OTU38	TBim	0.00431824	0.329293	29	37.2414	0.293239	155	161	169	184	113	156.4	N
OTU385	TBim	0.00267428	0.364246	52	49.6731	0.324661	106	254	264	243	169	207.2	N
OTU4	TBim	0.00762505	0.369196	46	52.3043	0.316996	221	274	242	274	153	232.8	N
OTU41	TBim	0.00433766	0.341719	30	46.8	0.36	156	195	173	223	223	194	N
OTU413	TBim	0.00267428	0.364246	52	49.6731	0.324661	106	254	264	243	169	207.2	N
OTU431	TBim	0.00106947	0.334016	43	45.6744	0.422911	59	170	223	212	268	186.4	N
OTU455	TBim	0.00345451	0.367531	45	54.7111	0.364741	131	270	240	300	226	233.4	N
OTU457	TBim	0.00106947	0.334016	43	45.6744	0.422911	59	170	223	212	268	186.4	N
OTU458	TBim	0.00577046	0.350161	49	46.898	0.38441	187	212	249	224	239	222.2	N
OTU474	TBim	0.00267428	0.364246	52	49.6731	0.324661	106	254	264	243	169	207.2	N
OTU548	TBim	0.00106947	0.334016	43	45.6744	0.422911	59	170	223	212	268	186.4	N
OTU555	TBim	0.00577046	0.350161	49	46.898	0.38441	187	212	249	224	239	222.2	N
OTU559	TBim	0.00267428	0.364246	52	49.6731	0.324661	106	254	264	243	169	207.2	N
OTU567	TBim	0.0128422	0.394196	63	51	0.283333	281	309	307	268	97	252.4	N
OTU589	TBim	0.00267428	0.364246	52	49.6731	0.324661	106	254	264	243	169	207.2	N
OTU617	TBim	0.00267428	0.364246	52	49.6731	0.324661	106	254	264	243	169	207.2	N
OTU62	TBim	0.0137875	0.328629	17	44.2353	0.405289	286	160	129	210	260	209	N
OTU652	TBim	0.00577046	0.350161	49	46.898	0.38441	187	212	249	224	239	222.2	N
OTU669	TBim	0.00390341	0.359823	52	48.2308	0.313187	142	228	264	233	148	203	N
OTU676	TBim	0.00267428	0.364246	52	49.6731	0.324661	106	254	264	243	169	207.2	N
OTU682	TBim	0.00277232	0.363434	54	49.1667	0.327778	117	243	289	239	185	214.6	N
OTU757	TBim	0.00106947	0.334016	43	45.6744	0.422911	59	170	223	212	268	186.4	N
OTU799	TBim	0.00267428	0.364246	52	49.6731	0.324661	106	254	264	243	169	207.2	N
OTU856	TBim	0.0128422	0.394196	63	51	0.283333	281	309	307	268	97	252.4	N
OTU86	TBim	0.00475852	0.347919	36	49.3889	0.345377	161	207	195	240	211	202.8	N
OTU993	TBim	0.00106947	0.334016	43	45.6744	0.422911	59	170	223	212	268	186.4	N
OTU1009	TBim	0.00398466	0.348663	34	47.5882	0.352505	148	209	191	230	218	199.2	N
OTU115	TBim	0.00329721	0.328298	34	43.0294	0.430294	127	159	191	206	279	192.4	N
OTU13	TBim	0.00844575	0.336777	16	47.125	0.389463	239	180	125	229	246	203.8	N
OTU201	TBim	0.0035811	0.294224	10	26.5	0.382609	134	94	70	129	237	132.8	N
OTU250	TBim	0.00079954	0.341004	37	52.9459	0.444924	33	194	200	278	296	200.2	N
OTU287	TBim	0.00121469	0.339583	49	53.2041	0.458656	73	188	249	280	297	217.4	N
OTU289	TBim	0.00924601	0.37907	50	54.36	0.32747	250	297	254	285	183	253.8	N
OTU372	TBim	0.00511761	0.319295	23	38.5652	0.45911	176	133	150	188	298	189	N
OTU418	TBim	0.00924601	0.37907	50	54.36	0.32747	250	297	254	285	183	253.8	N
OTU42	TBim	0.00261633	0.326	31	43.6774	0.441186	104	153	178	207	295	187.4	N
OTU491	TBim	0.00149723	0.351672	46	53.2391	0.436386	79	216	242	281	281	219.8	N
OTU522	TBim	0.00149723	0.351672	46	53.2391	0.436386	79	216	242	281	281	219.8	N
OTU78	TBim	0.00511761	0.319295	23	38.5652	0.45911	176	133	150	188	298	189	N
OTU1019	TBim	0.0216516	0.322772	11	15.9091	0.194013	309	140	82	98	10	127.8	N
OTU11	TBim	0.00485259	0.260176	10	8.7	0.414286	164	37	70	15	261	109.4	N
OTU118	TBim	0.00832174	0.286972	14	12.5714	0.261905	237	81	106	83	67	114.8	N
OTU121	TBim	0.00620489	0.282986	12	10.5833	0.264583	204	73	94	62	69	100.4	N
OTU161	TBim	0.00664051	0.27349	12	9.83333	0.317204	212	60	94	39	154	111.8	N
OTU208	TBim	0.00620489	0.282986	12	10.5833	0.264583	204	73	94	62	69	100.4	N
OTU213	TBim	0.00285041	0.273261	11	10.6364	0.343108	120	59	82	64	209	106.8	N
OTU225	TBim	0.00807637	0.27674	8	10	0.259868	232	69	49	43	65	91.6	N
OTU435	TBim	0.0216516	0.322772	11	15.9091	0.194013	309	140	82	98	10	127.8	N
OTU794	TBim	0.00106752	0.245667	4	8.75	0.625	58	23	7	17	325	86	N
OTU102	TBim	0.00615262	0.402469	66	54.6061	0.310262	195	318	312	292	138	251	N
OTU29	TBim	0.00842441	0.350161	23	42.7391	0.350321	238	212	150	204	216	204	N
OTU67	TBim	0.0220438	0.363434	38	54.5263	0.398002	312	243	208	287	252	260.4	N
OTU68	TBim	0.0048855	0.372571	41	49.7805	0.33187	166	283	219	254	195	223.4	N
OTU95	TBim	0.0048855	0.372571	41	49.7805	0.33187	166	283	219	254	195	223.4	N
OTU103	TBim	0.00014489	0.292115	16	33.1875	0.36875	9	89	125	159	229	122.2	N
OTU63	TBim	0.00292517	0.325025	32	29.75	0.256466	121	147	182	141	55	129.2	N
OTU65	TBim	0.00404225	0.330964	37	33.8108	0.281757	149	166	200	167	95	155.4	N
OTU88	TBim	0.00510974	0.333333	39	32.9231	0.274359	175	169	209	158	82	158.6	N
OTU1039	TBim	0.0037183	0.319921	30	28.5667	0.277346	136	136	173	138	88	134.2	N
OTU104	TBim	0.00100423	0.27674	16	27.0625	0.492045	51	69	125	132	316	138.6	N
OTU111	TBim	0.00148522	0.314066	28	33.9643	0.394934	78	127	166	168	251	158	N
OTU120	TBim	0.00583656	0.326	36	31.8889	0.339243	190	153	195	154	202	178.8	N
OTU125	TBim	0.00100423	0.27674	16	27.0625	0.492045	51	69	125	132	316	138.6	N
OTU132	TBim	0.00830474	0.338174	40	32.05	0.283628	236	184	214	156	100	178	N
OTU144	TBim	0.0037183	0.319921	30	28.5667	0.277346	136	136	173	138	88	134.2	N
OTU155	TBim	0.00562297	0.324701	33	39.3333	0.322404	185	144	188	193	166	175.2	N
OTU174	TBim	0.00928591	0.338174	23	41.087	0.285326	253	184	150	198	105	178	N
OTU181	TBim	0.00149994	0.306391	19	31.1053	0.320673	82	116	139	150	162	129.8	N
OTU192	TBim	0.00562297	0.324701	33	39.3333	0.322404	185	144	188	193	166	175.2	N
OTU303	TBim	0.00408941	0.345339	32	37	0.262411	151	205	182	181	68	157.4	N
OTU360	TBim	0.0007561	0.300461	26	28.0385	0.389423	29	102	159	135	244	133.8	N
OTU395	TBim	0.00085573	0.303538	19	26.2632	0.332445	47	109	139	128	199	124.4	N
OTU48	TBim	0.00583656	0.326	36	31.8889	0.339243	190	153	195	154	202	178.8	N
OTU502	TBim	0.00292517	0.325025	32	29.75	0.256466	121	147	182	141	55	129.2	N
OTU558	TBim	0.0146252	0.312261	29	26.7241	0.275507	293	121	169	130	84	159.4	N
OTU566	TBim	0.00952205	0.334016	37	35.7838	0.27526	254	170	200	173	83	176	N
OTU657	TBim	0.0007561	0.300461	26	28.0385	0.389423	29	102	159	135	244	133.8	N
OTU667	TBim	0.00360475	0.300738	17	30.2353	0.307923	135	104	129	146	134	129.6	N
OTU701	TBim	0.00292517	0.325025	32	29.75	0.256466	121	147	182	141	55	129.2	N
OTU712	TBim	0.00380482	0.324701	37	33.5946	0.287133	140	144	200	164	107	151	N
OTU8	TBim	0.00424941	0.313462	14	25.8571	0.331502	152	125	106	126	193	140.4	N
OTU891	TBim	0.012141	0.338174	27	30.6667	0.239583	274	184	164	147	37	161.2	N
OTU10	TBim	0	0.239003	4	18.75	0.625	1	18	7	106	325	91.4	N
OTU105	TBim	2.598e-05	0.290036	6	37.8333	0.485043	6	84	19	185	312	121.2	N
OTU1059	TBim	0.00106947	0.334016	43	45.6744	0.422911	59	170	223	212	268	186.4	N
OTU153	TBim	0.00018253	0.312261	20	42.95	0.488068	11	121	141	205	313	158.2	N
OTU189	TBim	0.00397696	0.303538	20	37	0.430233	146	109	141	181	278	171	N
OTU106	TBim	0.00729828	0.314976	14	14.5714	0.260204	219	128	106	93	66	122.4	N
OTU22	TBim	0.00281711	0.27349	9	9.55556	0.289562	119	60	59	33	110	76.2	N
OTU32	TBim	0.00178038	0.284468	8	15.625	0.339674	86	78	49	97	204	102.8	N
OTU76	TBim	0.0125269	0.342437	20	25.65	0.241981	275	198	141	125	38	155.4	N
OTU109	TBim	0.00297586	0.363029	47	50.9787	0.417858	125	242	248	267	266	229.6	N
OTU24	TBim	0.00076465	0.337824	36	50.6389	0.460354	32	181	195	263	300	194.2	N
OTU12	TBim	0.00455365	0.341719	26	31.6923	0.255583	158	195	159	152	53	143.4	N
OTU2	TBim	0.00455365	0.341719	26	31.6923	0.255583	158	195	159	152	53	143.4	N
OTU25	TBim	0.00545916	0.348291	30	31.1333	0.28048	183	208	173	151	93	161.6	N
OTU26	TBim	0.00183758	0.315586	31	33.5484	0.381232	87	129	178	162	235	158.2	N
OTU59	TBim	0.0115262	0.340292	20	26.85	0.27398	268	190	141	131	81	162.2	N
OTU94	TBim	0.0051583	0.327309	26	33.4231	0.341052	180	157	159	161	206	172.6	N
OTU1115	TBim	0.00916068	0.301573	15	13.6667	0.253086	247	105	117	88	50	121.4	N
OTU171	TBim	0.00704432	0.276506	14	11.9286	0.322394	218	68	106	78	165	127	N
OTU19	TBim	0.0198149	0.296903	13	12.3846	0.246154	308	95	100	81	45	125.8	N
OTU232	TBim	0.00977366	0.287225	14	11.7143	0.325397	256	82	106	77	181	140.4	N
OTU242	TBim	0.00916068	0.301573	15	13.6667	0.253086	247	105	117	88	50	121.4	N
OTU33	TBim	0.00455869	0.263328	9	10.4444	0.282282	160	42	59	56	96	82.6	N
OTU396	TBim	0.0224502	0.331976	15	20.9333	0.209333	315	167	117	113	20	146.4	N
OTU49	TBim	0.00097821	0.251156	6	11	0.392857	50	29	19	70	249	83.4	N
OTU578	TBim	0.0313782	0.356284	22	30.9545	0.245671	325	224	147	149	42	177.4	N
OTU664	TBim	0.0117058	0.291592	17	11.1176	0.271162	271	88	129	73	77	127.6	N
OTU795	TBim	0.0030308	0.291071	10	14.8	0.344186	126	87	70	94	210	117.4	N
OTU85	TBim	0.0253476	0.319295	17	12.6471	0.185986	318	133	129	84	7	134.2	N
OTU99	TBim	0.00331976	0.257098	9	10.7778	0.291291	128	36	59	68	111	80.4	N
OTU1116	TBim	0.00073901	0.360619	51	54.8039	0.48499	22	232	257	301	305	223.4	N
OTU158	TBim	0.0274317	0.347178	37	49.4324	0.44112	320	206	200	242	294	252.4	N
OTU223	TBim	0.00139503	0.329626	28	48.0714	0.516897	77	164	166	232	320	191.8	N
OTU253	TBim	0.00859143	0.391357	59	52.4915	0.303419	240	305	294	275	131	249	N
OTU257	TBim	0.00615262	0.402469	66	54.6061	0.310262	195	318	312	292	138	251	N
OTU274	TBim	0.00226917	0.368778	59	54.9322	0.400965	98	271	294	308	253	244.8	N
OTU281	TBim	0.0008235	0.363839	53	55.9245	0.440351	37	245	278	319	285	232.8	N
OTU291	TBim	0.00264243	0.367117	53	52.8491	0.419437	105	269	278	277	267	239.2	N
OTU293	TBim	0.0008235	0.363839	53	55.9245	0.440351	37	245	278	319	285	232.8	N
OTU322	TBim	0.00615262	0.402469	66	54.6061	0.310262	195	318	312	292	138	251	N
OTU414	TBim	0.00117559	0.365471	61	55.5574	0.414607	70	266	299	313	262	242	N
OTU427	TBim	0.0008235	0.363839	53	55.9245	0.440351	37	245	278	319	285	232.8	N
OTU497	TBim	0.00160485	0.349785	43	51.6512	0.473864	83	211	223	273	303	218.6	N
OTU500	TBim	0.00615262	0.402469	66	54.6061	0.310262	195	318	312	292	138	251	N
OTU505	TBim	0.00073901	0.360619	51	54.8039	0.48499	22	232	257	301	305	223.4	N
OTU600	TBim	0.00073901	0.360619	51	54.8039	0.48499	22	232	257	301	305	223.4	N
OTU665	TBim	0.00700666	0.39372	69	54.5797	0.317324	215	306	320	288	155	256.8	N
OTU735	TBim	0.00615262	0.402469	66	54.6061	0.310262	195	318	312	292	138	251	N
OTU783	TBim	0.00226917	0.368778	59	54.9322	0.400965	98	271	294	308	253	244.8	N
OTU922	TBim	0.0008235	0.363839	53	55.9245	0.440351	37	245	278	319	285	232.8	N
OTU112	TBim	0.0064345	0.290036	6	12	0.3	209	84	19	79	120	102.2	N
OTU89	TBim	0.0064345	0.290036	6	12	0.3	209	84	19	79	120	102.2	N
OTU1139	TBim	0.00501457	0.340648	39	33.641	0.266992	171	191	209	165	74	162	N
OTU216	TBim	0.00183758	0.315586	31	33.5484	0.381232	87	129	178	162	235	158.2	N
OTU244	TBim	0.00779056	0.372146	43	35.8372	0.208356	226	277	223	174	14	182.8	N
OTU310	TBim	0.013485	0.37863	43	39.7674	0.251693	285	296	223	195	48	209.4	N
OTU350	TBim	0.00223538	0.329293	24	35.0417	0.284892	97	161	156	172	104	138	N
OTU604	TBim	0.00638415	0.353579	34	39.0588	0.242601	207	220	191	190	39	169.4	N
OTU798	TBim	0.00501457	0.340648	39	33.641	0.266992	171	191	209	165	74	162	N
OTU927	TBim	0.00215549	0.326326	18	29.8889	0.360107	95	156	136	145	224	151.2	N
OTU958	TBim	0.00779056	0.372146	43	35.8372	0.208356	226	277	223	174	14	182.8	N
OTU5	TBim	0.030118	0.31256	10	32.1	0.416883	324	123	70	157	265	187.8	N
OTU1152	TBim	0.00117559	0.365471	61	55.5574	0.414607	70	266	299	313	262	242	N
OTU175	TBim	0.0048855	0.372571	41	49.7805	0.33187	166	283	219	254	195	223.4	N
OTU187	TBim	0.0048855	0.372571	41	49.7805	0.33187	166	283	219	254	195	223.4	N
OTU1155	TBim	0.00515775	0.353579	21	38.2381	0.291894	179	220	145	186	112	168.4	N
OTU116	TBim	0.0126602	0.376443	30	39.2333	0.21439	276	291	173	192	25	191.4	N
OTU134	TBim	0.00186325	0.325025	17	25.0588	0.29481	89	147	129	124	116	121	N
OTU183	TBim	0.00161474	0.329293	14	21.5	0.259036	84	161	106	115	64	106	N
OTU214	TBim	0.0050945	0.337824	24	28.4167	0.302305	174	181	156	137	128	155.2	N
OTU286	TBim	0.00132999	0.343882	18	41.2778	0.346872	74	200	136	199	214	164.6	N
OTU346	TBim	0.018322	0.370876	40	42.325	0.280298	304	276	214	202	92	217.6	N
OTU563	TBim	0.00961244	0.327968	18	23.6667	0.288618	255	158	136	120	108	155.4	N
OTU878	TBim	0.0158825	0.31286	11	16.7273	0.249661	296	124	82	101	46	129.8	N
OTU64	TBim	0.00100616	0.266776	7	13.8571	0.461905	53	47	33	90	301	104.8	N
OTU1201	TBim	0.0008235	0.363839	53	55.9245	0.440351	37	245	278	319	285	232.8	N
OTU1248	TBim	0.0008235	0.363839	53	55.9245	0.440351	37	245	278	319	285	232.8	N
OTU9	TBim	0.00522151	0.35512	23	38.2609	0.256784	181	223	150	187	62	160.6	N
OTU1282	TBim	0.00073901	0.360619	51	54.8039	0.48499	22	232	257	301	305	223.4	N
OTU1290	TBim	0.00615262	0.402469	66	54.6061	0.310262	195	318	312	292	138	251	N
OTU138	TBim	0.00915285	0.373853	40	47.675	0.315728	246	287	214	231	152	226	N
OTU1325	TBim	0.0220156	0.339583	45	43.8	0.425243	311	188	240	208	277	244.8	N
OTU169	TBim	0.0127102	0.297989	7	17.1429	0.295567	278	96	33	103	118	125.6	N
OTU56	TBim	0.0127102	0.297989	7	17.1429	0.295567	278	96	33	103	118	125.6	N
OTU1331	TBim	0.00390341	0.359823	52	48.2308	0.313187	142	228	264	233	148	203	N
OTU1343	TBim	0.0008235	0.363839	53	55.9245	0.440351	37	245	278	319	285	232.8	N
OTU168	TBim	0.00486394	0.330294	15	36.2667	0.329697	165	165	117	180	192	163.8	N
OTU1372	TBim	0.00215213	0.261427	9	10.3333	0.382716	94	39	59	55	238	97	N
OTU142	TBim	0.0049654	0.270989	10	10.3	0.302941	170	56	70	53	129	95.6	N
OTU471	TBim	0.00982056	0.282986	4	11.25	0.392857	257	73	7	76	249	132.4	N
OTU501	TBim	0.00281422	0.266994	9	9.88889	0.366255	118	48	59	41	228	98.8	N
OTU1374	TBim	0.016072	0.292115	8	8.75	0.233108	297	89	49	17	33	97	N
OTU260	TBim	0.0044307	0.249617	9	8.22222	0.265233	157	27	59	12	71	65.2	N
OTU51	TBim	0.0198039	0.283478	11	9.18182	0.197628	307	77	82	30	12	101.6	N
OTU58	TBim	0.0154059	0.325025	8	20.75	0.271382	295	147	49	112	78	136.2	N
OTU849	TBim	0.00358075	0.251349	7	8.71429	0.322751	133	30	33	16	168	76	N
OTU139	TBim	0.00058937	0.268755	4	12.75	0.375	18	51	7	85	231	78.4	N
OTU93	TBim	0.0104799	0.286216	6	10.8333	0.318627	265	79	19	69	159	118.2	N
OTU1401	TBim	0	0.239003	1	9	0	1	18	1	22	1	8.6	N
OTU170	TBim	0.00984959	0.313763	9	16.8889	0.186017	258	126	59	102	8	110.6	N
OTU141	TBim	0.00055572	0.304388	10	20.4	0.351724	17	111	70	111	217	105.2	N
OTU1412	TBim	0.00049138	0.304673	7	29.7143	0.303207	16	112	33	140	130	86.2	N
OTU227	TBim	0.00823426	0.302132	11	20.1818	0.24612	234	107	82	109	44	115.2	N
OTU313	TBim	0.0011156	0.293165	11	25	0.308642	69	93	82	123	136	100.6	N
OTU1447	TBim	0.00292517	0.325025	32	29.75	0.256466	121	147	182	141	55	129.2	N
OTU248	TBim	0.00084152	0.282986	14	23.6429	0.437831	46	73	106	119	284	125.6	N
OTU1457	TBim	0.00875096	0.383981	61	50.2459	0.283875	241	302	299	259	101	240.4	N
OTU1469	TBim	0.00073901	0.360619	51	54.8039	0.48499	22	232	257	301	305	223.4	N
OTU1498	TBim	0.00779056	0.372146	43	35.8372	0.208356	226	277	223	174	14	182.8	N
OTU179	TBim	0.00895517	0.364246	33	34.1212	0.250891	244	254	188	170	47	180.6	N
OTU198	TBim	0.00830168	0.359823	32	34.6875	0.258862	235	228	182	171	63	175.8	N
OTU407	TBim	0.00206237	0.299083	14	27.6429	0.493622	92	98	106	134	318	149.6	N
OTU152	TBim	0	0.218792	3	9	0.5625	1	4	4	22	323	70.8	N
OTU1543	TBim	0.00039896	0.260592	14	24.1429	0.57483	14	38	106	122	324	120.8	N
OTU159	TBim	0.00109497	0.309592	13	16.6923	0.314949	67	117	100	100	151	107	N
OTU1599	TBim	0.00149723	0.351672	46	53.2391	0.436386	79	216	242	281	281	219.8	N
OTU160	TBim	0.0140596	0.292902	12	10.6667	0.193939	288	91	94	65	9	109.4	N
OTU31	TBim	0.0107528	0.286216	11	9.72727	0.237251	266	79	82	38	36	100.2	N
OTU96	TBim	0.00599715	0.265041	10	9.9	0.267568	192	43	70	42	76	84.6	N
OTU1602	TBim	0.0008235	0.363839	53	55.9245	0.440351	37	245	278	319	285	232.8	N
OTU71	TBim	0	0.215324	2	11	0.785714	1	3	3	70	327	80.8	N
OTU164	TBim	0.00372207	0.321816	14	20.2857	0.266917	138	139	106	110	73	113.2	N
OTU1641	TBim	0.00613497	0.230552	6	10	0.517544	194	10	19	43	321	117.4	N
OTU335	TBim	0.00105846	0.238304	7	10.5714	0.377551	56	16	33	60	232	79.4	N
OTU44	TBim	0	0.187464	1	6	0	1	1	1	1	1	1	N
OTU720	TBim	0.00105846	0.238304	7	10.5714	0.377551	56	16	33	60	232	79.4	N
OTU36	TBim	0.00075698	0.249045	7	11	0.354839	31	26	33	70	220	76	N
OTU1704	TBim	0.00082207	0.310476	11	22.5455	0.346853	36	118	82	116	213	113	N
OTU258	TBim	0.0134579	0.357849	22	26.0455	0.182136	284	225	147	127	6	157.8	N
OTU473	TBim	0.0359624	0.337824	22	19.5455	0.235487	327	181	147	107	35	159.4	N
OTU834	TBim	0.00555866	0.321499	10	23.1	0.294872	184	138	70	117	117	125.2	N
OTU907	TBim	0.00686701	0.340648	23	23.3478	0.243207	214	191	150	118	40	142.6	N
OTU1725	TBim	0.0269693	0.311962	7	14.2857	0.226757	319	120	33	91	30	118.6	N
OTU1754	TBim	0.00249633	0.343882	29	48.3103	0.365987	103	200	169	236	227	187	N
OTU178	TBim	0.0143942	0.310772	10	13.3	0.214516	291	119	70	87	26	118.6	N
OTU184	TBim	0.00427097	0.265256	6	9.66667	0.402778	153	44	19	34	257	101.4	N
OTU1852	TBim	0.00073901	0.360619	51	54.8039	0.48499	22	232	257	301	305	223.4	N
OTU1853	TBim	0.00700666	0.39372	69	54.5797	0.317324	215	306	320	288	155	256.8	N
OTU191	TBim	0.00093786	0.233024	4	6.75	0.321429	48	11	7	2	163	46.2	N
OTU47	TBim	0.00093786	0.233024	4	6.75	0.321429	48	11	7	2	163	46.2	N
OTU84	TBim	0.0037801	0.247344	6	8	0.275862	139	25	19	9	85	55.4	N
OTU193	TBim	0.00479958	0.280069	4	7.75	0.329545	163	72	7	7	191	88	N
OTU1956	TBim	0.00190557	0.252322	7	9	0.402597	90	32	33	22	256	86.6	N
OTU331	TBim	0.0183078	0.299632	13	10.7692	0.176545	302	100	100	66	4	114.4	N
OTU508	TBim	0.00515281	0.270539	10	8.4	0.28	178	55	70	14	91	81.6	N
OTU880	TBim	0.00231898	0.26248	8	10.25	0.301471	101	41	49	52	125	73.6	N
OTU205	TBim	0.00080991	0.302693	7	30.7143	0.349026	35	108	33	148	215	107.8	N
OTU2081	TBim	0.00700666	0.39372	69	54.5797	0.317324	215	306	320	288	155	256.8	N
OTU2149	TBim	0.00615262	0.402469	66	54.6061	0.310262	195	318	312	292	138	251	N
OTU2185	TBim	0.00267428	0.364246	52	49.6731	0.324661	106	254	264	243	169	207.2	N
OTU3	TBim	0.00387006	0.244378	7	10	0.308036	141	22	33	43	135	74.8	N
OTU2216	TBim	0.00073901	0.360619	51	54.8039	0.48499	22	232	257	301	305	223.4	N
OTU224	TBim	0.00240938	0.255086	6	9.66667	0.358025	102	34	19	34	222	82.2	N
OTU2252	TBim	0.00813742	0.315891	15	18.4	0.266667	233	131	117	105	72	131.6	N
OTU2253	TBim	0.00779056	0.372146	43	35.8372	0.208356	226	277	223	174	14	182.8	N
OTU226	TBim	0.00398425	0.236919	9	8.22222	0.386243	147	15	59	12	243	95.2	N
OTU72	TBim	0.00019658	0.233859	6	11.1667	0.385057	12	13	19	74	242	72	N
OTU79	TBim	0.0020934	0.236232	8	10	0.294118	93	14	49	43	114	62.6	N
OTU2292	TBim	0.00104249	0.324378	39	45.9487	0.488816	54	142	209	220	314	187.8	N
OTU2293	TBim	0.00106947	0.334016	43	45.6744	0.422911	59	170	223	212	268	186.4	N
OTU2295	TBim	0.00226917	0.368778	59	54.9322	0.400965	98	271	294	308	253	244.8	N
OTU231	TBim	0.00610426	0.241303	11	9.09091	0.2457	193	20	82	29	43	73.4	N
OTU133	TBim	0.00059953	0.219529	5	8.2	0.328	19	5	17	11	186	47.6	N
OTU2339	TBim	0.00779056	0.372146	43	35.8372	0.208356	226	277	223	174	14	182.8	N
OTU234	TBim	0.0120852	0.343882	21	23.8571	0.256528	273	200	145	121	61	160	N
OTU2381	TBim	0.0128422	0.394196	63	51	0.283333	281	309	307	268	97	252.4	N
OTU2543	TBim	0.0224502	0.331976	15	20.9333	0.209333	315	167	117	113	20	146.4	N
OTU2663	TBim	0.00117559	0.365471	61	55.5574	0.414607	70	266	299	313	262	242	N
OTU2724	TBim	0.00615262	0.402469	66	54.6061	0.310262	195	318	312	292	138	251	N
OTU285	TBim	0.0102041	0.270315	9	9	0.214286	261	54	59	22	23	83.8	N
OTU297	TBim	0.00046847	0.252127	5	9.2	0.353846	15	31	17	31	219	62.6	N
OTU298	TBim	0.00138482	0.305243	12	15.3333	0.319444	75	114	94	95	160	107.6	N
OTU319	TBim	0.0103788	0.24256	8	7.125	0.21875	264	21	49	5	28	73.4	N
OTU327	TBim	0.00013251	0.22027	3	7.33333	0.538462	8	6	4	6	322	69.2	N
OTU3408	TBim	0.00779056	0.372146	43	35.8372	0.208356	226	277	223	174	14	182.8	N
OTU3780	TBim	0.00169346	0.269868	3	9.66667	0.424242	85	52	4	34	276	90.2	N
OTU3781	TBim	0.00017428	0.247157	6	10.1667	0.462121	10	24	19	50	302	81	N
OTU399	TBim	0.0115379	0.276271	8	9	0.28125	269	67	49	22	94	100.2	N
OTU422	TBim	0.00621815	0.270091	10	10.5	0.244186	206	53	70	58	41	85.6	N
OTU4401	TBim	0.0008235	0.363839	53	55.9245	0.440351	37	245	278	319	285	232.8	N
OTU476	TBim	0.00071401	0.230226	7	8	0.380952	21	9	33	9	234	61.2	N
OTU478	TBim	0.0063858	0.275338	6	11.1667	0.301802	208	65	19	74	127	98.6	N
OTU4958	TBim	0.0183078	0.299632	13	10.7692	0.176545	302	100	100	66	4	114.4	N
OTU599	TBim	0.0145207	0.275338	15	9.26667	0.201449	292	65	117	32	13	103.8	N
OTU499	TBim	0.00109996	0.220718	4	7	0.325	68	7	7	4	180	53.2	N
OTU511	TBim	0.00617348	0.267652	7	8.85714	0.285714	203	49	33	20	106	82.2	N
OTU533	TBim	0.00138482	0.305243	12	15.3333	0.319444	75	114	94	95	160	107.6	N
OTU560	TBim	0.00914816	0.349411	17	20.1176	0.169056	245	210	129	108	3	139	N
OTU584	TBim	0.0173729	0.292902	9	13.1111	0.21147	298	91	59	86	22	111.2	N
OTU591	TBim	0.00682341	0.254092	8	8.875	0.273438	213	33	49	21	80	79.2	N
OTU5986	TBim	0.00080265	0.304958	17	33.2941	0.496927	34	113	129	160	319	151	N
OTU622	TBim	0.00427097	0.265256	6	9.66667	0.402778	153	44	19	34	257	101.4	N
OTU655	TBim	0.0126766	0.299083	11	12.5455	0.278788	277	98	82	82	90	125.8	N
OTU7142	TBim	0.00220453	0.334702	27	50.037	0.390914	96	179	164	258	247	188.8	N
OTU750	TBim	0.00061808	0.226704	6	9	0.346154	20	8	19	22	212	56.2	N
OTU864	TBim	0.00020456	0.207643	4	7.75	0.484375	13	2	7	7	304	66.6	N
length	TOce	0.00195163	0.191595	3	4.66667	0.466667	63	32	39	36	112	56.4	N
OTU174	TOce	0	0.176538	2	3.5	0.875	1	18	21	23	164	45.4	N
OTU179	TOce	0.0404786	0.22017	8	5.25	0.238636	140	63	85	45	26	71.8	N
weight	TOce	0.0186015	0.213793	4	5	0.365385	110	57	47	38	83	67	N
OTU100	TOce	0.0452913	0.257475	7	7.42857	0.28022	141	123	74	55	44	87.4	N
OTU68	TOce	0.00959687	0.232384	3	7	0.416667	88	81	39	52	99	71.8	N
OTU76	TOce	0.0339652	0.256198	9	8.11111	0.253472	131	121	103	67	30	90.4	N
OTU95	TOce	0.0734527	0.277281	8	9.875	0.240854	155	139	85	100	27	101.2	N
OTU1009	TOce	0.0004202	0.205026	13	13.9231	0.535503	47	44	142	162	139	106.8	N
OTU111	TOce	0.00146577	0.208895	15	13.2667	0.47381	57	53	155	156	117	107.6	N
OTU120	TOce	0.00146577	0.208895	15	13.2667	0.47381	57	53	155	156	117	107.6	N
OTU125	TOce	0.0004202	0.205026	13	13.9231	0.535503	47	44	142	162	139	106.8	N
OTU132	TOce	0.0004202	0.205026	13	13.9231	0.535503	47	44	142	162	139	106.8	N
OTU152	TOce	0.00060703	0.198718	9	13.1111	0.728395	53	39	103	153	159	101.4	N
OTU26	TOce	0.0305094	0.222382	14	13.2143	0.426267	126	65	148	154	101	118.8	N
OTU28	TOce	0.0305094	0.222382	14	13.2143	0.426267	126	65	148	154	101	118.8	N
OTU321	TOce	0.0401894	0.206391	18	12.1667	0.467949	139	50	166	143	113	122.2	N
OTU373	TOce	0.0104394	0.208895	14	13	0.461735	92	53	148	152	110	111	N
OTU426	TOce	0.0004202	0.205026	13	13.9231	0.535503	47	44	142	162	139	106.8	N
OTU48	TOce	0.0004202	0.205026	13	13.9231	0.535503	47	44	142	162	139	106.8	N
OTU94	TOce	0.0588439	0.210027	19	11.9474	0.426692	148	56	167	137	103	122.2	N
OTU103	TOce	0.00022772	0.175936	9	10.6667	0.484848	43	14	103	119	121	80	N
OTU32	TOce	0.00019261	0.175538	8	9.875	0.470238	41	12	85	100	115	70.6	N
OTU65	TOce	3.511e-05	0.172991	8	9.75	0.4875	39	10	85	94	125	70.6	N
OTU105	TOce	0	0.196203	1	12	0	1	35	1	138	1	35.2	N
OTU62	TOce	0.0596752	0.243711	12	7.75	0.27381	149	100	134	58	38	95.8	N
OTU106	TOce	0.0471942	0.280797	11	10.0909	0.36039	142	143	126	106	80	119.4	N
OTU109	TOce	0.0510459	0.280797	11	10.2727	0.366883	147	143	126	108	85	121.8	N
OTU58	TOce	0.0385767	0.235921	8	13.75	0.474138	136	83	85	161	119	116.8	N
OTU86	TOce	0.119915	0.241433	12	11.0833	0.34375	163	97	134	128	75	119.4	N
OTU160	TOce	0.0032108	0.240683	8	9.625	0.385	65	92	85	89	92	84.6	N
OTU161	TOce	0.00999369	0.246032	9	9.44444	0.337302	89	105	103	86	67	90	N
OTU194	TOce	0.0142336	0.289179	12	12.6667	0.361905	102	149	134	149	82	123.2	N
OTU225	TOce	0.00999369	0.246032	9	9.44444	0.337302	89	105	103	86	67	90	N
OTU31	TOce	0.0032108	0.240683	8	9.625	0.385	65	92	85	89	92	84.6	N
OTU33	TOce	0.0032108	0.240683	8	9.625	0.385	65	92	85	89	92	84.6	N
OTU36	TOce	0.0032108	0.240683	8	9.625	0.385	65	92	85	89	92	84.6	N
OTU1115	TOce	0.0209401	0.248397	9	8.66667	0.27957	116	109	103	75	42	89	N
OTU124	TOce	0.018705	0.246815	6	8.33333	0.263441	111	107	68	69	36	78.2	N
OTU285	TOce	0.00048125	0.226277	6	9.33333	0.424242	52	69	68	83	100	74.4	N
OTU319	TOce	0.0666524	0.277778	12	9.08333	0.21124	152	141	134	80	22	105.8	N
OTU416	TOce	0.00999691	0.230312	7	8.42857	0.324176	91	77	74	70	64	75.2	N
OTU112	TOce	0.003463	0.244866	7	11.7143	0.366071	69	103	74	136	84	93.2	N
OTU3	TOce	0.0364188	0.249196	9	9.66667	0.254386	132	113	103	93	31	94.4	N
OTU66	TOce	0.0235816	0.238829	9	8.88889	0.25817	118	88	103	76	33	83.6	N
OTU85	TOce	0.0502239	0.272408	14	10.1429	0.260073	145	135	148	107	34	113.8	N
OTU115	TOce	0	0.248397	5	13.6	0.647619	1	109	58	159	152	95.8	N
OTU78	TOce	0.124084	0.283883	14	10.6429	0.264286	164	147	148	118	37	122.8	N
OTU1172	TOce	0.149755	0.285451	5	8.6	0.28	166	148	58	74	43	97.8	N
OTU153	TOce	0.142525	0.251216	4	4	0.25	165	118	47	30	28	77.6	N
OTU232	TOce	0.0916627	0.291353	12	9.25	0.205556	161	150	134	82	21	109.6	N
OTU56	TOce	0.00479663	0.256623	4	10	0.526316	74	122	47	104	138	97	N
OTU118	TOce	0.00488143	0.191358	2	5	0.5	75	31	21	38	128	58.6	N
OTU51	TOce	0.0115803	0.218618	5	7.6	0.352381	94	61	58	57	79	69.8	N
OTU12	TOce	0.0191028	0.208614	5	5.2	0.346667	112	52	58	44	76	68.4	N
OTU127	TOce	0.00144124	0.255354	10	12.3	0.559091	56	120	124	146	146	118.4	N
OTU129	TOce	0.00446172	0.239938	11	10.7273	0.369906	71	90	126	123	89	99.8	N
OTU99	TOce	0.00159412	0.236641	7	12	0.428571	60	85	74	138	104	92.2	N
OTU1291	TOce	0.0178201	0.242567	12	8	0.333333	107	99	134	64	65	93.8	N
OTU134	TOce	0.00820402	0.248397	8	10.375	0.280405	85	109	85	114	45	87.6	N
OTU80	TOce	0.00779061	0.230999	4	10.5	0.35	84	78	47	116	78	80.6	N
OTU133	TOce	0	1	2	2	1	1	157	21	10	165	70.8	N
OTU91	TOce	0	1	2	2	1	1	157	21	10	165	70.8	N
OTU138	TOce	0.0245637	0.277281	11	11.5455	0.312039	120	139	126	131	55	114.2	N
OTU141	TOce	0.038207	0.231343	4	6.25	0.3125	134	79	47	49	56	73	N
OTU5	TOce	0.0206403	0.25	6	8.5	0.25	115	114	68	71	28	79.2	N
OTU142	TOce	0	1	1	1	0	1	157	1	1	1	32.2	N
OTU88	TOce	0	1	1	1	0	1	157	1	1	1	32.2	N
OTU144	TOce	0	1	1	1	0	1	157	1	1	1	32.2	N
OTU44	TOce	0	1	1	1	0	1	157	1	1	1	32.2	N
OTU15	TOce	0.0222151	0.259197	8	12.5	0.4375	117	124	85	148	106	116	N
OTU11	TOce	0.036989	0.261383	8	11.125	0.54375	133	126	85	129	145	123.6	N
OTU79	TOce	0.0496911	0.218618	4	3	0.3125	144	61	47	20	56	65.6	N
OTU155	TOce	0.00022772	0.175936	9	10.6667	0.484848	43	14	103	119	121	80	N
OTU157	TOce	0.00702082	0.238095	8	8	0.333333	83	87	85	64	65	76.8	N
OTU93	TOce	0	0.205843	2	8.5	0.708333	1	49	21	71	157	59.8	N
OTU158	TOce	0.0177419	0.275801	9	12.2222	0.339506	106	138	103	144	69	112	N
OTU96	TOce	0.0181102	0.227606	9	8.11111	0.368687	109	75	103	67	87	88.2	N
OTU167	TOce	0.00939778	0.228951	9	9.33333	0.311111	87	76	103	83	54	80.6	N
OTU169	TOce	0	0.179606	1	4	0	1	22	1	30	1	11	N
OTU173	TOce	0.00099304	0.220798	6	10.3333	0.469697	54	64	68	109	114	81.8	N
OTU175	TOce	0.0164065	0.274823	15	10.3333	0.322917	104	136	155	109	62	113.2	N
OTU63	TOce	0.00610484	0.266323	9	14.6667	0.458333	77	129	103	167	109	117	N
OTU1780	TOce	0.00372038	0.235921	9	10.7778	0.449074	70	83	103	125	107	97.6	N
OTU190	TOce	0.0835469	0.264957	15	10	0.225758	159	127	155	104	23	113.6	N
OTU224	TOce	0.00229895	0.224313	9	9.88889	0.412037	64	67	103	103	98	87	N
OTU313	TOce	0.0194261	0.237366	10	10.8	0.368966	113	86	124	126	88	107.4	N
OTU325	TOce	0.013574	0.239198	12	9.83333	0.29798	101	89	134	97	48	93.8	N
OTU677	TOce	0.00446172	0.239938	11	10.7273	0.369906	71	90	126	123	89	99.8	N
OTU19	TOce	0	0.180863	2	5	0.625	1	24	21	38	148	46.4	N
OTU89	TOce	0	0.180863	2	5	0.625	1	24	21	38	148	46.4	N
OTU183	TOce	0.0129032	0.20156	2	2.5	0.5	95	41	21	17	128	60.4	N
OTU171	TOce	0	0.167931	1	2	0	1	9	1	10	1	4.4	N
OTU184	TOce	0.062508	0.266323	17	9.41176	0.235294	150	129	165	85	25	110.8	N
OTU64	TOce	0.0152765	0.259631	5	11.6	0.313514	103	125	58	135	58	95.8	N
OTU67	TOce	0.0164348	0.244094	8	12.25	0.340278	105	101	85	145	70	101.2	N
OTU187	TOce	0.00107935	0.25	7	9.85714	0.492857	55	114	74	98	127	93.6	N
OTU189	TOce	0	1	1	1	0	1	157	1	1	1	32.2	N
OTU135	TOce	0	1	1	1	0	1	157	1	1	1	32.2	N
OTU24	TOce	0.0129032	0.218003	5	9.8	0.457143	95	60	58	96	108	83.4	N
OTU192	TOce	3.511e-05	0.172991	8	9.75	0.4875	39	10	85	94	125	70.6	N
OTU193	TOce	0.0388095	0.247604	9	7.44444	0.27572	137	108	103	56	39	88.6	N
OTU198	TOce	1.396e-05	0.232036	6	11.3333	0.62963	37	80	68	130	151	93.2	N
OTU212	TOce	0.00654855	0.227273	7	7.85714	0.341615	78	71	74	60	71	70.8	N
OTU214	TOce	0.0956624	0.295238	15	10.3333	0.279279	162	151	155	109	41	123.6	N
OTU49	TOce	0.219659	0.274823	7	9.85714	0.231293	167	136	74	98	24	99.8	N
OTU216	TOce	0.00022772	0.175936	9	10.6667	0.484848	43	14	103	119	121	80	N
OTU231	TOce	0	1	2	2	1	1	157	21	10	165	70.8	N
OTU234	TOce	0.00188534	0.250809	9	10.3333	0.516667	61	116	103	109	135	104.8	N
OTU25	TOce	0.00912553	0.197452	4	4.75	0.321429	86	37	47	37	61	53.6	N
OTU250	TOce	3.351e-05	0.213793	5	11	0.6875	38	57	58	127	153	86.6	N
OTU253	TOce	0.0911178	0.281818	13	9.61538	0.317949	160	145	142	88	60	119	N
OTU283	TOce	0.00685838	0.196203	5	6	0.725	82	35	58	47	158	76	N
OTU296	TOce	0.00019261	0.175538	8	9.875	0.470238	41	12	85	100	115	70.6	N
OTU303	TOce	0.00491714	0.197452	3	3.33333	0.428571	76	37	39	22	104	55.6	N
OTU29	TOce	0.0758943	0.216783	4	5.75	0.276316	156	59	47	46	40	69.6	N
OTU310	TOce	0.0328368	0.269565	11	10.5455	0.307487	130	132	126	117	50	111	N
OTU3125	TOce	0	0.143652	1	2	0	1	2	1	10	1	3	N
OTU582	TOce	0.0129032	0.167568	2	1.5	0.5	95	8	21	9	128	52.2	N
OTU327	TOce	0	0.178366	2	4.5	0.75	1	19	21	34	162	47.4	N
OTU336	TOce	0.0388712	0.240683	4	6	0.263158	138	92	47	47	35	71.8	N
OTU59	TOce	0	0.194236	1	4	0	1	33	1	30	1	13.2	N
OTU3409	TOce	0.0129032	0.188794	3	2.33333	0.5	95	30	39	16	128	61.6	N
OTU102	TOce	0	0.158974	1	3	0	1	6	1	20	1	5.8	N
OTU783	TOce	0	0.188564	2	3.5	0.7	1	29	21	23	154	45.6	N
OTU365	TOce	0.00654855	0.227273	7	7.85714	0.341615	78	71	74	60	71	70.8	N
OTU375	TOce	0.00188534	0.250809	9	10.3333	0.516667	61	116	103	109	135	104.8	N
OTU4064	TOce	0.00151033	0.184524	2	8.5	0.5	59	28	21	71	128	61.4	N
OTU41	TOce	0.0245114	0.244866	3	9	0.393939	119	103	39	77	96	86.8	N
OTU421	TOce	0	0.207497	1	8	0	1	51	1	64	1	23.6	N
OTU461	TOce	0.00451981	0.244479	6	9.16667	0.539216	73	102	68	81	144	93.6	N
OTU468	TOce	0.00654855	0.227273	7	7.85714	0.341615	78	71	74	60	71	70.8	N
OTU477	TOce	0	0.153162	3	3.66667	0.733333	1	3	39	28	160	46.2	N
OTU1	TOce	0.0129032	0.153314	4	2.75	0.625	95	5	47	19	148	62.8	N
OTU92	TOce	0	0.153162	3	3.66667	0.733333	1	3	39	28	160	46.2	N
OTU478	TOce	0.066958	0.248796	8	7.75	0.305	153	112	85	58	49	91.4	N
OTU90	TOce	0.0256389	0.200517	2	5	0.5	121	40	21	38	128	69.6	N
OTU530	TOce	0	0.178366	2	4.5	0.75	1	19	21	34	162	47.4	N
OTU555	TOce	0	0.183649	2	3.5	0.7	1	26	21	23	154	45	N
OTU355	TOce	0	0.183649	2	3.5	0.7	1	26	21	23	154	45	N
OTU563	TOce	0.0108368	0.242188	5	6.8	0.347368	93	98	58	51	77	75.4	N
OTU609	TOce	0.00654855	0.227273	7	7.85714	0.341615	78	71	74	60	71	70.8	N
OTU617	TOce	0.0781229	0.224313	5	7.2	0.368421	158	67	58	53	86	84.4	N
OTU622	TOce	0.0384301	0.253268	9	6.33333	0.25463	135	119	103	50	32	87.8	N
OTU170	TOce	0	0.20235	1	9	0	1	42	1	77	1	24.4	N
OTU8	TOce	0	0.20235	1	9	0	1	42	1	77	1	24.4	N
OTU636	TOce	0.0129032	0.194724	2	2.5	0.5	95	34	21	17	128	59	N
OTU235	TOce	0	0.163158	1	2	0	1	7	1	10	1	4	N
OTU667	TOce	0.00022772	0.175936	9	10.6667	0.484848	43	14	103	119	121	80	N
OTU71	TOce	0	0.133047	1	4	0	1	1	1	30	1	6.8	N
OTU835	TOce	0.019484	0.265411	8	10.375	0.314394	114	128	85	114	59	100	N
OTU865	TOce	0	0.226608	3	7.33333	0.52381	1	70	39	54	137	60.2	N
OTU882	TOce	0.0506075	0.180023	4	3.5	0.464286	146	23	47	23	111	70	N
OTU904	TOce	0	1	1	1	0	1	157	1	1	1	32.2	N
OTU559	TOce	0	1	1	1	0	1	157	1	1	1	32.2	N
TTX	TOce	0	0.179191	1	5	0	1	21	1	38	1	12.4	N
length	TOceH	0.00516462	0.2181	5	5	0.384615	80	39	44	25	122	62	N
OTU1374	TOceH	0.0146546	0.233527	6	5.66667	0.283333	180	54	65	41	32	74.4	N
OTU234	TOceH	0.0117165	0.217902	5	5.8	0.329412	165	37	44	45	69	72	N
OTU58	TOceH	0.0160033	0.240759	5	5.2	0.294118	183	64	44	30	42	72.6	N
TTX	TOceH	0.0082366	0.232401	5	7.8	0.288889	123	52	44	64	37	64	N
weight	TOceH	0.00832874	0.22212	4	4.5	0.333333	129	41	28	17	70	57	N
OTU100	TOceH	0.00221069	0.242211	6	7.83333	0.373016	45	69	65	66	110	71	N
OTU19	TOceH	0.0163714	0.254488	5	8.8	0.382609	188	86	44	79	120	103.4	N
OTU1009	TOceH	0.0180056	0.251042	4	5.5	0.366667	197	82	28	37	104	89.6	N
OTU28	TOceH	0.0638128	0.288969	7	12.7143	0.25656	240	145	87	126	17	123	N
OTU312	TOceH	0.00181037	0.241483	4	8.75	0.546875	39	68	28	77	227	87.8	N
OTU102	TOceH	0.00330747	0.213842	8	9.75	0.423913	64	31	102	96	163	91.2	N
OTU13	TOceH	0.010082	0.234208	6	6.66667	0.266667	150	57	65	56	22	70	N
OTU103	TOceH	0.0038213	0.267481	6	9.33333	0.345679	68	116	65	86	85	84	N
OTU44	TOceH	0.0380869	0.249224	11	6.45455	0.215152	231	78	130	54	9	100.4	N
OTU65	TOceH	0.0812149	0.324361	15	16.6667	0.208333	241	187	153	140	6	145.4	N
OTU105	TOceH	0.00853305	0.238614	5	5	0.3125	133	63	44	25	53	63.6	N
OTU63	TOceH	0.014943	0.235122	4	5.25	0.296875	181	61	28	33	44	69.4	N
OTU109	TOceH	0.00926125	0.284198	10	11	0.261905	138	138	125	103	21	105	N
OTU24	TOceH	0.00508564	0.279258	9	10.6667	0.280702	79	136	114	101	31	92.2	N
OTU38	TOceH	0.00186242	0.271091	8	11.25	0.3125	41	127	102	104	53	85.4	N
OTU85	TOceH	0.022548	0.296433	13	11.3077	0.213353	211	154	144	105	8	124.4	N
OTU93	TOceH	0.0165357	0.260259	7	8.42857	0.337143	190	104	87	73	74	105.6	N
OTU95	TOceH	0.00131873	0.2748	8	12.125	0.303125	32	133	102	119	49	87	N
OTU1101	TOceH	0	0.16218	2	3.5	0.7	1	2	3	8	240	50.8	N
OTU471	TOceH	0.0121142	0.187841	4	2.75	0.321429	167	16	28	3	63	55.4	N
OTU655	TOceH	0.00405407	0.17617	3	3.66667	0.416667	73	7	19	13	153	53	N
OTU111	TOceH	0.00315613	0.241241	14	13.6429	0.378968	57	66	147	131	116	103.4	N
OTU12	TOceH	0.0113155	0.233754	15	12.1333	0.337037	162	55	153	120	72	112.4	N
OTU25	TOceH	0.00736012	0.241	15	12.5333	0.338739	111	65	153	123	76	105.6	N
OTU26	TOceH	0.00605638	0.256656	12	12.5833	0.419444	94	93	138	124	157	121.2	N
OTU48	TOceH	0.00906966	0.257479	14	14	0.358974	136	95	147	133	95	121.2	N
OTU68	TOceH	0.00720535	0.247179	7	10.5714	0.341014	108	74	87	100	78	89.4	N
OTU94	TOceH	0.0170456	0.25914	16	13	0.342105	193	102	159	130	80	132.8	N
OTU1115	TOceH	0.0277468	0.285884	9	8.11111	0.238562	219	142	114	69	12	111.2	N
OTU260	TOceH	0.040093	0.312581	14	25.7857	0.313589	233	173	147	158	55	153.2	N
OTU285	TOceH	0.00710276	0.264544	5	7.8	0.345455	107	112	44	64	83	82	N
OTU373	TOceH	0.0119347	0.298267	8	19.875	0.236607	166	158	102	147	11	116.8	N
OTU396	TOceH	0.0130721	0.261388	6	8.33333	0.320513	169	105	65	71	61	94.2	N
OTU578	TOceH	0.0106014	0.261388	10	9.1	0.325	156	105	125	81	67	106.8	N
OTU878	TOceH	0.0152419	0.268374	11	9.63636	0.31085	182	119	130	94	51	115.2	N
OTU1123	TOceH	0.00865569	0.232625	6	5	0.371795	134	53	65	25	109	77.2	N
OTU117	TOceH	0.0264238	0.24871	7	5.85714	0.25974	216	76	87	46	19	88.8	N
OTU141	TOceH	0.00851907	0.244422	2	6.5	0.5	132	72	3	55	211	94.6	N
OTU146	TOceH	0.00971929	0.214795	6	4.66667	0.45	147	33	65	23	190	91.6	N
OTU509	TOceH	0.00268029	0.217313	6	5.33333	0.410256	48	35	65	34	142	64.8	N
OTU795	TOceH	0.0105552	0.214032	4	6.75	0.40625	154	32	28	57	140	82.2	N
OTU864	TOceH	0.00667115	0.215371	5	5.2	0.371429	98	34	44	30	108	62.8	N
OTU115	TOceH	0.0174146	0.284198	5	7.4	0.241379	195	138	44	61	14	90.4	N
OTU2	TOceH	0.00759685	0.273864	4	17.25	0.435897	112	132	28	141	179	118.4	N
OTU29	TOceH	0.0275299	0.273243	6	6.16667	0.256944	217	130	65	50	18	96	N
OTU116	TOceH	0.0083055	0.354412	59	43.5763	0.411097	125	230	238	220	145	191.6	N
OTU10	TOceH	0.00710134	0.329685	41	42.5854	0.41345	106	197	201	196	149	169.8	N
OTU33	TOceH	0.00774638	0.332873	48	41.0833	0.427951	113	204	218	181	166	176.4	N
OTU43	TOceH	0.0142295	0.360778	56	43.4107	0.364796	175	239	232	215	98	191.8	N
OTU47	TOceH	0.00552028	0.335188	54	43.3148	0.433148	86	210	228	207	172	180.6	N
OTU51	TOceH	0.00331287	0.337063	48	45.9583	0.429517	65	217	218	241	168	181.8	N
OTU56	TOceH	0.0171648	0.344778	49	41.7959	0.390616	194	226	222	184	127	190.6	N
OTU62	TOceH	0.00128458	0.314211	35	47.3143	0.492857	31	176	193	242	209	170.2	N
OTU66	TOceH	0.00679248	0.334258	55	43.9636	0.431016	100	207	231	226	170	186.8	N
OTU71	TOceH	0.0039477	0.293544	27	39.4444	0.48103	71	150	179	174	205	155.8	N
OTU73	TOceH	0.0142295	0.360778	56	43.4107	0.364796	175	239	232	215	98	191.8	N
OTU84	TOceH	0.00552028	0.335188	54	43.3148	0.433148	86	210	228	207	172	180.6	N
OTU87	TOceH	0.0083055	0.354412	59	43.5763	0.411097	125	230	238	220	145	191.6	N
OTU9	TOceH	0.0105969	0.309371	31	39.6452	0.440502	155	168	188	175	181	173.4	N
OTU92	TOceH	0.0309189	0.334258	45	42.3333	0.399371	225	207	212	189	136	193.8	N
OTU6	TOceH	0.00679133	0.234664	4	6.25	0.480769	99	58	28	52	204	88.2	N
OTU86	TOceH	0.0443984	0.27797	6	12	0.27907	235	135	65	115	29	115.8	N
OTU118	TOceH	0.00453975	0.327001	48	44.4583	0.453656	76	191	218	234	191	182	N
OTU3	TOceH	0.00132511	0.286223	11	34.4545	0.47198	33	143	130	166	200	134.4	N
OTU36	TOceH	0.0105254	0.331499	33	42.6364	0.418004	152	202	189	198	155	179.2	N
OTU59	TOceH	0.0200395	0.328786	29	38.4138	0.365846	204	195	183	172	102	171.2	N
OTU72	TOceH	0.00525743	0.308579	17	35.8235	0.431609	82	167	163	167	171	150	N
OTU91	TOceH	0.00984821	0.330137	40	42.625	0.413835	148	199	199	197	150	178.6	N
OTU96	TOceH	0.00625279	0.312176	27	36.6667	0.426357	96	172	179	171	165	156.6	N
OTU120	TOceH	0.00605638	0.256656	12	12.5833	0.419444	94	93	138	124	157	121.2	N
OTU1200	TOceH	0.00175911	0.304293	24	42.5	0.524691	37	163	173	194	224	158.2	N
OTU128	TOceH	0.0083055	0.354412	59	43.5763	0.411097	125	230	238	220	145	191.6	N
OTU201	TOceH	0.0169036	0.313802	22	40.2727	0.497194	192	175	170	177	210	184.8	N
OTU251	TOceH	0.0142295	0.360778	56	43.4107	0.364796	175	239	232	215	98	191.8	N
OTU289	TOceH	0.0142295	0.360778	56	43.4107	0.364796	175	239	232	215	98	191.8	N
OTU291	TOceH	0.00958535	0.352855	52	43.3654	0.397848	144	229	224	210	132	187.8	N
OTU346	TOceH	0.00329873	0.330137	42	42.7381	0.464545	62	199	202	200	196	171.8	N
OTU350	TOceH	0.00329873	0.330137	42	42.7381	0.464545	62	199	202	200	196	171.8	N
OTU468	TOceH	0.0059881	0.272009	13	21.3077	0.322844	93	128	144	149	65	115.8	N
OTU604	TOceH	0.0083055	0.354412	59	43.5763	0.411097	125	230	238	220	145	191.6	N
OTU687	TOceH	0.0005307	0.31137	29	44.1724	0.501959	20	170	183	231	221	165	N
OTU907	TOceH	0.0207164	0.319205	25	42.4	0.523457	205	180	175	190	223	194.6	N
OTU955	TOceH	0.00175911	0.304293	24	42.5	0.524691	37	163	173	194	224	158.2	N
OTU972	TOceH	0.0005307	0.31137	29	44.1724	0.501959	20	170	183	231	221	165	N
OTU121	TOceH	0.00272712	0.327001	44	43.2955	0.446345	50	191	207	204	184	167.2	N
OTU31	TOceH	0.0100633	0.321333	23	39.7391	0.441546	149	181	171	176	182	171.8	N
OTU89	TOceH	0.0194327	0.333795	25	35.92	0.366531	202	206	175	168	103	170.8	N
OTU124	TOceH	0.0284986	0.293544	10	10.3	0.204	222	150	125	99	3	119.8	N
OTU125	TOceH	0.00906966	0.257479	14	14	0.358974	136	95	147	133	95	121.2	N
OTU132	TOceH	0.00315613	0.241241	14	13.6429	0.378968	57	66	147	131	116	103.4	N
OTU135	TOceH	0.00688066	0.190816	2	3.5	0.5	102	19	3	8	211	68.6	N
OTU15	TOceH	0.0164653	0.230622	3	5.33333	0.361111	189	51	19	34	97	78	N
OTU513	TOceH	0.0142049	0.217706	4	5.75	0.328125	173	36	28	42	68	69.4	N
OTU138	TOceH	0.0312653	0.256111	8	7.375	0.302083	227	92	102	60	47	105.6	N
OTU134	TOceH	0.00809412	0.265419	11	10.0909	0.315341	120	114	130	98	58	104	N
OTU139	TOceH	0.0240756	0.235122	5	6	0.375	214	61	44	47	113	95.8	N
OTU97	TOceH	0.00704903	0.20902	6	5.5	0.423077	103	25	65	37	160	78	N
OTU1401	TOceH	0.00869604	0.350801	49	43.1837	0.392579	135	227	222	203	128	183	N
OTU164	TOceH	0.00800888	0.340877	46	43.3696	0.433696	115	218	213	211	175	186.4	N
OTU167	TOceH	0.0115252	0.335655	30	42.2333	0.387462	163	213	186	185	123	174	N
OTU181	TOceH	0.00800888	0.340877	46	43.3696	0.433696	115	218	213	211	175	186.4	N
OTU191	TOceH	0.00272712	0.327001	44	43.2955	0.446345	50	191	207	204	184	167.2	N
OTU208	TOceH	0.00940317	0.343305	43	42.3023	0.388095	140	224	204	187	125	176	N
OTU213	TOceH	0.00940317	0.343305	43	42.3023	0.388095	140	224	204	187	125	176	N
OTU219	TOceH	0.00800888	0.340877	46	43.3696	0.433696	115	218	213	211	175	186.4	N
OTU253	TOceH	0.0922682	0.341844	28	30.8929	0.283421	242	222	181	161	33	167.8	N
OTU258	TOceH	0.0210707	0.322624	37	38.9189	0.381558	207	183	196	173	119	175.6	N
OTU399	TOceH	0.00272712	0.327001	44	43.2955	0.446345	50	191	207	204	184	167.2	N
OTU418	TOceH	0.00800888	0.340877	46	43.3696	0.433696	115	218	213	211	175	186.4	N
OTU422	TOceH	0.00173024	0.326558	44	45.5682	0.446747	35	188	207	239	187	171.2	N
OTU530	TOceH	0.00173024	0.326558	44	45.5682	0.446747	35	188	207	239	187	171.2	N
OTU559	TOceH	0.0115252	0.335655	30	42.2333	0.387462	163	213	186	185	123	174	N
OTU882	TOceH	0.00364344	0.334258	57	44.8596	0.444155	66	207	236	237	183	185.8	N
OTU142	TOceH	0.00031025	0.269575	6	23	0.343284	16	123	65	152	81	87.4	N
OTU8	TOceH	0.00013342	0.252356	7	18.7143	0.398176	15	85	87	144	133	92.8	N
OTU144	TOceH	0.00283495	0.294261	12	22.6667	0.319249	53	153	138	151	60	111	N
OTU1459	TOceH	0.0162082	0.259698	8	8.375	0.288793	184	103	102	72	36	99.4	N
OTU170	TOceH	0.0189372	0.251829	9	9.11111	0.346154	201	84	114	82	88	113.8	N
OTU214	TOceH	0.011314	0.262242	12	9.5	0.306452	161	108	138	90	50	109.4	N
OTU835	TOceH	0.0142076	0.257754	10	9.9	0.3	174	97	125	97	46	107.8	N
OTU1500	TOceH	0.00583388	0.187988	2	3	0.5	92	17	3	5	211	65.6	N
OTU310	TOceH	0.0136665	0.228004	4	5.75	0.392857	172	48	28	42	129	83.8	N
OTU157	TOceH	0.0438407	0.289663	11	9.27273	0.272727	234	147	130	85	26	124.4	N
OTU158	TOceH	0.00230234	0.25052	8	8.625	0.410714	47	80	102	75	144	89.6	N
OTU160	TOceH	0.0105254	0.331499	33	42.6364	0.418004	152	202	189	198	155	179.2	N
OTU1603	TOceH	0.00051807	0.243434	5	9	0.529412	19	71	44	80	226	88	N
OTU175	TOceH	0.027995	0.266888	7	7.42857	0.269841	220	115	87	63	24	101.8	N
OTU165	TOceH	0.00552028	0.335188	54	43.3148	0.433148	86	210	228	207	172	180.6	N
OTU4	TOceH	0.00627704	0.299751	8	19.5	0.278571	97	160	102	146	28	106.6	N
OTU169	TOceH	0.0106029	0.258307	9	7.22222	0.240741	157	99	114	58	13	88.2	N
OTU11	TOceH	0.00725255	0.220293	5	7.4	0.266667	110	40	44	61	22	55.4	N
OTU42	TOceH	0.00272025	0.234664	3	6.33333	0.4	49	58	19	53	138	63.4	N
OTU171	TOceH	0.012599	0.245168	5	5.2	0.294118	168	73	44	30	42	71.4	N
OTU41	TOceH	0.0038021	0.227144	3	4.33333	0.4	67	47	19	16	138	57.4	N
OTU49	TOceH	0	0.199503	2	4	0.666667	1	21	3	14	239	55.6	N
OTU64	TOceH	0.00960636	0.268973	3	20.6667	0.398693	145	121	19	148	134	113.4	N
OTU173	TOceH	0.010199	0.269274	6	18.1667	0.346154	151	122	65	142	88	113.6	N
OTU174	TOceH	0.00556505	0.32349	43	44.1628	0.424642	89	185	204	230	164	174.4	N
OTU1	TOceH	0.0254871	0.229962	6	6	0.324074	215	50	65	47	66	88.6	N
OTU179	TOceH	6.772e-05	0.298637	21	45.2857	0.566071	14	159	168	238	229	161.6	N
OTU182	TOceH	0.00971018	0.305838	21	29.3333	0.315412	146	165	168	160	59	139.6	N
OTU5	TOceH	0.00072826	0.254488	5	16.4	0.420513	23	86	44	139	159	90.2	N
OTU183	TOceH	0.00833976	0.264544	11	9.63636	0.31085	130	112	130	94	51	103.4	N
OTU184	TOceH	0.00524491	0.322624	37	44.2973	0.486783	81	183	196	233	207	180	N
OTU185	TOceH	0.00829876	0.173506	3	2.33333	0.5	124	6	19	2	211	72.4	N
OTU133	TOceH	0	0.147944	1	3	0	1	1	1	5	1	1.8	N
OTU76	TOceH	0.0358487	0.209201	4	2.75	0.321429	230	28	28	3	63	70.4	N
OTU187	TOceH	0.0056934	0.315033	10	25.5	0.28022	91	177	125	157	30	116	N
OTU189	TOceH	0.0312408	0.282864	11	9.36364	0.260101	226	137	130	89	20	120.4	N
OTU192	TOceH	0.0038213	0.267481	6	9.33333	0.345679	68	116	65	86	85	84	N
OTU193	TOceH	0.00953328	0.28487	9	11.6667	0.271318	143	141	114	109	25	106.4	N
OTU205	TOceH	0.005514	0.262527	9	11.3333	0.314815	84	109	114	106	56	93.8	N
OTU67	TOceH	0.00078431	0.233754	7	14	0.4375	25	55	87	133	180	96	N
OTU212	TOceH	0.00527507	0.177206	5	5	0.6	83	9	44	25	234	79	N
OTU222	TOceH	0	0.173381	2	3.5	0.7	1	5	3	8	240	51.4	N
OTU223	TOceH	0.00225705	0.180254	5	5	0.6	46	10	44	25	234	71.8	N
OTU2252	TOceH	0.00082117	0.168296	2	2	0.5	26	4	3	1	211	49	N
OTU275	TOceH	0.00322381	0.180254	2	3.5	0.5	59	10	3	8	211	58.2	N
OTU2253	TOceH	0.0194862	0.255839	8	11.5	0.416667	203	91	102	108	153	131.4	N
OTU226	TOceH	0.00118624	0.16218	2	3.5	0.5	30	2	3	8	211	50.8	N
OTU106	TOceH	0.00432203	0.181067	2	3	0.5	74	12	3	5	211	61	N
OTU227	TOceH	0.0234988	0.272624	6	23.1667	0.35641	212	129	65	153	94	130.6	N
OTU231	TOceH	0.00774638	0.332873	48	41.0833	0.427951	113	204	218	181	166	176.4	N
OTU232	TOceH	0.00192795	0.225023	4	5.75	0.383333	42	43	28	42	121	55.2	N
OTU235	TOceH	0	0.242455	2	12	0.631579	1	70	3	115	236	85	N
OTU242	TOceH	0.0111185	0.286564	11	24	0.341558	160	144	130	154	79	133.4	N
OTU274	TOceH	0.00324614	0.226717	15	12.4667	0.415556	60	45	153	121	151	106	N
OTU283	TOceH	0.00111744	0.25052	6	12.8333	0.346847	29	80	65	128	91	78.6	N
OTU90	TOceH	0.016537	0.229524	7	8.28571	0.376623	191	49	87	70	115	102.4	N
OTU297	TOceH	0.00286018	0.184674	2	4.5	0.5	54	13	3	17	211	59.6	N
OTU303	TOceH	0.0080325	0.225655	4	4.5	0.409091	119	44	28	17	141	69.8	N
OTU178	TOceH	0	0.188576	2	4.5	0.75	1	18	3	17	242	56.2	N
OTU313	TOceH	0.0323304	0.255297	6	6.16667	0.209877	228	90	65	50	7	88	N
OTU319	TOceH	0.0495279	0.312987	8	22.375	0.302365	238	174	102	150	48	142.4	N
OTU321	TOceH	0.00044323	0.275744	5	15.6	0.346667	17	134	44	138	90	84.6	N
OTU324	TOceH	0.00499784	0.234664	5	8	0.470588	77	58	44	67	199	89	N
OTU216	TOceH	0.00945334	0.249224	3	8.66667	0.396825	142	78	19	76	131	89.2	N
OTU327	TOceH	0.00817491	0.328786	40	43.525	0.473098	121	195	199	219	201	187	N
OTU331	TOceH	0	0.186967	2	4.5	0.642857	1	14	3	17	237	54.4	N
OTU336	TOceH	0.0238975	0.296798	12	11.8333	0.204023	213	156	138	111	4	124.4	N
OTU375	TOceH	0.00501366	0.310567	14	31.7857	0.37395	78	169	147	163	112	133.8	N
OTU3781	TOceH	0.0456718	0.290361	12	10.9167	0.216667	236	149	138	102	10	127	N
OTU477	TOceH	0.0219315	0.30125	13	14.7692	0.208017	208	162	144	137	5	131.2	N
OTU532	TOceH	0.005514	0.262527	9	11.3333	0.314815	84	109	114	106	56	93.8	N
OTU552	TOceH	0.00823575	0.289663	9	12.8889	0.243187	122	147	114	129	15	105.4	N
OTU3782	TOceH	0.0038213	0.267481	6	9.33333	0.345679	68	116	65	86	85	84	N
OTU856	TOceH	0.00723559	0.268673	7	8.57143	0.285714	109	120	87	74	35	85	N
OTU416	TOceH	0.00057047	0.261388	5	12.8	0.376471	22	105	44	127	114	82.4	N
OTU435	TOceH	0.00155088	0.288969	17	33.5882	0.447843	34	145	163	165	189	139.2	N
OTU455	TOceH	0.00214668	0.316689	33	42.4545	0.4565	44	178	189	191	192	158.8	N
OTU461	TOceH	0.00842761	0.284198	8	11.875	0.276163	131	138	102	112	27	102	N
OTU467	TOceH	0.00100309	0.307006	26	40.5	0.460227	28	166	177	180	194	149	N
OTU4690	TOceH	0.0283604	0.264254	4	8.75	0.284483	221	111	28	77	34	94.2	N
OTU622	TOceH	0.0293275	0.300874	16	40.375	0.491616	223	161	159	178	208	185.8	N
OTU478	TOceH	0.00937749	0.217902	4	8	0.484375	139	37	28	67	206	95.4	N
OTU489	TOceH	0	0.222325	3	5.33333	0.592593	1	42	19	34	233	65.8	N
OTU497	TOceH	0.00182719	0.194512	3	4.66667	0.393939	40	20	19	23	130	46.4	N
OTU79	TOceH	0.00404683	0.209383	4	7.25	0.29	72	29	28	59	38	45.2	N
OTU499	TOceH	0	0.206867	6	11.6667	0.583333	1	22	65	109	232	85.8	N
OTU500	TOceH	0.00704903	0.20902	6	5.5	0.423077	103	25	65	37	160	78	N
OTU501	TOceH	0	0.186967	2	4.5	0.642857	1	14	3	17	237	54.4	N
OTU507	TOceH	0.00211337	0.255026	7	9.57143	0.290043	43	89	87	91	39	69.8	N
OTU508	TOceH	0.0044091	0.270787	9	24.2222	0.33642	75	126	114	155	71	108.2	N
OTU518	TOceH	3.333e-05	0.208297	7	12	0.571429	12	23	87	115	230	93.4	N
OTU528	TOceH	0.00074249	0.269877	5	18.4	0.337037	24	124	44	143	72	81.4	N
OTU537	TOceH	0.00303728	0.258307	7	9.57143	0.290043	55	99	87	91	39	74.2	N
OTU558	TOceH	0.0220123	0.32349	26	36.6154	0.373626	209	185	177	170	111	170.4	N
OTU563	TOceH	0.00686673	0.248198	9	9.11111	0.337449	101	75	114	82	75	89.4	N
OTU575	TOceH	0.0056021	0.25803	9	9.22222	0.354701	90	98	114	84	93	95.8	N
OTU584	TOceH	0.0179654	0.321333	28	40.3929	0.399929	196	181	181	179	137	174.8	N
OTU599	TOceH	0.00046959	0.273243	15	36.3333	0.550505	18	130	153	169	228	139.6	N
OTU609	TOceH	0	0.176946	1	6	0	1	8	1	47	1	11.6	N
OTU623	TOceH	0.0181891	0.269877	16	11.9375	0.298438	198	124	159	114	45	128	N
OTU636	TOceH	0.0222053	0.317942	18	25.2778	0.252778	210	179	165	156	16	145.2	N
OTU675	TOceH	0.00324614	0.226717	15	12.4667	0.415556	60	45	153	121	151	106	N
OTU783	TOceH	0.0277223	0.254488	18	11.8889	0.339683	218	86	165	113	77	131.8	N
OTU789	TOceH	0.00303728	0.258307	7	9.57143	0.290043	55	99	87	91	39	74.2	N
OTU804	TOceH	3.333e-05	0.208297	7	12	0.571429	12	23	87	115	230	93.4	N
OTU805	TOceH	0.0296	0.296433	16	31.25	0.410362	224	154	159	162	143	168.4	N
OTU824	TOceH	0.0388224	0.251303	2	19	0.5	232	83	3	145	211	134.8	N
OTU834	TOceH	0.0334188	0.354412	47	42.4894	0.354078	229	230	217	193	92	192.2	N
OTU837	TOceH	0.014346	0.296798	7	32.8571	0.430451	179	156	87	164	169	151	N
OTU849	TOceH	0.0132564	0.210113	5	4	0.345455	170	30	44	14	83	68.2	N
OTU865	TOceH	0.00085413	0.248967	8	14.75	0.320652	27	77	102	136	62	80.8	N
OTU891	TOceH	0.0185081	0.293902	18	29.2222	0.343791	200	152	165	159	82	151.6	N
OTU985	TOceH	0.00704903	0.20902	6	5.5	0.423077	103	25	65	37	160	78	N
length	TXan	0.0224097	0.267652	8	14.5	0.224609	123	142	98	128	26	103.4	N
OTU154	TXan	0.109314	0.268534	19	15.4211	0.237247	170	148	162	141	27	129.6	N
OTU555	TXan	0.0189199	0.269868	12	11.0833	0.282051	117	149	124	94	37	104.2	N
OTU568	TXan	0.0146242	0.245482	7	14.8571	0.371429	109	112	90	136	75	104.4	N
OTU611	TXan	0.0242937	0.24772	25	15.72	0.262	129	115	181	143	33	120.2	N
OTU632	TXan	0.0443863	0.265472	21	15.9048	0.260734	150	138	176	146	32	128.4	N
OTU77	TXan	0.0994954	0.27349	6	12.1667	0.24	169	152	87	105	28	108.2	N
OTU90	TXan	0.016616	0.265472	21	17.9048	0.288786	113	138	176	156	39	124.4	N
weight	TXan	0.00514405	0.247344	5	12.2	0.348571	75	114	76	106	61	86.4	N
OTU44	TXan	0.00920308	0.234195	13	16.2308	0.31213	84	99	127	149	49	101.6	N
OTU58	TXan	0.00450765	0.243647	16	17.6875	0.478041	70	110	139	155	128	120.4	N
OTU60	TXan	0.0422513	0.227972	20	14.55	0.382895	148	86	172	129	89	124.8	N
OTU79	TXan	0.0101809	0.219086	13	13.3077	0.302448	85	75	127	113	43	88.6	N
OTU85	TXan	0.0101809	0.219086	13	13.3077	0.302448	85	75	127	113	43	88.6	N
OTU93	TXan	0.00511413	0.255486	19	18.8421	0.400896	72	127	162	174	100	127	N
OTU1010	TXan	0.00511413	0.255486	19	18.8421	0.400896	72	127	162	174	100	127	N
OTU177	TXan	0.0234976	0.262058	22	18.2727	0.332231	125	134	178	157	53	129.4	N
OTU215	TXan	0	0.233859	12	18.6667	0.717949	1	97	124	169	170	112.2	N
OTU315	TXan	0.00368199	0.253106	18	18.7778	0.44709	65	122	152	170	115	124.8	N
OTU384	TXan	0.00511413	0.255486	19	18.8421	0.400896	72	127	162	174	100	127	N
OTU719	TXan	0.00368199	0.253106	18	18.7778	0.44709	65	122	152	170	115	124.8	N
OTU853	TXan	0.00368199	0.253106	18	18.7778	0.44709	65	122	152	170	115	124.8	N
OTU988	TXan	0.00368199	0.253106	18	18.7778	0.44709	65	122	152	170	115	124.8	N
OTU1022	TXan	0.0115183	0.24184	19	18.3684	0.374866	89	104	162	159	78	118.4	N
OTU129	TXan	0.00546261	0.24184	18	18.3333	0.333333	76	104	152	158	54	108.8	N
OTU149	TXan	0.0115183	0.24184	19	18.3684	0.374866	89	104	162	159	78	118.4	N
OTU238	TXan	0.0345793	0.236919	15	17.5333	0.356463	138	101	137	154	67	119.4	N
OTU309	TXan	0.00135854	0.232857	16	19.6875	0.447443	56	92	139	180	119	117.2	N
OTU330	TXan	0.0115183	0.24184	19	18.3684	0.374866	89	104	162	159	78	118.4	N
OTU39	TXan	0.072208	0.224828	11	15.2727	0.446524	163	84	119	140	114	124	N
OTU411	TXan	0.0193883	0.248476	25	16.88	0.281333	118	118	181	150	36	120.6	N
OTU490	TXan	0.00135854	0.232857	16	19.6875	0.447443	56	92	139	180	119	117.2	N
OTU510	TXan	0.0115183	0.24184	19	18.3684	0.374866	89	104	162	159	78	118.4	N
OTU59	TXan	0.0167795	0.230878	20	15.75	0.35	114	89	172	144	62	116.2	N
OTU68	TXan	0.0167795	0.230878	20	15.75	0.35	114	89	172	144	62	116.2	N
OTU710	TXan	0.00135854	0.232857	16	19.6875	0.447443	56	92	139	180	119	117.2	N
OTU778	TXan	0.0115183	0.24184	19	18.3684	0.374866	89	104	162	159	78	118.4	N
OTU935	TXan	0.0131622	0.248855	22	18.4545	0.302534	103	119	178	167	46	122.6	N
OTU103	TXan	0.168144	0.200246	3	5.33333	0.384615	177	61	37	71	90	87.2	N
OTU69	TXan	0.157994	0.171941	3	4.33333	0.5	174	39	37	54	136	88	N
OTU1089	TXan	6.478e-05	0.219086	8	13.75	0.416667	45	75	98	118	107	88.6	N
OTU267	TXan	0	0.217044	7	12.2857	0.409524	1	73	90	108	105	75.4	N
OTU827	TXan	0.00033524	0.219677	8	13.375	0.351974	55	82	98	116	64	83	N
OTU1106	TXan	6.478e-05	0.219086	8	13.75	0.416667	45	75	98	118	107	88.6	N
OTU1119	TXan	0.00016812	0.193128	9	11.5556	0.481481	49	54	108	99	130	88	N
OTU203	TXan	0	0.181514	8	10.625	0.758929	1	47	98	90	175	82.2	N
OTU751	TXan	0.0101809	0.219086	13	13.3077	0.302448	85	75	127	113	43	88.6	N
OTU95	TXan	0.00016812	0.193128	9	11.5556	0.481481	49	54	108	99	130	88	N
OTU1128	TXan	0.0874656	0.204261	3	3.33333	0.333333	165	64	37	32	54	70.4	N
OTU127	TXan	0.0915089	0.24772	5	12.2	0.36875	167	115	76	106	73	107.4	N
OTU61	TXan	0.0713474	0.171941	2	2.5	0.5	162	39	24	15	136	75.2	N
OTU91	TXan	0.0205969	0.194976	3	3	0.333333	120	58	37	21	54	58	N
OTU1149	TXan	0.0223655	0.274874	10	13.9	0.262264	121	154	115	123	34	109.4	N
OTU368	TXan	0.026641	0.259968	13	11.5385	0.303644	134	133	127	98	47	107.8	N
OTU553	TXan	0.050932	0.255887	11	10.4545	0.290404	154	130	119	88	41	106.4	N
OTU644	TXan	0.128523	0.28152	22	12.7273	0.289256	171	163	178	111	40	132.6	N
OTU863	TXan	0.0223655	0.274874	10	13.9	0.262264	121	154	115	123	34	109.4	N
OTU1150	TXan	0.0102372	0.19109	5	4.2	0.571429	88	52	76	53	157	85.2	N
OTU340	TXan	0	0.179713	4	4.75	0.791667	1	45	62	65	176	69.8	N
OTU372	TXan	0	0.179713	4	4.75	0.791667	1	45	62	65	176	69.8	N
OTU470	TXan	0.0130259	0.207379	5	5.8	0.386667	101	66	76	72	91	81.2	N
OTU473	TXan	0.0130259	0.207379	5	5.8	0.386667	101	66	76	72	91	81.2	N
OTU793	TXan	0.0253188	0.20529	3	7.33333	0.333333	132	65	37	79	54	73.4	N
OTU1168	TXan	0.0122699	0.1304	2	2.5	0.5	94	17	24	15	136	57.2	N
OTU321	TXan	0	0.115439	1	2	0	1	6	1	8	1	3.4	N
OTU7	TXan	0.0365069	0.149541	4	3.25	0.458333	139	26	62	31	122	76	N
OTU1184	TXan	0	0.8	3	3.66667	0.916667	1	175	37	36	181	86	N
OTU409	TXan	0.166667	1	4	3	0.75	175	177	62	21	172	121.4	N
OTU659	TXan	0	0.8	3	3.66667	0.916667	1	175	37	36	181	86	N
OTU119	TXan	0.0239339	0.174332	5	4.6	0.575	126	42	76	60	159	92.6	N
OTU17	TXan	0.0239339	0.174332	5	4.6	0.575	126	42	76	60	159	92.6	N
OTU82	TXan	0	0.173589	4	5	0.833333	1	41	62	67	179	70	N
OTU12	TXan	0.0160549	0.244745	7	11.1429	0.428571	112	111	90	96	113	104.4	N
OTU10	TXan	0.074407	0.259554	12	13.8333	0.373874	164	132	124	122	77	123.8	N
OTU1214	TXan	0.0474962	0.278157	13	12.0769	0.215659	151	157	127	103	24	112.4	N
OTU337	TXan	0.0365123	0.22702	7	8.85714	0.402597	141	85	90	84	103	100.6	N
OTU462	TXan	0.0240622	0.25429	9	11.1111	0.308642	128	126	108	95	48	101	N
OTU126	TXan	0.0410891	0.207908	5	6	0.4	146	69	76	74	98	92.6	N
OTU40	TXan	0.0157595	0.23319	10	17.5	0.341176	111	96	115	153	59	106.8	N
OTU1324	TXan	0	1	1	1	0	1	177	1	1	1	36.2	N
OTU98	TXan	0	1	1	1	0	1	177	1	1	1	36.2	N
OTU1387	TXan	0	0.10369	2	3.5	0.875	1	1	24	34	180	48	N
OTU246	TXan	0.0182156	0.115521	4	2.75	0.55	116	8	62	19	155	72	N
OTU380	TXan	3.787e-05	0.103756	3	3	0.75	44	2	37	21	172	55.2	N
OTU140	TXan	0.0435507	0.149816	4	5.25	0.477273	149	27	62	70	127	87	N
OTU75	TXan	0.0518569	0.132628	8	4.375	0.3125	155	21	98	58	50	76.4	N
OTU1515	TXan	0.146593	0.255887	11	12.8182	0.38843	173	130	119	112	94	125.6	N
OTU18	TXan	0.0545082	0.251156	16	12.6875	0.420833	156	120	139	110	111	127.2	N
OTU236	TXan	0.0140403	0.268092	16	14.8125	0.36128	105	143	139	130	69	117.2	N
OTU239	TXan	0.0140403	0.268092	16	14.8125	0.36128	105	143	139	130	69	117.2	N
OTU543	TXan	0.0127912	0.24772	13	14.8462	0.511936	100	115	127	135	150	125.4	N
OTU550	TXan	0.0140403	0.268092	16	14.8125	0.36128	105	143	139	130	69	117.2	N
OTU801	TXan	0.0410891	0.207908	5	6	0.4	146	69	76	74	98	92.6	N
OTU879	TXan	0.218291	0.237609	9	9.33333	0.345679	181	102	108	85	60	107.2	N
OTU957	TXan	0.0140403	0.268092	16	14.8125	0.36128	105	143	139	130	69	117.2	N
OTU1524	TXan	0.0365447	0.118116	7	4.14286	0.318681	142	13	90	52	51	69.6	N
OTU34	TXan	0	0.105844	3	4.33333	0.619048	1	3	37	54	164	51.8	N
OTU4	TXan	0.00764978	0.13177	3	6	0.545455	83	18	37	74	154	73.2	N
OTU6	TXan	0	0.105844	3	4.33333	0.619048	1	3	37	54	164	51.8	N
OTU8	TXan	0.0200207	0.132305	5	5	0.369231	119	20	76	67	74	71.2	N
OTU1539	TXan	0.0474962	0.278157	13	12.0769	0.215659	151	157	127	103	24	112.4	N
OTU21	TXan	0.00352375	0.218792	4	11.5	0.387931	64	74	62	97	93	78	N
OTU24	TXan	0.00030737	0.220568	6	16	0.5	54	83	87	147	136	101.4	N
OTU1564	TXan	0	0.141986	1	2	0	1	23	1	8	1	6.8	N
OTU998	TXan	0.0122699	0.165314	2	2.5	0.5	94	36	24	15	136	61	N
OTU159	TXan	0.535714	0.571429	4	2.75	0.458333	184	171	62	19	122	111.6	N
OTU32	TXan	0	0.421053	2	3.5	0.7	1	168	24	34	169	79.2	N
OTU52	TXan	0.25	0.444444	3	2.33333	0.5	182	169	37	14	136	107.6	N
OTU1673	TXan	0.0224608	0.268092	11	12.4545	0.257576	124	143	119	109	31	105.2	N
OTU398	TXan	0.0136206	0.246596	7	11	0.339286	104	113	90	93	58	91.6	N
OTU1718	TXan	0.00016812	0.193128	9	11.5556	0.481481	49	54	108	99	130	88	N
OTU1741	TXan	6.478e-05	0.219086	8	13.75	0.416667	45	75	98	118	107	88.6	N
OTU27	TXan	0.00369455	0.232857	9	19.3333	0.371795	69	92	108	179	76	104.8	N
OTU1780	TXan	0.0243884	0.203496	7	16	0.720779	130	63	90	147	171	120.2	N
OTU454	TXan	0.0122699	0.169615	2	4	0.5	94	37	24	42	136	66.6	N
OTU1819	TXan	0.0603651	0.185861	4	3.75	0.25	160	48	62	40	29	67.8	N
OTU1403	TXan	0	0.156882	1	4	0	1	29	1	42	1	14.8	N
OTU229	TXan	0	0.156882	1	4	0	1	29	1	42	1	14.8	N
OTU1878	TXan	6.478e-05	0.219086	8	13.75	0.416667	45	75	98	118	107	88.6	N
OTU1906	TXan	0.166667	1	4	3	0.75	175	177	62	21	172	121.4	N
OTU30	TXan	0	0.666667	2	4	1	1	174	24	42	183	84.8	N
OTU1933	TXan	0.0122699	0.192217	2	8	0.5	94	53	24	80	136	77.4	N
OTU1431	TXan	0	0.161386	1	2	0	1	33	1	8	1	8.8	N
OTU1948	TXan	0.00738668	0.264182	16	14.875	0.38141	80	135	139	137	86	115.4	N
OTU294	TXan	0.00494736	0.23589	11	14.8182	0.463068	71	100	119	134	125	109.8	N
OTU308	TXan	0.0892868	0.275804	18	13.5	0.329268	166	156	152	117	52	128.6	N
OTU311	TXan	0.0122699	0.214192	8	14.125	0.823529	94	72	98	125	178	113.4	N
OTU42	TXan	0.0280436	0.271215	13	14.4615	0.380567	135	150	127	127	84	124.6	N
OTU2016	TXan	0.00738668	0.264182	16	14.875	0.38141	80	135	139	137	86	115.4	N
OTU2075	TXan	0.00738668	0.264182	16	14.875	0.38141	80	135	139	137	86	115.4	N
OTU2095	TXan	0.00016812	0.193128	9	11.5556	0.481481	49	54	108	99	130	88	N
OTU2129	TXan	0.00281593	0.233859	17	19	0.422222	62	97	151	178	112	120	N
OTU50	TXan	0.0481709	0.129984	3	3	0.533333	153	15	37	21	153	75.8	N
OTU248	TXan	0	0.203242	2	6	0.666667	1	62	24	74	167	65.6	N
OTU150	TXan	0.00017486	0.207379	3	8	0.571429	53	66	37	80	157	78.6	N
OTU25	TXan	0.0261715	0.230226	5	10.6	0.472727	133	88	76	89	126	102.4	N
OTU255	TXan	0.0931228	0.15023	6	4.5	0.375	168	28	87	59	83	85	N
OTU256	TXan	0.0365069	0.197337	4	3.75	0.295455	139	60	62	40	42	68.6	N
OTU101	TXan	0	0.16498	1	4	0	1	35	1	42	1	16	N
OTU2632	TXan	0.0060971	0.185861	3	4	0.5	78	48	37	42	136	68.2	N
OTU376	TXan	0	0.157033	2	3	1	1	31	24	21	183	52	N
OTU842	TXan	0.0060971	0.185861	3	4	0.5	78	48	37	42	136	68.2	N
OTU268	TXan	0	0.117351	3	4.66667	0.583333	1	10	37	62	161	54.2	N
OTU277	TXan	0.00141716	0.232525	7	19.7143	0.458472	60	91	90	183	124	109.6	N
OTU2865	TXan	0.00140027	0.240059	8	10	0.49375	59	103	98	86	135	96.2	N
OTU3010	TXan	0.00189658	0.197098	10	10.7	0.407692	61	59	115	92	104	86.2	N
OTU218	TXan	0	0.176598	1	8	0	1	44	1	80	1	25.4	N
OTU328	TXan	0	0.117351	3	4.66667	0.583333	1	10	37	62	161	54.2	N
OTU344	TXan	0	0.130192	1	4	0	1	16	1	42	1	12.2	N
OTU361	TXan	0.464286	0.5	4	2	0.5	183	170	62	8	136	111.8	N
OTU107	TXan	0	0.347826	1	4	0	1	166	1	42	1	42.2	N
OTU16	TXan	0	0.347826	1	4	0	1	166	1	42	1	42.2	N
OTU3727	TXan	0	1	1	1	0	1	177	1	1	1	36.2	N
OTU37	TXan	0	1	1	1	0	1	177	1	1	1	36.2	N
OTU3728	TXan	0	1	1	1	0	1	177	1	1	1	36.2	N
OTU49	TXan	0	1	1	1	0	1	177	1	1	1	36.2	N
OTU3729	TXan	0	0.105844	3	4.33333	0.619048	1	3	37	54	164	51.8	N
OTU374	TXan	0.00605923	0.115439	3	3.33333	0.666667	77	6	37	32	167	63.8	N
OTU3848	TXan	0.0243884	0.157488	2	3	0.5	130	32	24	21	136	68.6	N
OTU122	TXan	0.0122699	0.136402	2	1.5	0.5	94	22	24	7	136	56.6	N
OTU4322	TXan	0.0153753	0.132091	4	6.25	0.480769	110	19	62	78	129	79.6	N
OTU452	TXan	0	0.163327	1	3	0	1	34	1	21	1	11.6	N
OTU292	TXan	0	0.145147	1	2	0	1	24	1	8	1	7	N
OTU457	TXan	0.214286	0.571429	3	3.66667	0.52381	178	171	37	36	151	114.6	N
OTU28	TXan	0.0598349	0.148182	2	2.5	0.5	158	25	24	15	136	71.6	N
OTU5120	TXan	0	0.117351	3	4.66667	0.583333	1	10	37	62	161	54.2	N
OTU22	TXan	0	0.32	1	3	0	1	165	1	21	1	37.8	N
OTU5205	TXan	0	0.170502	1	3	0	1	38	1	21	1	12.4	N
OTU55	TXan	0	0.189315	1	10	0	1	51	1	86	1	28	N
OTU56	TXan	0	0.209512	3	10.6667	0.561404	1	71	37	91	156	71.2	N
OTU695	TXan	0.214286	0.571429	3	3.66667	0.52381	178	171	37	36	151	114.6	N
OTU738	TXan	0	0.120118	1	2	0	1	14	1	8	1	5	N
OTU9	TXan	0	0.11693	1	5	0	1	9	1	67	1	15.8	N
OTU999	TXan	0.00318543	0.229255	3	8.66667	0.490196	63	87	37	83	134	80.8	N

## Sheet: Table S8
Table S8. Representative sequences of network centralities
>OTU97
tggggaattttccgcaatgggcgaaagcctgacggagcaataccgcgtgagggatgacggcctatgggttgtaaacctcttttttcagggaggaataaatgacgtgtacctgaagaataagcatcggctaactccgtgccagcagccgcggtaagacggaggatgcaagtgttatccggaatcactgggcgtaaagcgtctgtaggtggtttgataagtcaactgttaaatcttgaggcttaacctcaaaatcgcagtcgaaactattagactagagtatagtaggggtaaagggaatttccagtggagcggtgaaatgcgtagatattggaaagaacaccgatggcgaaggcactttactgggctattactaacactcagagacgaaagctagggtag…
>OTU129
tggggaatcttccgcaatgggcgaaagcctgacggagcaacgccgcgtgagtgatgacggccttcgggttgtaaaactctgtgatccgggacgaaaaggcagagtgcgaagaacaaactgcattgacggtaccggaaaagcaagccacggctaactacgtgccagcagccgcggtaatacgtaggtggcaagcgttgtccggaattattgggcgtaaagcgcgcgcaggcggcttcccaagtccctcttaaaagtgcggggcttaaccccgtgatgggaaggaaactgggaagctggagtatcggagaggaaagtggaattcctagtgtagcggtgaaatgcgtagagattaggaagaacaccggtggcgaaggcgactttctggacgaaaactgacgc…
>OTU90
tggggaatattgcacaatgggggaaaccctgatgcagcgacgccgcgtgagcgaagaagtatttcggtatgtaaagctctatcagcagggaagataatgacggtacctgactaagaagccccggctaactacgtgccagcagccgcggtaatacgtagggggcaagcgttatccggatttactgggtgtaaagggagcgtagacggcaaggcaagtctgatgtgaaaacccagggcttaaccctgggactgcattggaaactgtctggctcgagtgccggagaggtaagcggaattcctagtgtagcggtgaaatgcgtagatattaggaagaacaccagtggcgaaggcggcttactggacggtaactgacgttgaggctcgaaagcgtggggagcaa…
>OTU317
tggggaatattgcacaatgggcgcaagcctgatgcagcgacgccgcgtgagggatgacggccttcgggttgtaaacctctttcagtagggaagaagcgaaagtgacggtacctgcagaagaagcgccggctaactacgtgccagcagccgcggtaatacgtagggcgcaagcgttatccggaattattgggcgtaaagagctcgtaggcggtttgtcgcgtctgccgtgaaagtccggggctcaactccggatctgcggtgggtacgggcagactagagtgatgtaggggagactggaattcctggtgtagcggtgaaatgcgcagatatcaggaggaacaccgatggcgaaggcaggtctctgggcattaactgacgctgaggagcgaaagcatgggg…
>OTU198
tggggaatattgcacaatgggcgaaagcctgatgcagcaacgccgcgtgagcgatgaaggccttcgggtcgtaaagctctgtcctcaaggaagataatgacggtacttgaggaggaagccccggctaactacgtgccagcagccgcggtaatacgtagggggctagcgttatccggatttactgggcgtaaagggtgcgtaggcggtcttttaagtcaggagtgaaaggctacggctcaaccgtagtaagctcttgaaactggaggacttgagtgcaggagaggagagtggaattcctagtgtagcggtgaaatgcgtagatattaggaggaacaccagtagcgaaggcggctctctggactgtaactgacgctgaggcacgaaagcgtggggagcaaa…
>OTU239
tggggaatcttagacaatgggcgcaagcctgatctagccatgccgcgtgatcgatgaaggccttagggttgtaaagatctttcagatgggaagataatgacggtaccatcagaagaagccccggctaactccgtgccagcagccgcggtaatacggagggggctagcgttattcggaattactgggcgtaaagcgcacgtaggcggatcagaaagtcagaggtgaaatcccagggctcaaccttggaactgcctttgaaactcctggtcttgagttcgagagaggtgagtggaattccgagtgtagaggtgaaattcgtagatattcggaggaacaccagtggcgaaggcggctcactggctcgatactgacgctgaggtgcgaaagcgtggggagcaa…
>OTU666
tggggaatattgggcaatggaggaaactctgacccagcaacgccgcgtgaatgatgaaggtcttcggattgtaaagttcttttctaagggaagaagaaagtgacggtaccttaggaataagcctcggctaactacgtgccagcagccgcggtaatacgtaggaggcaagcgttatccggaatgactgggcgtaaagggtgcgtaggtggtttgacaagttggtagcgtaactccggggctcaacctcggcactactaccaaaactgttggacttgagtgcaggaggggcaaatggaattcctagtgtagcggtggaatgcgtagatattaggaggaacaccagtggcgaaggcgatttgctggactgtaactgacactgaggcacgaaagcgtggggag…
>OTU946
tggggaattttggacaatgggcgcaagcctgatccagctattccgcgtgtgggatgaaggccctcgggttgtaaaccacttttgtagagaacgaaaagacaccttttaaaaaagggtgttgctgacggtactctaagaataagcaccggctaactacgtgccagcagccgcggtaatacgtagggtgcgagcgttaatcggaattactgggcgtaaagggtgcgcaggcggttgagtaagacagatgtgaaatccccgagcttaactcgggaatggcatatgtgactgctcgactagagtgtgtcagagggaggtggaattccacgtgtagcagtgaaatgcgtagatatgtggaagaacaccgatggcgaaggcagcctcctgggacataactgacgc…
>OTU44
tggggaatattgcacaatgggcgcaagcctgatgcagccatgccgcgtgtatgaagaaggccttcgggttgtaaagtactttcagcggggaggaagggagtaaagttaatacctttgctcattgacgttacccgcagaagaagcaccggctaactccgtgccagcagccgcggtaatacggagggtgcaagcgttaatcggaattactgggcgtaaagcgcacgcaggcggtttgttaagtcagatgtgaaatccccgggctcaacctgggaactgcatctgatactggcaagcttgagtctcgtagaggggggtagaattccaggtgtagcggtgaaatgcgtagagatctggaggaataccggtggcgaaggcggccccctggacgaagactgacgc…
>OTU925
tggggaatcatagacaatgggggcaaccctgatcttgccatgccgcgtggatgatgaaggtcctaggatcgtaaagtcctttcgcctgtgaagataatgacggtagcaggtaaagaaaccccggctaactccgtgccagcagccgcggtaatacggagggggttagcgttgttcggaattactgggcgtaaagcgcgcgtaggcggattagtcagtcaggggtgaaatcccggggctcaaccccggaactgcctttgatactgctagtctagaggtcgagagaggtgagtggaataccgagtgtagaggtgaaattcgtagatattcggtggaacaccagtggcgaaggcggctcactggctcgaatctgacgctgaggtgcgaaagtgtggggagcaa…
>OTU76
tggggaatattgcacaatgggggaaaccctgatgcagcgacgccgcgtggaggaagaaggtcttcggattgtaaactcctgttgttggggaagataatgacggtacccaacaaggaagtgacggctaactacgtgccagcagccgcggtaaaacgtaggtcacaagcgttgtccggaattactgggtgtaaagggagcgcaggcgggaagacaagttggaagtgaaatctatgggctcaacccataaactgctttcaaaactgtttttcttgagtagtgcagaggtaggcggaattcccggtgtagcggtggaatgcgtagatatcgggaggaacaccagtggcgaaggcggcctactgggcaccaactgacgctgaggctcgaaagtgtgggtagcaa…
>OTU511
tggggaatattgcacaatgggggaaaccctgatgcagccataccgcgtgtatgaagaaggccttagggttgtaaagtactttcagcgaggaggaaagggtagtcattaatactggctatctgtgacgttactcgcagaagaagcaccggctaactccgtgccagcagccgcggtaatacggagggtgcaagcgttaatcggaattactgggcgtaaagcgcatgcaggcggtttgttaagcgagatgtgaaagccccgggctcaacctgggaactgcatttcgaactggcaaactagagttcttgagagggtggtagaatttcaggtgtagcggtgaaatgcgtagagatctgaaggaataccagtggcgaaggcggccacctggcaagtaactgacgc…
>OTU1113
tgaggaatattggtcaatgggcgagagcctgaaccagccaagtagcgtgaaggatgaaggctctatgggtcgtaaacttcttttatatgggaataaagtattccacgtgtggaattttgtatgtaccatatgaataaggatcggctaactccgtgccagcagccgcggtaatacggaggatccgagcgttatccggatttattgggtttaaagggagcgtaggtggattgttaagtcagttgtgaaagtttgcggctcaaccgtaaaattgcagttgaaactggcagtcttgagtacagtagaggtgggcggaattcgtggtgtagcggtgaaatgcttagatatcacgaagaactccgattgcgaaggcagctcactagactgcaactgacactgatg…
>OTU128
tggggaatattgcacaatgggggaaaccctgatgcagccatgccgcgtgtgtgaagaaggccttcgggttgtaaagcactttcagcgaggaggaaaggtcagtagctaatatctgctggctgtgacgttactcgcagaagaagcaccggctaactccgtgccagcagccgcggtaatacggagggtgcaagcgttaatcggaattactgggcgtaaagcgcacgcaggcggttggataagttagatgtgaaagccccgggctcaacctgggaattgcatttaaaactgtccagctagagtcttgtagaggggggtagaattccaggtgtagcggtgaaatgcgtagagatctggaggaataccggtggcgaaggcggccccctggacaaagactgacgc…
>OTU987
tagggaatcttcggcaatgggcgaaagcctgaccgagcaacgccgcgtgaatgaagaaggccttcgggttgtaaaattctgttataagggaagaaaggtgataggaggaaatgactatcaattgacggtaccttatgagaaagccacggctaactacgtgccagcagccgcggtaatacgtaggtggcaagcgttatccggaattattgggcgtaaagagcgcgcaggtggttaattaagtctgatgtgaaagcccacggcttaaccgtggagggtcattggaaactggttgacttgagtgcagaagagggaagtggaattccatgtgtagcggtgaaatgcgtagagatatggaggaacaccagtggcgaaggcggcttcctggtctgcaactgacac…
>OTU168
tggggaatattgcacaatgggcgcaagcctgatgcagcaacgccgcgtgagtgatgaaggctttcgggtcgtaaaactctgtcctaagggaagataatgacggtaccttaggaggaagccccggctaactacgtgccagcagccgcggtaatacgtagggggcaagcgttatccggaattactgggcgtaaagggtgcgtaggtggcctgacaagtcaggggtcaaaggcaacggctcaaccgttgtaagcccttgaaactgtcgggcttgagttcaggagaggaaagcggaattcctagtgtagcggtgaaatgcgtagatattaggaggaacaccagtggcgaaggcggctttctggactgatactgacactgaggcacgaaagcgtggggagcaaa…
>OTU461
tggggaatattgcacaatgggcgaaagcctgatgcagcgacgccgcgtgaaggatgaagtatttcggtatgtaaacttctatcagcagggaagaaaatgacggtacctgactaagaagccccggctaactacgtgccagcagccgcggtaatacgtagggggcaagcgttatccggatttactgggtgtaaagggagcgtagacggctgtgcaagtctgaagtgaaaggcatgggctcaacctgtggactgctttggaaactgtgcagctagagtgtcggagaggtaagtggaattcctagtgtagcggtgaaatgcgtagatattaggaggaacaccagtggcgaaggcggcttactggacgatgactgacgttgaggctcgaaagcgtggggagcaa…
>OTU375
tggggaatattgcacaatgggggaaaccctgatgcagcgacgccgcgtgagcgaagaagtatttcggtatgtaaagctctatcagcagggaagaaaatgacggtacctgactaagaagcaccggctaaatacgtgccagcagccgcggtaatacgtatggtgcaagcgttatccggatttactgggtgtaaagggagcgtagacggctgtgtaagtctgaagtgaaagcccggggctcaaccccgggactgctttggaaactatgcagctagagtgtcggagaggtaagtggaattcccagtgtagcggtgaaatgcgtagatattgggaggaacaccagtggcgaaggcggcttactggacgatgactgacgttgaggctcgaaagcgtggggagcaa…
>OTU81
tagggaatattgcacaatggggggaaccctgatgcagccatgccgcgtgtgtgaagaaggccttcgggttgtaaagcactttcggaggggaggaaaatgacgttaccctcagaagaagcaccggctaactccgtgccagcagccgcggtaatacggagggtgcaagcgttaatcggaataactgggcgtaaagggcatgcaggcggttgtataagtagggtgtgaaatccccgggctcaacctgggaactgcattctaaactgtacaactagagtattgcagggggagacggaattccaggtgtagcggtggaatgcgtagatatctggaagaacaccaaaggcgaaggcagtctcctgggcaaatactgacgctcatatgcgaaagcgtgggtagcaa…
>OTU509
tagggaatcttcggcaatgggggcaaccctgaccgagcaacgccgcgtgagtgaagaaggttttcggatcgtaaagctctgttgtaagtcaagaacgagtgtgagagtggaaagttcacactgtgacggtagcttaccagaaagggacggctaactacgtgccagcagccgcggtaatacgtaggtcccgagcgttgtccggatttattgggcgtaaagcgagcgcaggcggttagataagtctgaagttaaaggctgtggcttaaccatagtacgctttggaaactgtttaacttgagtgcagaaggggagagtggaattccatgtgtagcggtgaaatgcgtagatatatggaggaacaccggtggcgaaagcggctctctggtctgtaactgacgc…
>OTU978
tggggaatcttagacaatgggggaaaccctgatctagccatgccgcgtgagcgatgaaggccttagggttgtaaagctctttcagctgggaagataatgacggtaccagcagaagaagccccggctaactccgtgccagcagccgcggtaatacggagggggctagcgttgttcggaattactgggcgtaaagcgcacgtaggcggattggtaagttgggggtgaaatcccggggctcaaccccggaactgcctccaaaactcccagtcttgaggtcgagagaggtgagtggaattccgagtgtagaggtgaaattcgtagatattcggaggaacaccagtggcgaaggcggctcactggctcgatactgacgctgaggtgcgaaagcgtggggagcaa…
>OTU270
tggggaatattgcacaatgggggaaaccctgatgcagccatgccgcgtgtgtgaagaaggccttcgggttgtaaagcactttcagtagggaggaaaggtaatggtttaatacaccattgctgtgacgttacctacagaagaaggaccggctaactccgtgccagcagccgcggtaatacggagggtccgagcgttaatcggaattactgggcgtaaagcgtgcgcaggcggtttgttaagcgagatgtgaaagccccgggctcaacctgggaattgcatttcgaactggcgaactagagtcttgtagaggggggtagaattccaggtgtagcggtgaaatgcgtagagatctggaggaataccggtggcgaaggcggccccctggacaaagactgacgc…
>OTU393
tggggaatattgcacaatgggcgaaagcctgatgcagcgacgccgcgtgagggatggaggccttcgggttgtaaacctctttcgctcatggtcaagccgcaactgtgggttgtggtgagggtagtgggtaaagaagcgccggctaactacgtgccagcagccgcggtaatacgtagggcgcgagcgttgtccggaattattgggcgtaaagggcttgtaggcggttggtcgcgtctgccgtgaaatcctctggcttaactgggggcgtgcggtgggtacgggctgacttgagtgcggtaggggagactggaactcctggtgtagcggtggaatgcgcagatatcaggaagaacaccggtggcgaaggcgggtctctgggccgttactgacgctgaggag…
>OTU218
tggggaatattggacaatgggcggaagcctgatccagccatgccgcgtgtgtgaagaaggccttagggttgtaaagcactttcaggggtgaggaagggtgattggttaatacccaattatcttgacgttagccccagaagaagcaccggctaactctgtgccagcagccgcggtaatacagagggtgcaagcgttaatcggaattactgggcgtaaagcgcgcgtaggtggtttgttaagtcggatgtgaaatcccagggctcaaccttggaatggcacccgatactggcaggctagagtacggtagaggggtgtggaatttcctgtgtagcggtgaaatgcgtagatataggaaggaacatcagtggcgaaggcgacaccctggactgatactgacac…
>OTU1706
tagggaatattggtcaatggacgcaagtctgaaccagccatgccgcgtgcaggacgaaggccctctgggttgtaaactgcttttgtataggaagaaaccccctgatgtatcgggggctgacggtactataagaataaggatcggctaactacgtgccagcagccgcggtaatacgtaggatccaagcgttgtccggatttattgggtttaaagggtgcgcaggcggcctgataagtcagtggtgaaagccgacagcttaactgtcgaattgccattgatactgttgggcttgagtatagttgaggttggcggaatgtaacatgtagcggtgaaatgcatagatatgttacagaacaccgattgcgaaggcagctgactaagctattactgacgctcatg…
>OTU42
tggggaatattgcacaatgggcgcaagcctgatgcagccatgccgcgtgtatgaagaaggccttcgggttgtaaagtactttcagtcgtgaggaaggtggtgttgttaatagcagcatcatttgacgttagcgacagaagaagcaccggctaactccgtgccagcagccgcggtaatacggagggtgcgagcgttaatcggaattactgggcgtaaagcgcatgcaggtggtggattaagtcagatgtgaaagcccggggctcaacctcggaaccgcatttgaaactggttcactagagtactgtagaggggggtagaatttcaggtgtagcggtgaaatgcgtagagatctgaaggaataccggtggcgaaggcggccccctggacagatactgacac…
>OTU223
tggggaatattgcgcaatgggggcaaccctgacgcagcaacgccgcgtgcaggaagaaggtcttcggattgtaaactgttgtcgcaagggaagaagacagtgacggtaccttgtgagaaagtcacggctaactacgtgccagcagccgcggtaatacgtaggtgacaagcgttgtccggatttactgggtgtaaagggcgcgtaggcggactgtcaagtcagtcgtgaaataccggggcttaaccccggggctgcgattgaaactgacagccttgagtatcggagaggaaagcggaattcctagtgtagcggtgaaatgcgtagatattaggaggaacaccagtggcgaaggcggctttctggacgacaactgacgctgaggcgcgaaagtgtggggag…
>OTU233
tggggaatattgcacaatgggcgaaagcctgatgcagccatgccgcgtgtatgaagaaggccttcgggttgtaaagtactttcagttgtgaggaagggtgtgtagttaatagctgcacatcttgacgttagcaacagaagaagcaccggctaactccgtgccagcagccgcggtaatacggagggtgcgagcgttaatcggaattactgggcgtaaagcgcatgcaggtggttcattaagtcagatgtgaaagcccggggctcaacctcggaactgcatttgaaactggtgaactagagtgctgtagaggggggtagaatttcaggtgtagcggtgaaatgcgtagagatctgaaggaataccagtggcgaaggcggccccctggacagacactgacac…
>OTU88
tagggaatcttcggcaatgggggcaaccctgaccgagcaacgccgcgtgagtgaagaaggttttcggatcgtaaagctctgttgtaagtcaagaacgagtgtgagagtggaaagttcacactgtgacggtagcttaccagaaagggacggctaactacgtgccagcagccgcggtaatacgtaggtcccgagcgttgtccggatttattgggcgtaaagcgagcgcaggcggtttgataagtctgaagttaaaggctgtggctcaaccatagttcgctttggaaactgtcaaacttgagtgcagaaggggagagtggaattccatgtgtagcggtgaaatgcgtagatatatggaggaacaccggtggcgaaagcggctctctggtctgtaactgacgc…
>OTU405
gtgacgggggtgtgggtctacccggtgctggagcgcattgcccccctggccagagtcttgtttttcagcatgatgacgtttgtgatctgcctcctgtacaccctcggagagatcctcaacagctacatctgggatcagacacacacaggtacacacacacacacatacacaggtagacacaggtacacactcacagatacacacacatacacaggtagacacaggtacacactcacacacacatacacaggtagacacaggtacacactcacagatacatacacaggtagactcacaatcacagatacacgtatacaggtacgcacactcacaaatacacacaaacatacacaggtaacatacacactcacaggtacacattgacagagacaaacatga…
>OTU548
tggggaatattgcacaatgggggaaaccctgatgcagccatgccgcgtgtgtgaagaaggccttcgggttgtaaagcactttcagtagggaggaaaggtaatggtttaatacaccattgctgtgacgttacctacagaagaaggaccggctaactccgtgccagcagccgcggtaatacggagggtccgagcgttaatcggaattactgggcgtaaagcgtgcgcaggcggtttgttaagcgagatgtgaaagccccgggctcaacctgggaattgcatttcgaactggcaaactagagtcttgtagaggggggtagaattccaggtgtagcggtgaaatgcgtagagatctggaggaataccggtggcgaaggcggccccctggacaaagactgacgc…
>OTU1371
tggggaatattggacaatgggggcaaccctgatccagcaatgccacgtgtgtgaagaaggccttcgggttgtaaagcactttcaattgggaagaaggtaatcaggttaagagctagattacttgacggtacctttagaagaagcaccggctaactccgtgccagcagccgcggtaatacggagggtgcaagcgttaatcggaatcactgggcgtaaagcgcgcgtaggcggtttattaagtcagatgtgaaagccctgggctcaacccgggaactgcatttgatactggtagactagagtatggtagaggggtgtggaatttcctgtgtagcggtgaaatgcgtagatataggaaggaacaccagtggcgaaggcgacaccctggaccaatactgacgc…
>OTU354
tggggaatattggacaatggggggaaccctgatccagccatgccgcgtgtgtgaagaaggccttttggttgtaaagcactttaagtggggaggaggcttacctggttaatacctgggctaagtggacgttacccacagaataagcaccggctaactctgtgccagcagccgcggtaatacagagggtgcgagcgttaatcggatttactgggcgtaaagcgcgcgtaggtggttaattaagtcaaatgtgaaatccccgagcttaacttgggaattgcattcgatactggttagctagagtatgggagaggatggtagaattccaggtgtagcggtgaaatgcgtagagatctggaggaataccgatggcgaaggcagccatctggcctaatactgaca…
>OTU441
tggggaatattgcacaatgggggaaaccctgatgcagccatgccgcgtgtgtgaagaaggccttcgggttgtaaagcactttcagtagggaggaaagggtgtagtttaatacgctatatctgtgacgttacctacagaagaaggaccggctaactccgtgccagcagccgcggtaatacggagggtccgagcgttaatcggaattactgggcgtaaagcgtgcgcaggcggtttgttaagcgagatgtgaaagccccgggctcaacctgggaattgcatttcgaactggcgaactagagtcttgtagaggggggtagaattccaggtgtagcggtgaaatgcgtagagatctggaggaataccggtggcgaaggcggccccctggacaaagactgacgc…
>OTU124
tggggaatattgcacaatgggggaaaccctgatgcagcgacgccgcgtgagcgaagaagtatttcggtatgtaaagctctatcagcagggaagaagaaatgacggtacctgactaagaagcaccggctaaatacgtgccagcagccgcggtaatacgtatggtgcaagcgttatccggatttactgggtgtaaagggagcgcaggcggaaggctaagtctgatgtgaaagcccggggctcaaccccggtactgcattggaaactggtcatctagagtgtcggaggggtaagtggaattcctagtgtagcggtgaaatgcgtagatattaggaggaacaccagtggcgaaggcggcttactggacgataactgacgctgaggctcgaaagcgtggggagc…
>OTU271
tggggaatattgcacaatgggcgcaagcctgatgcagccatgccgcgtgtgtgaagaaggccctagggttgtaaagcactttcaatggggaagaaaagagtaaagcgaatacctttattctgtgacattacccatacaagaagcaccggctaactccgtgccagcagccgcggtaatacggagggtgcgagcgttaatcggaattactgggcgtaaagcgcgcgtaggcggtaagttaagcgggatgtgaaatccccgggctcaacctgggaactgcatttcgaactggcttgctagagtacagaagagggtggtggaatttccagtgtagcggtgaaatgcgtagagattggaaggaacatcagtggcgaaggcggccacctggtctgatactgacgc…
>OTU152
tgggggatattgcgcaatgggggcaaccctgacgcagcaacgccgcgtgaaggatgaaggttttcggattgtaaacttcttttattaaggacgaaacttgacggtacttaatgaataagctccggctaactacgtgccagcagccgcggtaatacgtagggagcaagcgttgtccggatttactgggtgtaaagggtgcgtaggcggctttgcaagtcagatgtgaaatctatgggctcaacccataaactgcatttgaaactgtagagcttgagtgaagtagaggcaggcggaattccccgtgtagcggtgaaatgcgtagagatggggaggaacaccagtggcgaaggcggcctgctgggctttaactgacgctgaggcacgaaagcgtgggtagca…
>OTU225
tggggaatattgcacaatgggcgcaagcctgatgcagccatgccgcgtgtatgaagaaggccttcgggttgtaaagtactttcagtcgtgaggaaggcgttagtgttaatagcactatcgtttgacgttagcgacagaagaagcaccggctaactccgtgccagcagccgcggtaatacggagggtgcgagcgttaatcggaattactgggcgtaaagcgcatgcaggtggttcgttaagtcagatgtgaaagcccggggctcaacctcggaattgcatttgaaactggcggactagagtactgtagaggggggtagaatttcaggtgtagcggtgaaatgcgtagagatctgaaggaataccggtggcgaaggcggccccctggacagatactgacac…
>OTU153
tagggaattttcggcaatgggggaaaccctgaccgagcaacgccgcgtgaaggaagaagtaattcgttatgtaaacttctgtcatagaggaagaacggtggatatagggaatgatatccaagtgacggtactctataagaaagccacggctaactacgtgccagcagccgcggtaatacgtaggtggcgagcgttatccggaattattgggcgtaaagagggagcaggcggcactaagggtctgtggtgaaagatcgaagcttaacttcggtaagccatggaaaccgtagagctagagtgtgtgagaggatcgtggaattccatgtgtagcggtgaaatgcgtagatatatggaggaacaccagtggcgaaggcgacgatctggcgcataactgacgct…
>OTU153
tagggaattttcggcaatgggggaaaccctgaccgagcaacgccgcgtgaaggaagaagtaattcgttatgtaaacttctgtcatagaggaagaacggtggatatagggaatgatatccaagtgacggtactctataagaaagccacggctaactacgtgccagcagccgcggtaatacgtaggtggcgagcgttatccggaattattgggcgtaaagagggagcaggcggcactaagggtctgtggtgaaagatcgaagcttaacttcggtaagccatggaaaccgtagagctagagtgtgtgagaggatcgtggaattccatgtgtagcggtgaaatgcgtagatatatggaggaacaccagtggcgaaggcgacgatctggcgcataactgacgct…
>OTU336
tggggaatattgcacaatggaggaaactctgatgcagcgacgccgcgtgagtgaagaagtagttcgctatgtaaagctctatcagcagggaagatagtgacggtacctgactaagaagctccggctaaatacgtgccagcagccgcggtaatacgtatggagcaagcgttatccggatttactgggtgtaaagggagtgtaggtggccaggcaagtcagaagtgaaagcccggggctcaaccccgggactgcttttgaaactgcagggctagagtgcaggaggggcaagtggaattcctagtgtagcggtgaaatgcgtagatattaggaggaacaccagtggcgaaggcggcttgctggactgtaactgacactgaggctcgaaagcgtggggagcaa…
>OTU80
tggggaatattgcacaatgggcgaaagcctgatgcagccatgccgcgtgtatgaagaaggccttcgggttgtaaagtactttcagttgtgaggaagggggtagcgttaatagcgctatctcttgacgttagcaacagaagaagcaccggctaactccgtgccagcagccgcggtaatacggagggtgcgagcgttaatcggaattactgggcgtaaagcgcatgcaggtggttcattaagtcagatgtgaaagcccggggctcaacctcggaactgcatttgaaactggtgaactagagtactgtagaggggggtagaatttcaggtgtagcggtgaaatgcgtagagatctgaaggaataccagtggcgaaggcggccccctggacagatactgacac…
>OTU9
tagggaattttcggcaatgggggcaaccctgaccgagcaacgccgcgtgagtgatgaaggccttcgggttgtaaagctctgttgtaaaggaagaatggcagagatagaatctttgtatgacggtactttaccagaaagccacggctaactacgtgccagcagccgcggtaatacgtaggtggcaagcgttatccggaattattgggcgtaaagggtgcgcaggcggctatataagtctggggtgaaagaccgaagctcaacttcggtttgccttggaaactgtatggctagagtgcaagagaggacaatggaattccatgtgtagcggtaaaatgcgtagatatatggaggaacaccagtggcgaaagcggttgtctggcttgtaactgacgctcatgc…
>OTU100
tggggaatattgcacaatgggcgaaagcctgatgcagcaacgccgcgtgagcgatgaaggccttcgggtcgtaaagctctgtcctcaaggaagataatgacggtacttgaggaggaagccccggctaactacgtgccagcagccgcggtaatacgtagggggctagcgttatccggaattactgggcgtaaagggtgcgtaggtggtttcttaagtcagaggtgaaaggctacggctcaaccgtagtaagcctttgaaactgggaaacttgagtgcaggagaggagagtggaattcctagtgtagcggtgaaatgcgtagatattaggaggaacaccagttgcgaaggcggctctctggactgtaactgacactgaggcacgaaagcgtggggagcaaa…
>OTU99
tggggaatattgcacaatgggcgaaagcctgatgcagccatgccgcgtgtatgaagaaggccttcgggttgtaaagtactttcagtagggaggaaggttcatgcgttaatagcgtatggatttgacgttacctacagaagaagcaccggctaactccgtgccagcagccgcggtaatacggagggtgcgagcgttaatcggaattactgggcgtaaagcgcatgcaggtggttcattaagtcagatgtgaaagcccggggctcaacctcggaaccgcatttgaaactggtgaactagagtgctgtagaggggggtagaatttcaggtgtagcggtgaaatgcgtagagatctgaaggaataccagtggcgaaggcggccccctggacagacactgacac…
>OTU372
tggggaatattgcacaatgggcgaaagcctgatgcagccatgccgcgtgtgtgaagaaggccttcgggttgtaaagcactttcagtcaggaggaaagggtgtgttttaatagagcacatctgtgacgttactgacagaagaagcaccggctaactccgtgccagcagccgcggtaatacggagggtgcgagcgttaatcggaattactgggcgtaaagcgtacgcaggcggttgattaagcgagatgtgaaagccccgggctcaacctgggaactgcatttcgaactggtcaactagagtgtgatagagggtggtagaatttcaggtgtagcggtgaaatgcgtagagatctgaaggaataccgatggcgaaggcagccacctgggtcaacactgacgc…
>OTU471
tggggaatattgcgcaatgggcgaaagcctgacgcagcgacgccgcgtgagggatgaaggttctcggatcgtaaacctctgtcaggggggaagaaaccccctcgtgtgaataatgcgagggcttgacggtacccccaaaggaagcaccggctaactccgtgccagcagccgcggtaatacggagggtgcaagcgttaatcggaatcactgggcgtaaagcgcacgtaggcggcttggtaagtcaggggtgaaatcccacagcccaactgtggaactgcctttgatactgccaggcttgagtaccggagagggtggcggaattccaggtgtaggagtgaaatccgtagatatctggaggaacaccggtggcgaaggcggccacctggacggtaactgacg…
>OTU241
tggggaatattggacaatgggcgaaagcctgatccagcgattctgcgtgaaggacgaagcctcgtggggtgtaaacttcttttctgggagaagacgaatgacggtatctcaggaataagagacggctaactacgtgccagcagccgcggtaatacgtaggtctcgagcgttatccggaattactgggcgtaaagcgtctgcagccggatgtataagtctgtctttaaagacttcgattcaatcggaggaaagggatagatactgtatttctagagaattttggaggttagtggaatttccggtggagcggtgaaatgcgttgatatcggaaggaatgccaaaagcgaaagcagctaactacgaaacttctgacggtcagagacgacagcttggggagca…
>OTU161
tggggaatattgcacaatgggcgcaagcctgatgcagccatgccgcgtgtatgaagaaggccttcgggttgtaaagtactttcagtcgtgaggaaggcattaacgttaatagcgttggtgtttgacgttagcgacagaagaagcaccggctaactccgtgccagcagccgcggtaatacggagggtgcgagcgttaatcggaattactgggcgtaaagcgcatgcaggtggttcgttaagtcagatgtgaaagcccggggctcaacctcggaattgcatttgaaactggcggactagagtactgtagaggggggtagaatttcaggtgtagcggtgaaatgcgtagagatctgaaggaataccggtggcgaaggcggccccctggacagatactgacac…
>OTU85
tggggaatattgcacaatgggcgaaagcctgatgcagcgacgccgcgtgagcgaagaagtatttcggtatgtaaagctctatcagcagggaagataatgacggtacctgactaagaagcaccggctaaatacgtgccagcagccgcggtaatacgtatggtgcaagcgttatccggatttactgggtgtaaagggagcgcaggcggtgcggcaagtctgatgtgaaagcccggggctcaaccccggtactgcattggaaactgtcgtactagagtgtcggaggggtaagcggaattcctagtgtagcggtgaaatgcgtagatattaggaggaacaccagtggcgaaggcggcttactggacgataactgacgctgaggctcgaaagcgtggggagcaa…
>OTU123
tggggaattttccgcaatgggcgaaagcctgacggagcaataccgcgtgagggatgacggcctatgggttgtaaacctcttttttcagggaggaataaatgacgtgtacctgaagaataagcatcggctaactccgtgccagcagccgcggtaagacggaggatgcaagtgttatccggaatcactgggcgtaaagcgtctgtaggtggtttgataagtcaactgttaaatcttgaggctcaacctcaaaatcgcagtcgaaactattagactagagtatagtaggggtaaagggaatttccagtggagcggtgaaatgcgtagatattggaaagaacaccgatggcgaaggcactttactgggctattactaacactcagagacgaaagctagggtag…
>OTU357
tggggaattttccgcaatgggcgaaagcctgacggagcaataccgcgtgagggatgacggcctatgggttgtaaacctcttttttcagggaggaatcaatgacgtgtacctgaagaataagcatcggctaactccgtgccagcagccgcggtaagacggaggatgcaagtgttatccggaatcactgggcgtaaagcgtctgtaggtggtccaataagtcaactgttaaatcttgaggctcaacctcaaaatcgcagtcgaaactattagactagagtatagtaggggtaaagggaatttccagtggagcggtgaaatgcgtagagattggaaagaacaccgatggcgaaggcactttactgggctattactaacactcagagacgaaagctagggtag…

## Sheet: Table S9
Table S9. NCBI BLAST results of network centralities
ID	Phylogenetic classification	TaxaID	Assession	Identities	Sequence length	Miss	Gaps	Query Length	Start	End	E value	Max score
OTU97	Calotrichaceae unknown genus1	2661849	NR_164867.1	86.241	407	53	2	407	315	718	9.47e-123	438
OTU129	Dialister	39948	NR_113355.1	100	429	0	0	429	373	801	0	793
OTU90	Fusicatenibacter saccharivorans	1150298	NR_114326.1	100	404	0	0	404	351	754	0	747
OTU317	Micrococcaceae	1268	NR_074770.2	100	409	0	0	409	353	761	0	756
OTU198	Intestinibacter bartlettii	261299	NR_027573.1	100	403	0	0	403	320	722	0	745
OTU239	Pseudorhodobacter wandonensis	1120568	NR_109461.1	99.01	404	4	0	404	299	702	0	725
OTU666	Catabacter hongkongensis	270498	NR_115269.1	87.105	411	45	8	407	349	755	7.27e-129	459
OTU946	Parasutterella excrementihominis	487175	NR_041667.1	99.301	429	3	0	429	337	765	0	776
OTU44	Enterobacterales	91347	NR_074902.1	100	429	0	0	429	358	786	0	793
OTU925	Lutimaribacter marinistellae	1820329	NR_152010.1	95.792	404	17	0	404	318	721	0	652
OTU76	Faecalibacterium prausnitzii	853	NR_028961.1	98.762	404	5	0	404	344	747	0	719
OTU511	Moritella viscosa	80854	NR_028880.1	98.608	431	2	4	429	354	782	0	760
OTU1113	Bacteroides	816	NR_159118.1	99.292	424	3	0	424	327	750	0	767
OTU128	Aeromonas	642	NR_104824.1	100	429	0	0	429	340	768	0	793
OTU987	Turicibacter sanguinis	154288	NR_028816.1	96.279	430	14	2	429	327	755	0	704
OTU168	Proteocatella sphenisci	181070	NR_041885.1	99.256	403	3	0	403	345	747	0	728
OTU461	Dorea formicigenerans	39486	NR_044645.2	99.01	404	4	0	404	372	775	0	732
OTU375	Coprococcus comes ATCC 27758	470146	NR_044048.1	100	404	0	0	404	345	748	0	747
OTU81	Succinivibrio dextrinosolvens	83771	NR_026476.1	96.782	404	13	0	404	331	734	0	675
OTU509	Streptococcus sinensis	176090	NR_028833.1	99.068	429	4	0	429	364	792	0	771
OTU978	Rhodobacter vinaykumarii	407234	NR_042572.1	99.257	404	3	0	404	290	693	0	730
OTU270	Shewanella baltica unknown strain1	62322	NR_025267.1	99.068	429	4	0	429	351	779	0	771
OTU393	Schaalia odontolytica	1660	NR_114395.1	99.526	422	1	1	422	350	770	0	767
OTU218	Marinomonas pontica	264739	NR_042965.1	100	429	0	0	429	352	780	0	793
OTU1706	Vicingus serpentipes	1926625	NR_159281.1	89.81	422	41	2	424	357	777	2.52e-153	540
OTU42	Vibrio anguillarum	55601	NR_113609.1	100	429	0	0	429	331	759	0	793
[truncated: 25 more rows]

## Sheet: Table S10
Table S10. PICRUSt2 KO prediction results
[truncated: 8,215 more rows]

[truncated: 2 more sheets: Table S11, Table S12]
